# Supplementary material for: Viruses of the Nahant Collection, characterization of 251 marine Vibrionaceae viruses
Source: Sci Data. 2018 Jul 3;5:180114. doi: 10.1038/sdata.2018.114 (PMC6029569; doi:10.1038/sdata.2018.114)
Supplement: Supplementary file 1 [file sdata2018114-isa1.zip]

Archive with 3 entries (3 files):
- i_Investigation.txt
- s_study_Kelly.txt
- a_assay_Kelly.txt
