# Supplementary material for: Viruses of the Nahant Collection, characterization of 251 marine Vibrionaceae viruses
Source: Sci Data. 2018 Jul 3;5:180114. doi: 10.1038/sdata.2018.114 (PMC6029569; doi:10.1038/sdata.2018.114)
Supplement: Supplementary file 1 [file sdata2018114-isa1.zip › i_Investigation.txt]

# Investigation File generated for Scientific Data with Investigation File Authoring Tool version 0.1.0 on 10/05/2018 - This metadata file is CC0
ONTOLOGY SOURCE REFERENCE
Term Source Name	NCBITAXON	GAZ	ENVO	UO	OBI	ERO	EFO
Term Source File	http://data.bioontology.org/ontologies/NCBITAXON	http://data.bioontology.org/ontologies/GAZ	http://data.bioontology.org/ontologies/ENVO	http://data.bioontology.org/ontologies/UO	http://data.bioontology.org/ontologies/OBI	http://data.bioontology.org/ontologies/ERO	http://data.bioontology.org/ontologies/EFO
Term Source Version	2016AB	$Revision: 1.512 $	unknown	2014-08-18	2014-08-18	2013-08-02	2.95
Term Source Description	National Center for Biotechnology Information (NCBI) Organismal Classification	Gazetteer	Environment Ontology	Units of Measurement Ontology	Ontology for Biomedical Investigations	Eagle-I Research Resource Ontology	Experimental Factor Ontology
INVESTIGATION
Investigation Identifier
Investigation Title
Investigation Description
Investigation Submission Date
Investigation Public Release Date
INVESTIGATION PUBLICATIONS
Investigation PubMed ID
Investigation Publication DOI
Investigation Publication Author List
Investigation Publication Title
Investigation Publication Status
Investigation Publication Status Term Accession Number
Investigation Publication Status Term Source REF
INVESTIGATION CONTACTS
Investigation Person Last Name
Investigation Person Mid Initials
Investigation Person First Name
Investigation Person Address
Investigation Person Phone
Investigation Person Fax
Investigation Person Email
Investigation Person Affiliation
Investigation Person Roles
Investigation Person Roles Term Accession Number
Investigation Person Roles Term Source REF
STUDY
Study Identifier	10.1038/sdata.2018.114
Study Title	Viruses of the Nahant Collection, characterization of 251 marine Vibrionaceae viruses
Study Submission Date	16/01/2018
Study Public Release Date	03/07/2018
Study Description	http://www.nature.com/articles/sdata2018114#abstract
Study File Name	s_study_Kelly.txt
Comment[Subject Keywords]	///;//;//;///
Comment[Manuscript Licence]	CC BY-4.0
Comment[Experimental Metadata Licence]	CC0
Comment[Supplementary Information File Name]		Supplementary Information	Supplementary Table 1	Supplementary Table 2	Supplementary Table 3
Comment[Supplementary Information File Type]	x-zip-compressed	pdf	vnd.ms-excel	vnd.openxmlformats-officedocument.spreadsheetml.sheet	vnd.openxmlformats-officedocument.spreadsheetml.sheet
Comment[Supplementary Information File URL]	http://www.nature.com/articles/sdata2018114#supplementary-information	http://www.nature.com/articles/sdata2018114#supplementary-information	http://www.nature.com/articles/sdata2018114#supplementary-information	http://www.nature.com/articles/sdata2018114#supplementary-information	http://www.nature.com/articles/sdata2018114#supplementary-information
Comment[Data Repository]	GenBank;figshare
Comment[Data Record Accession]	PRJNA328102;doi:10.6084/m9.figshare.c.4028239
Comment[Data Record URI]	https://www.ncbi.nlm.nih.gov/nuccore/?term=PRJNA328102;https://dx.doi.org/10.6084/m9.figshare.c.4028239
STUDY DESIGN DESCRIPTORS
Study Design Type	time series design	biodiversity assessment objective
Study Design Type Term Accession Number	OBI:0500020	OBI:0001969
Study Design Type Term Source REF	OBI	OBI
STUDY PUBLICATIONS
Study PubMed ID	""
Study Publication DOI	doi:10.1038/nature25474
Study Publication Author List	""
Study Publication Title	""
Study Publication Status	published
Study Publication Status Term Accession Number	
Study Publication Status Term Source REF	
STUDY FACTORS
Study Factor Name	sampling date
Study Factor Type	temporal_instant
Study Factor Type Term Accession Number	http://www.ifomis.org/bfo/1.1/span#TemporalInstant
Study Factor Type Term Source REF	ERO
STUDY ASSAYS
Study Assay Measurement Type	genome assembly
Study Assay Measurement Type Term Accession Number	ERO:0000609
Study Assay Measurement Type Term Source REF	ERO
Study Assay Technology Type	DNA sequencing
Study Assay Technology Type Term Accession Number	OBI:0000626
Study Assay Technology Type Term Source REF	ERO
Study Assay Technology Platform	""
Study Assay File Name	a_assay_Kelly.txt
STUDY PROTOCOLS
Study Protocol Name	Environmental sampling	Agar overlay direct plating of concentrates for isolation of viruses	Purification of viral strains	Genome sequencing	Genome assembly and curation	Annotation	Portal protein phylogeny
Study Protocol Type	sample collection protocol	protocol	viral DNA extraction	DNA sequencing	genome assembly	sequence annotation	sequence-based protein structure prediction objective
Study Protocol Type Term Accession Number	http://www.ebi.ac.uk/efo/EFO_0005518	OBI:0000272	ERO:0000343	OBI:0000626	ERO:0000609	OBI:0001944	ERO:0100258
Study Protocol Type Term Source REF	EFO	OBI	ERO	OBI	ERO	OBI	ERO
Study Protocol Description							
Study Protocol URI	""	""	""	""	""	""	""
Study Protocol Version							
Study Protocol Parameters Name	""	""	""	instrument; manufacturer	""	""	""
Study Protocol Parameters Name Term Accession Number	""	""	""	""	""	""	""
Study Protocol Parameters Name Term Source REF	""	""	""	""	""	""	""
Study Protocol Components Name	""	""	""	""	""	""	""
Study Protocol Components Type	""	""	""	""	""	""	""
Study Protocol Components Type Term Accession Number	""	""	""	""	""	""	""
Study Protocol Components Type Term Source REF	""	""	""	""	""	""	""
STUDY CONTACTS
Study Person Last Name	Kauffman	Brown	Sharma	VanInsberghe	Elsherbini	Polz	Kelly
Study Person First Name	Kathryn M.	Julia M.	Radhey S.	David	Joseph	Martin	Libusha
Study Person Mid Initials							
Study Person Email	""	""	""	""	""	mpolz@mit.edu	libusha.kelly@einstein.yu.edu
Study Person Phone							
Study Person Fax							
Study Person Address							
Study Person Affiliation	Department of Civil and Environmental Engineering, Massachusetts Institute of Technology, Cambridge, MA 02141 USA	Department of Systems and Computational Biology, Albert Einstein College of Medicine, Bronx, NY 10461 USA	Department of Civil and Environmental Engineering, Massachusetts Institute of Technology, Cambridge, MA 02141 USA	Department of Civil and Environmental Engineering, Massachusetts Institute of Technology, Cambridge, MA 02141 USA	Department of Civil and Environmental Engineering, Massachusetts Institute of Technology, Cambridge, MA 02141 USA	Department of Civil and Environmental Engineering, Massachusetts Institute of Technology, Cambridge, MA 02141 USA	Department of Systems and Computational Biology, Albert Einstein College of Medicine, Bronx, NY 10461 USA
Study Person Roles							
Study Person Roles Term Accession Number							
Study Person Roles Term Source REF							
Comment[Study Person ORCID]	0000-0002-1997-947X		0000-0003-1397-9230				0000-0002-7303-1022
Comment[Funder]							
Comment[FundRef ID]							
Comment[Funder Term Source REF]							
Comment[Grant Identifier]							
