# Supplementary material for: Viruses of the Nahant Collection, characterization of 251 marine Vibrionaceae viruses
Source: Sci Data. 2018 Jul 3;5:180114. doi: 10.1038/sdata.2018.114 (PMC6029569; doi:10.1038/sdata.2018.114)
Supplement: Supplementary file 1 [file sdata2018114-isa1.zip › s_study_Kelly.txt]

Source Name	Characteristics[organism]	Term Source REF	Term Accession Number	Characteristics[geographical location]	Term Source REF	Term Accession Number	Characteristics[environment type]	Term Source REF	Term Accession Number	Characteristics[latitude]	Unit	Term Source REF	Term Accession Number	Characteristics[longitude]	Unit	Term Source REF	Term Accession Number	Protocol REF	Protocol REF	Protocol REF	Sample Name	Factor Value[sampling date]
Coastal seawater collected at Canoe Cove, Nahant, MA, USA.	dsDNA viruses, no RNA stage	NCBITAXON	NCBITaxon:35237	Nahant	GAZ	GAZ:00216954	coastal sea water	ENVO	ENVO:00002150	42.419611	degree	UO	UO:0000185	-70.906722	degree	UO	UO:0000185	Environmental sampling	Agar overlay direct plating of concentrates for isolation of viruses	Purification of viral strains	Vibrio phage 1.003.O._10N.286.48.A2	2010-10-13
Coastal seawater collected at Canoe Cove, Nahant, MA, USA.	dsDNA viruses, no RNA stage	NCBITAXON	NCBITaxon:35237	Nahant	GAZ	GAZ:00216954	coastal sea water	ENVO	ENVO:00002150	42.419611	degree	UO	UO:0000185	-70.906722	degree	UO	UO:0000185	Environmental sampling	Agar overlay direct plating of concentrates for isolation of viruses	Purification of viral strains	Vibrio phage 1.004.O._10N.261.54.A2	2010-09-18
Coastal seawater collected at Canoe Cove, Nahant, MA, USA.	dsDNA viruses, no RNA stage	NCBITAXON	NCBITaxon:35237	Nahant	GAZ	GAZ:00216954	coastal sea water	ENVO	ENVO:00002150	42.419611	degree	UO	UO:0000185	-70.906722	degree	UO	UO:0000185	Environmental sampling	Agar overlay direct plating of concentrates for isolation of viruses	Purification of viral strains	Vibrio phage 1.005.O._10N.286.48.F2	2010-10-13
Coastal seawater collected at Canoe Cove, Nahant, MA, USA.	dsDNA viruses, no RNA stage	NCBITAXON	NCBITaxon:35237	Nahant	GAZ	GAZ:00216954	coastal sea water	ENVO	ENVO:00002150	42.419611	degree	UO	UO:0000185	-70.906722	degree	UO	UO:0000185	Environmental sampling	Agar overlay direct plating of concentrates for isolation of viruses	Purification of viral strains	Vibrio phage 1.007.O._10N.261.55.F9	2010-09-18
Coastal seawater collected at Canoe Cove, Nahant, MA, USA.	dsDNA viruses, no RNA stage	NCBITAXON	NCBITaxon:35237	Nahant	GAZ	GAZ:00216954	coastal sea water	ENVO	ENVO:00002150	42.419611	degree	UO	UO:0000185	-70.906722	degree	UO	UO:0000185	Environmental sampling	Agar overlay direct plating of concentrates for isolation of viruses	Purification of viral strains	Vibrio phage 1.008.O._10N.286.54.E5	2010-10-13
Coastal seawater collected at Canoe Cove, Nahant, MA, USA.	dsDNA viruses, no RNA stage	NCBITAXON	NCBITaxon:35237	Nahant	GAZ	GAZ:00216954	coastal sea water	ENVO	ENVO:00002150	42.419611	degree	UO	UO:0000185	-70.906722	degree	UO	UO:0000185	Environmental sampling	Agar overlay direct plating of concentrates for isolation of viruses	Purification of viral strains	Vibrio phage 1.009.O._10N.261.51.C9	2010-09-18
Coastal seawater collected at Canoe Cove, Nahant, MA, USA.	dsDNA viruses, no RNA stage	NCBITAXON	NCBITaxon:35237	Nahant	GAZ	GAZ:00216954	coastal sea water	ENVO	ENVO:00002150	42.419611	degree	UO	UO:0000185	-70.906722	degree	UO	UO:0000185	Environmental sampling	Agar overlay direct plating of concentrates for isolation of viruses	Purification of viral strains	Vibrio phage 1.011.O._10N.286.49.B11	2010-10-13
Coastal seawater collected at Canoe Cove, Nahant, MA, USA.	dsDNA viruses, no RNA stage	NCBITAXON	NCBITaxon:35237	Nahant	GAZ	GAZ:00216954	coastal sea water	ENVO	ENVO:00002150	42.419611	degree	UO	UO:0000185	-70.906722	degree	UO	UO:0000185	Environmental sampling	Agar overlay direct plating of concentrates for isolation of viruses	Purification of viral strains	Vibrio phage 1.012.O._10N.261.48.C12	2010-09-18
Coastal seawater collected at Canoe Cove, Nahant, MA, USA.	dsDNA viruses, no RNA stage	NCBITAXON	NCBITaxon:35237	Nahant	GAZ	GAZ:00216954	coastal sea water	ENVO	ENVO:00002150	42.419611	degree	UO	UO:0000185	-70.906722	degree	UO	UO:0000185	Environmental sampling	Agar overlay direct plating of concentrates for isolation of viruses	Purification of viral strains	Vibrio phage 1.013.O._10N.286.54.F9	2010-10-13
Coastal seawater collected at Canoe Cove, Nahant, MA, USA.	dsDNA viruses, no RNA stage	NCBITAXON	NCBITaxon:35237	Nahant	GAZ	GAZ:00216954	coastal sea water	ENVO	ENVO:00002150	42.419611	degree	UO	UO:0000185	-70.906722	degree	UO	UO:0000185	Environmental sampling	Agar overlay direct plating of concentrates for isolation of viruses	Purification of viral strains	Vibrio phage 1.015.O._10N.222.51.E5	2010-08-10
Coastal seawater collected at Canoe Cove, Nahant, MA, USA.	dsDNA viruses, no RNA stage	NCBITAXON	NCBITaxon:35237	Nahant	GAZ	GAZ:00216954	coastal sea water	ENVO	ENVO:00002150	42.419611	degree	UO	UO:0000185	-70.906722	degree	UO	UO:0000185	Environmental sampling	Agar overlay direct plating of concentrates for isolation of viruses	Purification of viral strains	Vibrio phage 1.016.O._10N.286.46.A11	2010-10-13
Coastal seawater collected at Canoe Cove, Nahant, MA, USA.	dsDNA viruses, no RNA stage	NCBITAXON	NCBITaxon:35237	Nahant	GAZ	GAZ:00216954	coastal sea water	ENVO	ENVO:00002150	42.419611	degree	UO	UO:0000185	-70.906722	degree	UO	UO:0000185	Environmental sampling	Agar overlay direct plating of concentrates for isolation of viruses	Purification of viral strains	Vibrio phage 1.017.O._10N.286.55.C11	2010-10-13
Coastal seawater collected at Canoe Cove, Nahant, MA, USA.	dsDNA viruses, no RNA stage	NCBITAXON	NCBITaxon:35237	Nahant	GAZ	GAZ:00216954	coastal sea water	ENVO	ENVO:00002150	42.419611	degree	UO	UO:0000185	-70.906722	degree	UO	UO:0000185	Environmental sampling	Agar overlay direct plating of concentrates for isolation of viruses	Purification of viral strains	Vibrio phage 1.020.O._10N.222.48.A2	2010-08-10
Coastal seawater collected at Canoe Cove, Nahant, MA, USA.	dsDNA viruses, no RNA stage	NCBITAXON	NCBITaxon:35237	Nahant	GAZ	GAZ:00216954	coastal sea water	ENVO	ENVO:00002150	42.419611	degree	UO	UO:0000185	-70.906722	degree	UO	UO:0000185	Environmental sampling	Agar overlay direct plating of concentrates for isolation of viruses	Purification of viral strains	Vibrio phage 1.021.A._10N.222.51.F9	2010-08-10
Coastal seawater collected at Canoe Cove, Nahant, MA, USA.	dsDNA viruses, no RNA stage	NCBITAXON	NCBITaxon:35237	Nahant	GAZ	GAZ:00216954	coastal sea water	ENVO	ENVO:00002150	42.419611	degree	UO	UO:0000185	-70.906722	degree	UO	UO:0000185	Environmental sampling	Agar overlay direct plating of concentrates for isolation of viruses	Purification of viral strains	Vibrio phage 1.021.B._10N.222.51.F9	2010-08-10
Coastal seawater collected at Canoe Cove, Nahant, MA, USA.	dsDNA viruses, no RNA stage	NCBITAXON	NCBITaxon:35237	Nahant	GAZ	GAZ:00216954	coastal sea water	ENVO	ENVO:00002150	42.419611	degree	UO	UO:0000185	-70.906722	degree	UO	UO:0000185	Environmental sampling	Agar overlay direct plating of concentrates for isolation of viruses	Purification of viral strains	Vibrio phage 1.021.C._10N.222.51.F9	2010-08-10
Coastal seawater collected at Canoe Cove, Nahant, MA, USA.	dsDNA viruses, no RNA stage	NCBITAXON	NCBITaxon:35237	Nahant	GAZ	GAZ:00216954	coastal sea water	ENVO	ENVO:00002150	42.419611	degree	UO	UO:0000185	-70.906722	degree	UO	UO:0000185	Environmental sampling	Agar overlay direct plating of concentrates for isolation of viruses	Purification of viral strains	Vibrio phage 1.022.O._10N.286.45.A10	2010-10-13
Coastal seawater collected at Canoe Cove, Nahant, MA, USA.	dsDNA viruses, no RNA stage	NCBITAXON	NCBITaxon:35237	Nahant	GAZ	GAZ:00216954	coastal sea water	ENVO	ENVO:00002150	42.419611	degree	UO	UO:0000185	-70.906722	degree	UO	UO:0000185	Environmental sampling	Agar overlay direct plating of concentrates for isolation of viruses	Purification of viral strains	Vibrio phage 1.023.O._10N.222.51.B4	2010-08-10
Coastal seawater collected at Canoe Cove, Nahant, MA, USA.	dsDNA viruses, no RNA stage	NCBITAXON	NCBITaxon:35237	Nahant	GAZ	GAZ:00216954	coastal sea water	ENVO	ENVO:00002150	42.419611	degree	UO	UO:0000185	-70.906722	degree	UO	UO:0000185	Environmental sampling	Agar overlay direct plating of concentrates for isolation of viruses	Purification of viral strains	Vibrio phage 1.024.O._10N.261.45.F8	2010-09-18
Coastal seawater collected at Canoe Cove, Nahant, MA, USA.	dsDNA viruses, no RNA stage	NCBITAXON	NCBITaxon:35237	Nahant	GAZ	GAZ:00216954	coastal sea water	ENVO	ENVO:00002150	42.419611	degree	UO	UO:0000185	-70.906722	degree	UO	UO:0000185	Environmental sampling	Agar overlay direct plating of concentrates for isolation of viruses	Purification of viral strains	Vibrio phage 1.025.O._10N.222.46.B6	2010-08-10
Coastal seawater collected at Canoe Cove, Nahant, MA, USA.	dsDNA viruses, no RNA stage	NCBITAXON	NCBITaxon:35237	Nahant	GAZ	GAZ:00216954	coastal sea water	ENVO	ENVO:00002150	42.419611	degree	UO	UO:0000185	-70.906722	degree	UO	UO:0000185	Environmental sampling	Agar overlay direct plating of concentrates for isolation of viruses	Purification of viral strains	Vibrio phage 1.026.O._10N.222.49.C7	2010-08-10
Coastal seawater collected at Canoe Cove, Nahant, MA, USA.	dsDNA viruses, no RNA stage	NCBITAXON	NCBITaxon:35237	Nahant	GAZ	GAZ:00216954	coastal sea water	ENVO	ENVO:00002150	42.419611	degree	UO	UO:0000185	-70.906722	degree	UO	UO:0000185	Environmental sampling	Agar overlay direct plating of concentrates for isolation of viruses	Purification of viral strains	Vibrio phage 1.027.O._10N.286.54.B8	2010-10-13
Coastal seawater collected at Canoe Cove, Nahant, MA, USA.	dsDNA viruses, no RNA stage	NCBITAXON	NCBITaxon:35237	Nahant	GAZ	GAZ:00216954	coastal sea water	ENVO	ENVO:00002150	42.419611	degree	UO	UO:0000185	-70.906722	degree	UO	UO:0000185	Environmental sampling	Agar overlay direct plating of concentrates for isolation of viruses	Purification of viral strains	Vibrio phage 1.028.O._10N.286.45.B6	2010-10-13
Coastal seawater collected at Canoe Cove, Nahant, MA, USA.	dsDNA viruses, no RNA stage	NCBITAXON	NCBITaxon:35237	Nahant	GAZ	GAZ:00216954	coastal sea water	ENVO	ENVO:00002150	42.419611	degree	UO	UO:0000185	-70.906722	degree	UO	UO:0000185	Environmental sampling	Agar overlay direct plating of concentrates for isolation of viruses	Purification of viral strains	Vibrio phage 1.029.O._10N.261.55.A7	2010-09-18
Coastal seawater collected at Canoe Cove, Nahant, MA, USA.	dsDNA viruses, no RNA stage	NCBITAXON	NCBITaxon:35237	Nahant	GAZ	GAZ:00216954	coastal sea water	ENVO	ENVO:00002150	42.419611	degree	UO	UO:0000185	-70.906722	degree	UO	UO:0000185	Environmental sampling	Agar overlay direct plating of concentrates for isolation of viruses	Purification of viral strains	Vibrio phage 1.030.O._10N.222.55.F9	2010-08-10
Coastal seawater collected at Canoe Cove, Nahant, MA, USA.	dsDNA viruses, no RNA stage	NCBITAXON	NCBITaxon:35237	Nahant	GAZ	GAZ:00216954	coastal sea water	ENVO	ENVO:00002150	42.419611	degree	UO	UO:0000185	-70.906722	degree	UO	UO:0000185	Environmental sampling	Agar overlay direct plating of concentrates for isolation of viruses	Purification of viral strains	Vibrio phage 1.031.O._10N.261.46.F8	2010-09-18
Coastal seawater collected at Canoe Cove, Nahant, MA, USA.	dsDNA viruses, no RNA stage	NCBITAXON	NCBITaxon:35237	Nahant	GAZ	GAZ:00216954	coastal sea water	ENVO	ENVO:00002150	42.419611	degree	UO	UO:0000185	-70.906722	degree	UO	UO:0000185	Environmental sampling	Agar overlay direct plating of concentrates for isolation of viruses	Purification of viral strains	Vibrio phage 1.032.O._10N.261.54.F5	2010-09-18
Coastal seawater collected at Canoe Cove, Nahant, MA, USA.	dsDNA viruses, no RNA stage	NCBITAXON	NCBITaxon:35237	Nahant	GAZ	GAZ:00216954	coastal sea water	ENVO	ENVO:00002150	42.419611	degree	UO	UO:0000185	-70.906722	degree	UO	UO:0000185	Environmental sampling	Agar overlay direct plating of concentrates for isolation of viruses	Purification of viral strains	Vibrio phage 1.033.O._10N.222.49.B8	2010-08-10
Coastal seawater collected at Canoe Cove, Nahant, MA, USA.	dsDNA viruses, no RNA stage	NCBITAXON	NCBITaxon:35237	Nahant	GAZ	GAZ:00216954	coastal sea water	ENVO	ENVO:00002150	42.419611	degree	UO	UO:0000185	-70.906722	degree	UO	UO:0000185	Environmental sampling	Agar overlay direct plating of concentrates for isolation of viruses	Purification of viral strains	Vibrio phage 1.034.O._10N.261.46.B7	2010-09-18
Coastal seawater collected at Canoe Cove, Nahant, MA, USA.	dsDNA viruses, no RNA stage	NCBITAXON	NCBITaxon:35237	Nahant	GAZ	GAZ:00216954	coastal sea water	ENVO	ENVO:00002150	42.419611	degree	UO	UO:0000185	-70.906722	degree	UO	UO:0000185	Environmental sampling	Agar overlay direct plating of concentrates for isolation of viruses	Purification of viral strains	Vibrio phage 1.034.X._10N.261.46.B7	2010-09-18
Coastal seawater collected at Canoe Cove, Nahant, MA, USA.	dsDNA viruses, no RNA stage	NCBITAXON	NCBITaxon:35237	Nahant	GAZ	GAZ:00216954	coastal sea water	ENVO	ENVO:00002150	42.419611	degree	UO	UO:0000185	-70.906722	degree	UO	UO:0000185	Environmental sampling	Agar overlay direct plating of concentrates for isolation of viruses	Purification of viral strains	Vibrio phage 1.036.O._10N.286.45.C3	2010-10-13
Coastal seawater collected at Canoe Cove, Nahant, MA, USA.	dsDNA viruses, no RNA stage	NCBITAXON	NCBITaxon:35237	Nahant	GAZ	GAZ:00216954	coastal sea water	ENVO	ENVO:00002150	42.419611	degree	UO	UO:0000185	-70.906722	degree	UO	UO:0000185	Environmental sampling	Agar overlay direct plating of concentrates for isolation of viruses	Purification of viral strains	Vibrio phage 1.037.O._10N.261.52.F7	2010-09-18
Coastal seawater collected at Canoe Cove, Nahant, MA, USA.	dsDNA viruses, no RNA stage	NCBITAXON	NCBITaxon:35237	Nahant	GAZ	GAZ:00216954	coastal sea water	ENVO	ENVO:00002150	42.419611	degree	UO	UO:0000185	-70.906722	degree	UO	UO:0000185	Environmental sampling	Agar overlay direct plating of concentrates for isolation of viruses	Purification of viral strains	Vibrio phage 1.038.O._10N.286.51.C2	2010-10-13
Coastal seawater collected at Canoe Cove, Nahant, MA, USA.	dsDNA viruses, no RNA stage	NCBITAXON	NCBITaxon:35237	Nahant	GAZ	GAZ:00216954	coastal sea water	ENVO	ENVO:00002150	42.419611	degree	UO	UO:0000185	-70.906722	degree	UO	UO:0000185	Environmental sampling	Agar overlay direct plating of concentrates for isolation of viruses	Purification of viral strains	Vibrio phage 1.039.O._10N.286.55.A2	2010-10-13
Coastal seawater collected at Canoe Cove, Nahant, MA, USA.	dsDNA viruses, no RNA stage	NCBITAXON	NCBITaxon:35237	Nahant	GAZ	GAZ:00216954	coastal sea water	ENVO	ENVO:00002150	42.419611	degree	UO	UO:0000185	-70.906722	degree	UO	UO:0000185	Environmental sampling	Agar overlay direct plating of concentrates for isolation of viruses	Purification of viral strains	Vibrio phage 1.040.O._10N.286.45.B9	2010-10-13
Coastal seawater collected at Canoe Cove, Nahant, MA, USA.	dsDNA viruses, no RNA stage	NCBITAXON	NCBITaxon:35237	Nahant	GAZ	GAZ:00216954	coastal sea water	ENVO	ENVO:00002150	42.419611	degree	UO	UO:0000185	-70.906722	degree	UO	UO:0000185	Environmental sampling	Agar overlay direct plating of concentrates for isolation of viruses	Purification of viral strains	Vibrio phage 1.042.O._10N.286.45.B8	2010-10-13
Coastal seawater collected at Canoe Cove, Nahant, MA, USA.	dsDNA viruses, no RNA stage	NCBITAXON	NCBITaxon:35237	Nahant	GAZ	GAZ:00216954	coastal sea water	ENVO	ENVO:00002150	42.419611	degree	UO	UO:0000185	-70.906722	degree	UO	UO:0000185	Environmental sampling	Agar overlay direct plating of concentrates for isolation of viruses	Purification of viral strains	Vibrio phage 1.043.O._10N.261.52.C7	2010-09-18
Coastal seawater collected at Canoe Cove, Nahant, MA, USA.	dsDNA viruses, no RNA stage	NCBITAXON	NCBITaxon:35237	Nahant	GAZ	GAZ:00216954	coastal sea water	ENVO	ENVO:00002150	42.419611	degree	UO	UO:0000185	-70.906722	degree	UO	UO:0000185	Environmental sampling	Agar overlay direct plating of concentrates for isolation of viruses	Purification of viral strains	Vibrio phage 1.044.O._10N.261.51.B8	2010-09-18
Coastal seawater collected at Canoe Cove, Nahant, MA, USA.	dsDNA viruses, no RNA stage	NCBITAXON	NCBITaxon:35237	Nahant	GAZ	GAZ:00216954	coastal sea water	ENVO	ENVO:00002150	42.419611	degree	UO	UO:0000185	-70.906722	degree	UO	UO:0000185	Environmental sampling	Agar overlay direct plating of concentrates for isolation of viruses	Purification of viral strains	Vibrio phage 1.046.O._10N.286.52.E3	2010-10-13
Coastal seawater collected at Canoe Cove, Nahant, MA, USA.	dsDNA viruses, no RNA stage	NCBITAXON	NCBITaxon:35237	Nahant	GAZ	GAZ:00216954	coastal sea water	ENVO	ENVO:00002150	42.419611	degree	UO	UO:0000185	-70.906722	degree	UO	UO:0000185	Environmental sampling	Agar overlay direct plating of concentrates for isolation of viruses	Purification of viral strains	Vibrio phage 1.047.O._10N.286.55.F2	2010-10-13
Coastal seawater collected at Canoe Cove, Nahant, MA, USA.	dsDNA viruses, no RNA stage	NCBITAXON	NCBITaxon:35237	Nahant	GAZ	GAZ:00216954	coastal sea water	ENVO	ENVO:00002150	42.419611	degree	UO	UO:0000185	-70.906722	degree	UO	UO:0000185	Environmental sampling	Agar overlay direct plating of concentrates for isolation of viruses	Purification of viral strains	Vibrio phage 1.048.O._10N.286.46.A10	2010-10-13
Coastal seawater collected at Canoe Cove, Nahant, MA, USA.	dsDNA viruses, no RNA stage	NCBITAXON	NCBITaxon:35237	Nahant	GAZ	GAZ:00216954	coastal sea water	ENVO	ENVO:00002150	42.419611	degree	UO	UO:0000185	-70.906722	degree	UO	UO:0000185	Environmental sampling	Agar overlay direct plating of concentrates for isolation of viruses	Purification of viral strains	Vibrio phage 1.049.O._10N.286.54.B5	2010-10-13
Coastal seawater collected at Canoe Cove, Nahant, MA, USA.	dsDNA viruses, no RNA stage	NCBITAXON	NCBITaxon:35237	Nahant	GAZ	GAZ:00216954	coastal sea water	ENVO	ENVO:00002150	42.419611	degree	UO	UO:0000185	-70.906722	degree	UO	UO:0000185	Environmental sampling	Agar overlay direct plating of concentrates for isolation of viruses	Purification of viral strains	Vibrio phage 1.050.O._10N.286.48.A6	2010-10-13
Coastal seawater collected at Canoe Cove, Nahant, MA, USA.	dsDNA viruses, no RNA stage	NCBITAXON	NCBITaxon:35237	Nahant	GAZ	GAZ:00216954	coastal sea water	ENVO	ENVO:00002150	42.419611	degree	UO	UO:0000185	-70.906722	degree	UO	UO:0000185	Environmental sampling	Agar overlay direct plating of concentrates for isolation of viruses	Purification of viral strains	Vibrio phage 1.052.A._10N.286.46.C3	2010-10-13
Coastal seawater collected at Canoe Cove, Nahant, MA, USA.	dsDNA viruses, no RNA stage	NCBITAXON	NCBITaxon:35237	Nahant	GAZ	GAZ:00216954	coastal sea water	ENVO	ENVO:00002150	42.419611	degree	UO	UO:0000185	-70.906722	degree	UO	UO:0000185	Environmental sampling	Agar overlay direct plating of concentrates for isolation of viruses	Purification of viral strains	Vibrio phage 1.054.O._10N.261.52.A1	2010-09-18
Coastal seawater collected at Canoe Cove, Nahant, MA, USA.	dsDNA viruses, no RNA stage	NCBITAXON	NCBITaxon:35237	Nahant	GAZ	GAZ:00216954	coastal sea water	ENVO	ENVO:00002150	42.419611	degree	UO	UO:0000185	-70.906722	degree	UO	UO:0000185	Environmental sampling	Agar overlay direct plating of concentrates for isolation of viruses	Purification of viral strains	Vibrio phage 1.055.O._10N.286.55.E9	2010-10-13
Coastal seawater collected at Canoe Cove, Nahant, MA, USA.	dsDNA viruses, no RNA stage	NCBITAXON	NCBITaxon:35237	Nahant	GAZ	GAZ:00216954	coastal sea water	ENVO	ENVO:00002150	42.419611	degree	UO	UO:0000185	-70.906722	degree	UO	UO:0000185	Environmental sampling	Agar overlay direct plating of concentrates for isolation of viruses	Purification of viral strains	Vibrio phage 1.056.O._10N.261.48.C11	2010-09-18
Coastal seawater collected at Canoe Cove, Nahant, MA, USA.	dsDNA viruses, no RNA stage	NCBITAXON	NCBITaxon:35237	Nahant	GAZ	GAZ:00216954	coastal sea water	ENVO	ENVO:00002150	42.419611	degree	UO	UO:0000185	-70.906722	degree	UO	UO:0000185	Environmental sampling	Agar overlay direct plating of concentrates for isolation of viruses	Purification of viral strains	Vibrio phage 1.057.O._10N.261.46.B12	2010-09-18
Coastal seawater collected at Canoe Cove, Nahant, MA, USA.	dsDNA viruses, no RNA stage	NCBITAXON	NCBITaxon:35237	Nahant	GAZ	GAZ:00216954	coastal sea water	ENVO	ENVO:00002150	42.419611	degree	UO	UO:0000185	-70.906722	degree	UO	UO:0000185	Environmental sampling	Agar overlay direct plating of concentrates for isolation of viruses	Purification of viral strains	Vibrio phage 1.060.A._10N.261.48.B5	2010-09-18
Coastal seawater collected at Canoe Cove, Nahant, MA, USA.	dsDNA viruses, no RNA stage	NCBITAXON	NCBITaxon:35237	Nahant	GAZ	GAZ:00216954	coastal sea water	ENVO	ENVO:00002150	42.419611	degree	UO	UO:0000185	-70.906722	degree	UO	UO:0000185	Environmental sampling	Agar overlay direct plating of concentrates for isolation of viruses	Purification of viral strains	Vibrio phage 1.061.O._10N.286.55.C2	2010-10-13
Coastal seawater collected at Canoe Cove, Nahant, MA, USA.	dsDNA viruses, no RNA stage	NCBITAXON	NCBITaxon:35237	Nahant	GAZ	GAZ:00216954	coastal sea water	ENVO	ENVO:00002150	42.419611	degree	UO	UO:0000185	-70.906722	degree	UO	UO:0000185	Environmental sampling	Agar overlay direct plating of concentrates for isolation of viruses	Purification of viral strains	Vibrio phage 1.062.O._10N.286.55.C3	2010-10-13
Coastal seawater collected at Canoe Cove, Nahant, MA, USA.	dsDNA viruses, no RNA stage	NCBITAXON	NCBITaxon:35237	Nahant	GAZ	GAZ:00216954	coastal sea water	ENVO	ENVO:00002150	42.419611	degree	UO	UO:0000185	-70.906722	degree	UO	UO:0000185	Environmental sampling	Agar overlay direct plating of concentrates for isolation of viruses	Purification of viral strains	Vibrio phage 1.063.O._10N.261.45.C7	2010-09-18
Coastal seawater collected at Canoe Cove, Nahant, MA, USA.	dsDNA viruses, no RNA stage	NCBITAXON	NCBITaxon:35237	Nahant	GAZ	GAZ:00216954	coastal sea water	ENVO	ENVO:00002150	42.419611	degree	UO	UO:0000185	-70.906722	degree	UO	UO:0000185	Environmental sampling	Agar overlay direct plating of concentrates for isolation of viruses	Purification of viral strains	Vibrio phage 1.064.O._10N.261.52.E2	2010-09-18
Coastal seawater collected at Canoe Cove, Nahant, MA, USA.	dsDNA viruses, no RNA stage	NCBITAXON	NCBITaxon:35237	Nahant	GAZ	GAZ:00216954	coastal sea water	ENVO	ENVO:00002150	42.419611	degree	UO	UO:0000185	-70.906722	degree	UO	UO:0000185	Environmental sampling	Agar overlay direct plating of concentrates for isolation of viruses	Purification of viral strains	Vibrio phage 1.066.O._10N.286.46.E8	2010-10-13
Coastal seawater collected at Canoe Cove, Nahant, MA, USA.	dsDNA viruses, no RNA stage	NCBITAXON	NCBITaxon:35237	Nahant	GAZ	GAZ:00216954	coastal sea water	ENVO	ENVO:00002150	42.419611	degree	UO	UO:0000185	-70.906722	degree	UO	UO:0000185	Environmental sampling	Agar overlay direct plating of concentrates for isolation of viruses	Purification of viral strains	Vibrio phage 1.067.O._10N.261.52.C9	2010-09-18
Coastal seawater collected at Canoe Cove, Nahant, MA, USA.	dsDNA viruses, no RNA stage	NCBITAXON	NCBITaxon:35237	Nahant	GAZ	GAZ:00216954	coastal sea water	ENVO	ENVO:00002150	42.419611	degree	UO	UO:0000185	-70.906722	degree	UO	UO:0000185	Environmental sampling	Agar overlay direct plating of concentrates for isolation of viruses	Purification of viral strains	Vibrio phage 1.068.O._10N.261.51.F8	2010-09-18
Coastal seawater collected at Canoe Cove, Nahant, MA, USA.	dsDNA viruses, no RNA stage	NCBITAXON	NCBITaxon:35237	Nahant	GAZ	GAZ:00216954	coastal sea water	ENVO	ENVO:00002150	42.419611	degree	UO	UO:0000185	-70.906722	degree	UO	UO:0000185	Environmental sampling	Agar overlay direct plating of concentrates for isolation of viruses	Purification of viral strains	Vibrio phage 1.069.O._10N.286.49.F11	2010-10-13
Coastal seawater collected at Canoe Cove, Nahant, MA, USA.	dsDNA viruses, no RNA stage	NCBITAXON	NCBITaxon:35237	Nahant	GAZ	GAZ:00216954	coastal sea water	ENVO	ENVO:00002150	42.419611	degree	UO	UO:0000185	-70.906722	degree	UO	UO:0000185	Environmental sampling	Agar overlay direct plating of concentrates for isolation of viruses	Purification of viral strains	Vibrio phage 1.070.O._10N.261.45.B2	2010-09-18
Coastal seawater collected at Canoe Cove, Nahant, MA, USA.	dsDNA viruses, no RNA stage	NCBITAXON	NCBITaxon:35237	Nahant	GAZ	GAZ:00216954	coastal sea water	ENVO	ENVO:00002150	42.419611	degree	UO	UO:0000185	-70.906722	degree	UO	UO:0000185	Environmental sampling	Agar overlay direct plating of concentrates for isolation of viruses	Purification of viral strains	Vibrio phage 1.071.A._10N.286.46.A12	2010-10-13
Coastal seawater collected at Canoe Cove, Nahant, MA, USA.	dsDNA viruses, no RNA stage	NCBITAXON	NCBITaxon:35237	Nahant	GAZ	GAZ:00216954	coastal sea water	ENVO	ENVO:00002150	42.419611	degree	UO	UO:0000185	-70.906722	degree	UO	UO:0000185	Environmental sampling	Agar overlay direct plating of concentrates for isolation of viruses	Purification of viral strains	Vibrio phage 1.072.O._10N.286.48.A12	2010-10-13
Coastal seawater collected at Canoe Cove, Nahant, MA, USA.	dsDNA viruses, no RNA stage	NCBITAXON	NCBITaxon:35237	Nahant	GAZ	GAZ:00216954	coastal sea water	ENVO	ENVO:00002150	42.419611	degree	UO	UO:0000185	-70.906722	degree	UO	UO:0000185	Environmental sampling	Agar overlay direct plating of concentrates for isolation of viruses	Purification of viral strains	Vibrio phage 1.074.O._10N.222.49.B7	2010-08-10
Coastal seawater collected at Canoe Cove, Nahant, MA, USA.	dsDNA viruses, no RNA stage	NCBITAXON	NCBITaxon:35237	Nahant	GAZ	GAZ:00216954	coastal sea water	ENVO	ENVO:00002150	42.419611	degree	UO	UO:0000185	-70.906722	degree	UO	UO:0000185	Environmental sampling	Agar overlay direct plating of concentrates for isolation of viruses	Purification of viral strains	Vibrio phage 1.075.O._10N.286.55.B10	2010-10-13
Coastal seawater collected at Canoe Cove, Nahant, MA, USA.	dsDNA viruses, no RNA stage	NCBITAXON	NCBITaxon:35237	Nahant	GAZ	GAZ:00216954	coastal sea water	ENVO	ENVO:00002150	42.419611	degree	UO	UO:0000185	-70.906722	degree	UO	UO:0000185	Environmental sampling	Agar overlay direct plating of concentrates for isolation of viruses	Purification of viral strains	Vibrio phage 1.076.O._10N.286.51.B7	2010-10-13
Coastal seawater collected at Canoe Cove, Nahant, MA, USA.	dsDNA viruses, no RNA stage	NCBITAXON	NCBITaxon:35237	Nahant	GAZ	GAZ:00216954	coastal sea water	ENVO	ENVO:00002150	42.419611	degree	UO	UO:0000185	-70.906722	degree	UO	UO:0000185	Environmental sampling	Agar overlay direct plating of concentrates for isolation of viruses	Purification of viral strains	Vibrio phage 1.077.O._10N.261.45.A10	2010-09-18
Coastal seawater collected at Canoe Cove, Nahant, MA, USA.	dsDNA viruses, no RNA stage	NCBITAXON	NCBITaxon:35237	Nahant	GAZ	GAZ:00216954	coastal sea water	ENVO	ENVO:00002150	42.419611	degree	UO	UO:0000185	-70.906722	degree	UO	UO:0000185	Environmental sampling	Agar overlay direct plating of concentrates for isolation of viruses	Purification of viral strains	Vibrio phage 1.079.O._10N.286.45.E9	2010-10-13
Coastal seawater collected at Canoe Cove, Nahant, MA, USA.	dsDNA viruses, no RNA stage	NCBITAXON	NCBITaxon:35237	Nahant	GAZ	GAZ:00216954	coastal sea water	ENVO	ENVO:00002150	42.419611	degree	UO	UO:0000185	-70.906722	degree	UO	UO:0000185	Environmental sampling	Agar overlay direct plating of concentrates for isolation of viruses	Purification of viral strains	Vibrio phage 1.080.O._10N.286.48.A4	2010-10-13
Coastal seawater collected at Canoe Cove, Nahant, MA, USA.	dsDNA viruses, no RNA stage	NCBITAXON	NCBITaxon:35237	Nahant	GAZ	GAZ:00216954	coastal sea water	ENVO	ENVO:00002150	42.419611	degree	UO	UO:0000185	-70.906722	degree	UO	UO:0000185	Environmental sampling	Agar overlay direct plating of concentrates for isolation of viruses	Purification of viral strains	Vibrio phage 1.081.O._10N.286.52.C2	2010-10-13
Coastal seawater collected at Canoe Cove, Nahant, MA, USA.	dsDNA viruses, no RNA stage	NCBITAXON	NCBITaxon:35237	Nahant	GAZ	GAZ:00216954	coastal sea water	ENVO	ENVO:00002150	42.419611	degree	UO	UO:0000185	-70.906722	degree	UO	UO:0000185	Environmental sampling	Agar overlay direct plating of concentrates for isolation of viruses	Purification of viral strains	Vibrio phage 1.082.O._10N.261.49.E4	2010-09-18
Coastal seawater collected at Canoe Cove, Nahant, MA, USA.	dsDNA viruses, no RNA stage	NCBITAXON	NCBITaxon:35237	Nahant	GAZ	GAZ:00216954	coastal sea water	ENVO	ENVO:00002150	42.419611	degree	UO	UO:0000185	-70.906722	degree	UO	UO:0000185	Environmental sampling	Agar overlay direct plating of concentrates for isolation of viruses	Purification of viral strains	Vibrio phage 1.083.O._10N.286.52.B9	2010-10-13
Coastal seawater collected at Canoe Cove, Nahant, MA, USA.	dsDNA viruses, no RNA stage	NCBITAXON	NCBITaxon:35237	Nahant	GAZ	GAZ:00216954	coastal sea water	ENVO	ENVO:00002150	42.419611	degree	UO	UO:0000185	-70.906722	degree	UO	UO:0000185	Environmental sampling	Agar overlay direct plating of concentrates for isolation of viruses	Purification of viral strains	Vibrio phage 1.084.O._10N.261.49.F5	2010-09-18
Coastal seawater collected at Canoe Cove, Nahant, MA, USA.	dsDNA viruses, no RNA stage	NCBITAXON	NCBITaxon:35237	Nahant	GAZ	GAZ:00216954	coastal sea water	ENVO	ENVO:00002150	42.419611	degree	UO	UO:0000185	-70.906722	degree	UO	UO:0000185	Environmental sampling	Agar overlay direct plating of concentrates for isolation of viruses	Purification of viral strains	Vibrio phage 1.085.O._10N.222.51.E3	2010-08-10
Coastal seawater collected at Canoe Cove, Nahant, MA, USA.	dsDNA viruses, no RNA stage	NCBITAXON	NCBITaxon:35237	Nahant	GAZ	GAZ:00216954	coastal sea water	ENVO	ENVO:00002150	42.419611	degree	UO	UO:0000185	-70.906722	degree	UO	UO:0000185	Environmental sampling	Agar overlay direct plating of concentrates for isolation of viruses	Purification of viral strains	Vibrio phage 1.086.O._10N.222.51.F8	2010-08-10
Coastal seawater collected at Canoe Cove, Nahant, MA, USA.	dsDNA viruses, no RNA stage	NCBITAXON	NCBITaxon:35237	Nahant	GAZ	GAZ:00216954	coastal sea water	ENVO	ENVO:00002150	42.419611	degree	UO	UO:0000185	-70.906722	degree	UO	UO:0000185	Environmental sampling	Agar overlay direct plating of concentrates for isolation of viruses	Purification of viral strains	Vibrio phage 1.087.A._10N.261.45.F9	2010-09-18
Coastal seawater collected at Canoe Cove, Nahant, MA, USA.	dsDNA viruses, no RNA stage	NCBITAXON	NCBITaxon:35237	Nahant	GAZ	GAZ:00216954	coastal sea water	ENVO	ENVO:00002150	42.419611	degree	UO	UO:0000185	-70.906722	degree	UO	UO:0000185	Environmental sampling	Agar overlay direct plating of concentrates for isolation of viruses	Purification of viral strains	Vibrio phage 1.088.O._10N.261.46.A1	2010-09-18
Coastal seawater collected at Canoe Cove, Nahant, MA, USA.	dsDNA viruses, no RNA stage	NCBITAXON	NCBITaxon:35237	Nahant	GAZ	GAZ:00216954	coastal sea water	ENVO	ENVO:00002150	42.419611	degree	UO	UO:0000185	-70.906722	degree	UO	UO:0000185	Environmental sampling	Agar overlay direct plating of concentrates for isolation of viruses	Purification of viral strains	Vibrio phage 1.089.O._10N.261.51.F9	2010-09-18
Coastal seawater collected at Canoe Cove, Nahant, MA, USA.	dsDNA viruses, no RNA stage	NCBITAXON	NCBITaxon:35237	Nahant	GAZ	GAZ:00216954	coastal sea water	ENVO	ENVO:00002150	42.419611	degree	UO	UO:0000185	-70.906722	degree	UO	UO:0000185	Environmental sampling	Agar overlay direct plating of concentrates for isolation of viruses	Purification of viral strains	Vibrio phage 1.090.B._10N.286.48.F1	2010-10-13
Coastal seawater collected at Canoe Cove, Nahant, MA, USA.	dsDNA viruses, no RNA stage	NCBITAXON	NCBITaxon:35237	Nahant	GAZ	GAZ:00216954	coastal sea water	ENVO	ENVO:00002150	42.419611	degree	UO	UO:0000185	-70.906722	degree	UO	UO:0000185	Environmental sampling	Agar overlay direct plating of concentrates for isolation of viruses	Purification of viral strains	Vibrio phage 1.091.O._10N.286.52.B12	2010-10-13
Coastal seawater collected at Canoe Cove, Nahant, MA, USA.	dsDNA viruses, no RNA stage	NCBITAXON	NCBITaxon:35237	Nahant	GAZ	GAZ:00216954	coastal sea water	ENVO	ENVO:00002150	42.419611	degree	UO	UO:0000185	-70.906722	degree	UO	UO:0000185	Environmental sampling	Agar overlay direct plating of concentrates for isolation of viruses	Purification of viral strains	Vibrio phage 1.093.O._10N.286.55.E10	2010-10-13
Coastal seawater collected at Canoe Cove, Nahant, MA, USA.	dsDNA viruses, no RNA stage	NCBITAXON	NCBITaxon:35237	Nahant	GAZ	GAZ:00216954	coastal sea water	ENVO	ENVO:00002150	42.419611	degree	UO	UO:0000185	-70.906722	degree	UO	UO:0000185	Environmental sampling	Agar overlay direct plating of concentrates for isolation of viruses	Purification of viral strains	Vibrio phage 1.094.O._10N.286.55.E12	2010-10-13
Coastal seawater collected at Canoe Cove, Nahant, MA, USA.	dsDNA viruses, no RNA stage	NCBITAXON	NCBITaxon:35237	Nahant	GAZ	GAZ:00216954	coastal sea water	ENVO	ENVO:00002150	42.419611	degree	UO	UO:0000185	-70.906722	degree	UO	UO:0000185	Environmental sampling	Agar overlay direct plating of concentrates for isolation of viruses	Purification of viral strains	Vibrio phage 1.095.O._10N.286.46.E10	2010-10-13
Coastal seawater collected at Canoe Cove, Nahant, MA, USA.	dsDNA viruses, no RNA stage	NCBITAXON	NCBITaxon:35237	Nahant	GAZ	GAZ:00216954	coastal sea water	ENVO	ENVO:00002150	42.419611	degree	UO	UO:0000185	-70.906722	degree	UO	UO:0000185	Environmental sampling	Agar overlay direct plating of concentrates for isolation of viruses	Purification of viral strains	Vibrio phage 1.097.O._10N.286.49.B3	2010-10-13
Coastal seawater collected at Canoe Cove, Nahant, MA, USA.	dsDNA viruses, no RNA stage	NCBITAXON	NCBITaxon:35237	Nahant	GAZ	GAZ:00216954	coastal sea water	ENVO	ENVO:00002150	42.419611	degree	UO	UO:0000185	-70.906722	degree	UO	UO:0000185	Environmental sampling	Agar overlay direct plating of concentrates for isolation of viruses	Purification of viral strains	Vibrio phage 1.098.O._10N.286.51.B9	2010-10-13
Coastal seawater collected at Canoe Cove, Nahant, MA, USA.	dsDNA viruses, no RNA stage	NCBITAXON	NCBITaxon:35237	Nahant	GAZ	GAZ:00216954	coastal sea water	ENVO	ENVO:00002150	42.419611	degree	UO	UO:0000185	-70.906722	degree	UO	UO:0000185	Environmental sampling	Agar overlay direct plating of concentrates for isolation of viruses	Purification of viral strains	Vibrio phage 1.100.O._10N.261.45.C3	2010-09-18
Coastal seawater collected at Canoe Cove, Nahant, MA, USA.	dsDNA viruses, no RNA stage	NCBITAXON	NCBITaxon:35237	Nahant	GAZ	GAZ:00216954	coastal sea water	ENVO	ENVO:00002150	42.419611	degree	UO	UO:0000185	-70.906722	degree	UO	UO:0000185	Environmental sampling	Agar overlay direct plating of concentrates for isolation of viruses	Purification of viral strains	Vibrio phage 1.101.O._10N.261.45.C6	2010-09-18
Coastal seawater collected at Canoe Cove, Nahant, MA, USA.	dsDNA viruses, no RNA stage	NCBITAXON	NCBITaxon:35237	Nahant	GAZ	GAZ:00216954	coastal sea water	ENVO	ENVO:00002150	42.419611	degree	UO	UO:0000185	-70.906722	degree	UO	UO:0000185	Environmental sampling	Agar overlay direct plating of concentrates for isolation of viruses	Purification of viral strains	Vibrio phage 1.102.O._10N.261.45.E3	2010-09-18
Coastal seawater collected at Canoe Cove, Nahant, MA, USA.	dsDNA viruses, no RNA stage	NCBITAXON	NCBITaxon:35237	Nahant	GAZ	GAZ:00216954	coastal sea water	ENVO	ENVO:00002150	42.419611	degree	UO	UO:0000185	-70.906722	degree	UO	UO:0000185	Environmental sampling	Agar overlay direct plating of concentrates for isolation of viruses	Purification of viral strains	Vibrio phage 1.103.O._10N.261.52.F2	2010-09-18
Coastal seawater collected at Canoe Cove, Nahant, MA, USA.	dsDNA viruses, no RNA stage	NCBITAXON	NCBITaxon:35237	Nahant	GAZ	GAZ:00216954	coastal sea water	ENVO	ENVO:00002150	42.419611	degree	UO	UO:0000185	-70.906722	degree	UO	UO:0000185	Environmental sampling	Agar overlay direct plating of concentrates for isolation of viruses	Purification of viral strains	Vibrio phage 1.104.O._10N.286.49.A12	2010-10-13
Coastal seawater collected at Canoe Cove, Nahant, MA, USA.	dsDNA viruses, no RNA stage	NCBITAXON	NCBITaxon:35237	Nahant	GAZ	GAZ:00216954	coastal sea water	ENVO	ENVO:00002150	42.419611	degree	UO	UO:0000185	-70.906722	degree	UO	UO:0000185	Environmental sampling	Agar overlay direct plating of concentrates for isolation of viruses	Purification of viral strains	Vibrio phage 1.105.O._10N.286.49.B4	2010-10-13
Coastal seawater collected at Canoe Cove, Nahant, MA, USA.	dsDNA viruses, no RNA stage	NCBITAXON	NCBITaxon:35237	Nahant	GAZ	GAZ:00216954	coastal sea water	ENVO	ENVO:00002150	42.419611	degree	UO	UO:0000185	-70.906722	degree	UO	UO:0000185	Environmental sampling	Agar overlay direct plating of concentrates for isolation of viruses	Purification of viral strains	Vibrio phage 1.106.O._10N.286.51.F7	2010-10-13
Coastal seawater collected at Canoe Cove, Nahant, MA, USA.	dsDNA viruses, no RNA stage	NCBITAXON	NCBITaxon:35237	Nahant	GAZ	GAZ:00216954	coastal sea water	ENVO	ENVO:00002150	42.419611	degree	UO	UO:0000185	-70.906722	degree	UO	UO:0000185	Environmental sampling	Agar overlay direct plating of concentrates for isolation of viruses	Purification of viral strains	Vibrio phage 1.107.A._10N.286.52.E10	2010-10-13
Coastal seawater collected at Canoe Cove, Nahant, MA, USA.	dsDNA viruses, no RNA stage	NCBITAXON	NCBITaxon:35237	Nahant	GAZ	GAZ:00216954	coastal sea water	ENVO	ENVO:00002150	42.419611	degree	UO	UO:0000185	-70.906722	degree	UO	UO:0000185	Environmental sampling	Agar overlay direct plating of concentrates for isolation of viruses	Purification of viral strains	Vibrio phage 1.107.B._10N.286.52.E10	2010-10-13
Coastal seawater collected at Canoe Cove, Nahant, MA, USA.	dsDNA viruses, no RNA stage	NCBITAXON	NCBITaxon:35237	Nahant	GAZ	GAZ:00216954	coastal sea water	ENVO	ENVO:00002150	42.419611	degree	UO	UO:0000185	-70.906722	degree	UO	UO:0000185	Environmental sampling	Agar overlay direct plating of concentrates for isolation of viruses	Purification of viral strains	Vibrio phage 1.107.C._10N.286.52.E10	2010-10-13
Coastal seawater collected at Canoe Cove, Nahant, MA, USA.	dsDNA viruses, no RNA stage	NCBITAXON	NCBITaxon:35237	Nahant	GAZ	GAZ:00216954	coastal sea water	ENVO	ENVO:00002150	42.419611	degree	UO	UO:0000185	-70.906722	degree	UO	UO:0000185	Environmental sampling	Agar overlay direct plating of concentrates for isolation of viruses	Purification of viral strains	Vibrio phage 1.108.O._10N.222.51.A4	2010-08-10
Coastal seawater collected at Canoe Cove, Nahant, MA, USA.	dsDNA viruses, no RNA stage	NCBITAXON	NCBITaxon:35237	Nahant	GAZ	GAZ:00216954	coastal sea water	ENVO	ENVO:00002150	42.419611	degree	UO	UO:0000185	-70.906722	degree	UO	UO:0000185	Environmental sampling	Agar overlay direct plating of concentrates for isolation of viruses	Purification of viral strains	Vibrio phage 1.110.O._10N.261.52.C1	2010-09-18
Coastal seawater collected at Canoe Cove, Nahant, MA, USA.	dsDNA viruses, no RNA stage	NCBITAXON	NCBITaxon:35237	Nahant	GAZ	GAZ:00216954	coastal sea water	ENVO	ENVO:00002150	42.419611	degree	UO	UO:0000185	-70.906722	degree	UO	UO:0000185	Environmental sampling	Agar overlay direct plating of concentrates for isolation of viruses	Purification of viral strains	Vibrio phage 1.111.A._10N.286.45.E6	2010-10-13
Coastal seawater collected at Canoe Cove, Nahant, MA, USA.	dsDNA viruses, no RNA stage	NCBITAXON	NCBITaxon:35237	Nahant	GAZ	GAZ:00216954	coastal sea water	ENVO	ENVO:00002150	42.419611	degree	UO	UO:0000185	-70.906722	degree	UO	UO:0000185	Environmental sampling	Agar overlay direct plating of concentrates for isolation of viruses	Purification of viral strains	Vibrio phage 1.111.B._10N.286.45.E6	2010-10-13
Coastal seawater collected at Canoe Cove, Nahant, MA, USA.	dsDNA viruses, no RNA stage	NCBITAXON	NCBITaxon:35237	Nahant	GAZ	GAZ:00216954	coastal sea water	ENVO	ENVO:00002150	42.419611	degree	UO	UO:0000185	-70.906722	degree	UO	UO:0000185	Environmental sampling	Agar overlay direct plating of concentrates for isolation of viruses	Purification of viral strains	Vibrio phage 1.112.O._10N.286.46.B11	2010-10-13
Coastal seawater collected at Canoe Cove, Nahant, MA, USA.	dsDNA viruses, no RNA stage	NCBITAXON	NCBITaxon:35237	Nahant	GAZ	GAZ:00216954	coastal sea water	ENVO	ENVO:00002150	42.419611	degree	UO	UO:0000185	-70.906722	degree	UO	UO:0000185	Environmental sampling	Agar overlay direct plating of concentrates for isolation of viruses	Purification of viral strains	Vibrio phage 1.113.A._10N.286.51.E7	2010-10-13
Coastal seawater collected at Canoe Cove, Nahant, MA, USA.	dsDNA viruses, no RNA stage	NCBITAXON	NCBITaxon:35237	Nahant	GAZ	GAZ:00216954	coastal sea water	ENVO	ENVO:00002150	42.419611	degree	UO	UO:0000185	-70.906722	degree	UO	UO:0000185	Environmental sampling	Agar overlay direct plating of concentrates for isolation of viruses	Purification of viral strains	Vibrio phage 1.115.A._10N.222.49.B11	2010-08-10
Coastal seawater collected at Canoe Cove, Nahant, MA, USA.	dsDNA viruses, no RNA stage	NCBITAXON	NCBITaxon:35237	Nahant	GAZ	GAZ:00216954	coastal sea water	ENVO	ENVO:00002150	42.419611	degree	UO	UO:0000185	-70.906722	degree	UO	UO:0000185	Environmental sampling	Agar overlay direct plating of concentrates for isolation of viruses	Purification of viral strains	Vibrio phage 1.115.B._10N.222.49.B11	2010-08-10
Coastal seawater collected at Canoe Cove, Nahant, MA, USA.	dsDNA viruses, no RNA stage	NCBITAXON	NCBITaxon:35237	Nahant	GAZ	GAZ:00216954	coastal sea water	ENVO	ENVO:00002150	42.419611	degree	UO	UO:0000185	-70.906722	degree	UO	UO:0000185	Environmental sampling	Agar overlay direct plating of concentrates for isolation of viruses	Purification of viral strains	Vibrio phage 1.116.O._10N.222.52.C10	2010-08-10
Coastal seawater collected at Canoe Cove, Nahant, MA, USA.	dsDNA viruses, no RNA stage	NCBITAXON	NCBITaxon:35237	Nahant	GAZ	GAZ:00216954	coastal sea water	ENVO	ENVO:00002150	42.419611	degree	UO	UO:0000185	-70.906722	degree	UO	UO:0000185	Environmental sampling	Agar overlay direct plating of concentrates for isolation of viruses	Purification of viral strains	Vibrio phage 1.117.O._10N.261.45.E9	2010-09-18
Coastal seawater collected at Canoe Cove, Nahant, MA, USA.	dsDNA viruses, no RNA stage	NCBITAXON	NCBITaxon:35237	Nahant	GAZ	GAZ:00216954	coastal sea water	ENVO	ENVO:00002150	42.419611	degree	UO	UO:0000185	-70.906722	degree	UO	UO:0000185	Environmental sampling	Agar overlay direct plating of concentrates for isolation of viruses	Purification of viral strains	Vibrio phage 1.118.A._10N.261.49.F6	2010-09-18
Coastal seawater collected at Canoe Cove, Nahant, MA, USA.	dsDNA viruses, no RNA stage	NCBITAXON	NCBITaxon:35237	Nahant	GAZ	GAZ:00216954	coastal sea water	ENVO	ENVO:00002150	42.419611	degree	UO	UO:0000185	-70.906722	degree	UO	UO:0000185	Environmental sampling	Agar overlay direct plating of concentrates for isolation of viruses	Purification of viral strains	Vibrio phage 1.118.B._10N.261.49.F6	2010-09-18
Coastal seawater collected at Canoe Cove, Nahant, MA, USA.	dsDNA viruses, no RNA stage	NCBITAXON	NCBITaxon:35237	Nahant	GAZ	GAZ:00216954	coastal sea water	ENVO	ENVO:00002150	42.419611	degree	UO	UO:0000185	-70.906722	degree	UO	UO:0000185	Environmental sampling	Agar overlay direct plating of concentrates for isolation of viruses	Purification of viral strains	Vibrio phage 1.119.O._10N.261.51.A9	2010-09-18
Coastal seawater collected at Canoe Cove, Nahant, MA, USA.	dsDNA viruses, no RNA stage	NCBITAXON	NCBITaxon:35237	Nahant	GAZ	GAZ:00216954	coastal sea water	ENVO	ENVO:00002150	42.419611	degree	UO	UO:0000185	-70.906722	degree	UO	UO:0000185	Environmental sampling	Agar overlay direct plating of concentrates for isolation of viruses	Purification of viral strains	Vibrio phage 1.121.O._10N.286.46.C4	2010-10-13
Coastal seawater collected at Canoe Cove, Nahant, MA, USA.	dsDNA viruses, no RNA stage	NCBITAXON	NCBITaxon:35237	Nahant	GAZ	GAZ:00216954	coastal sea water	ENVO	ENVO:00002150	42.419611	degree	UO	UO:0000185	-70.906722	degree	UO	UO:0000185	Environmental sampling	Agar overlay direct plating of concentrates for isolation of viruses	Purification of viral strains	Vibrio phage 1.122.A._10N.286.46.F8	2010-10-13
Coastal seawater collected at Canoe Cove, Nahant, MA, USA.	dsDNA viruses, no RNA stage	NCBITAXON	NCBITaxon:35237	Nahant	GAZ	GAZ:00216954	coastal sea water	ENVO	ENVO:00002150	42.419611	degree	UO	UO:0000185	-70.906722	degree	UO	UO:0000185	Environmental sampling	Agar overlay direct plating of concentrates for isolation of viruses	Purification of viral strains	Vibrio phage 1.122.B._10N.286.46.F8	2010-10-13
Coastal seawater collected at Canoe Cove, Nahant, MA, USA.	dsDNA viruses, no RNA stage	NCBITAXON	NCBITaxon:35237	Nahant	GAZ	GAZ:00216954	coastal sea water	ENVO	ENVO:00002150	42.419611	degree	UO	UO:0000185	-70.906722	degree	UO	UO:0000185	Environmental sampling	Agar overlay direct plating of concentrates for isolation of viruses	Purification of viral strains	Vibrio phage 1.123.O._10N.286.48.F3	2010-10-13
Coastal seawater collected at Canoe Cove, Nahant, MA, USA.	dsDNA viruses, no RNA stage	NCBITAXON	NCBITaxon:35237	Nahant	GAZ	GAZ:00216954	coastal sea water	ENVO	ENVO:00002150	42.419611	degree	UO	UO:0000185	-70.906722	degree	UO	UO:0000185	Environmental sampling	Agar overlay direct plating of concentrates for isolation of viruses	Purification of viral strains	Vibrio phage 1.124.O._10N.286.49.B1	2010-10-13
Coastal seawater collected at Canoe Cove, Nahant, MA, USA.	dsDNA viruses, no RNA stage	NCBITAXON	NCBITaxon:35237	Nahant	GAZ	GAZ:00216954	coastal sea water	ENVO	ENVO:00002150	42.419611	degree	UO	UO:0000185	-70.906722	degree	UO	UO:0000185	Environmental sampling	Agar overlay direct plating of concentrates for isolation of viruses	Purification of viral strains	Vibrio phage 1.125.O._10N.286.49.F5	2010-10-13
Coastal seawater collected at Canoe Cove, Nahant, MA, USA.	dsDNA viruses, no RNA stage	NCBITAXON	NCBITaxon:35237	Nahant	GAZ	GAZ:00216954	coastal sea water	ENVO	ENVO:00002150	42.419611	degree	UO	UO:0000185	-70.906722	degree	UO	UO:0000185	Environmental sampling	Agar overlay direct plating of concentrates for isolation of viruses	Purification of viral strains	Vibrio phage 1.127.O._10N.286.52.E12	2010-10-13
Coastal seawater collected at Canoe Cove, Nahant, MA, USA.	dsDNA viruses, no RNA stage	NCBITAXON	NCBITaxon:35237	Nahant	GAZ	GAZ:00216954	coastal sea water	ENVO	ENVO:00002150	42.419611	degree	UO	UO:0000185	-70.906722	degree	UO	UO:0000185	Environmental sampling	Agar overlay direct plating of concentrates for isolation of viruses	Purification of viral strains	Vibrio phage 1.131.O._10N.222.49.A8	2010-08-10
Coastal seawater collected at Canoe Cove, Nahant, MA, USA.	dsDNA viruses, no RNA stage	NCBITAXON	NCBITaxon:35237	Nahant	GAZ	GAZ:00216954	coastal sea water	ENVO	ENVO:00002150	42.419611	degree	UO	UO:0000185	-70.906722	degree	UO	UO:0000185	Environmental sampling	Agar overlay direct plating of concentrates for isolation of viruses	Purification of viral strains	Vibrio phage 1.132.O._10N.222.49.F8	2010-08-10
Coastal seawater collected at Canoe Cove, Nahant, MA, USA.	dsDNA viruses, no RNA stage	NCBITAXON	NCBITaxon:35237	Nahant	GAZ	GAZ:00216954	coastal sea water	ENVO	ENVO:00002150	42.419611	degree	UO	UO:0000185	-70.906722	degree	UO	UO:0000185	Environmental sampling	Agar overlay direct plating of concentrates for isolation of viruses	Purification of viral strains	Vibrio phage 1.133.O._10N.222.51.E4	2010-08-10
Coastal seawater collected at Canoe Cove, Nahant, MA, USA.	dsDNA viruses, no RNA stage	NCBITAXON	NCBITaxon:35237	Nahant	GAZ	GAZ:00216954	coastal sea water	ENVO	ENVO:00002150	42.419611	degree	UO	UO:0000185	-70.906722	degree	UO	UO:0000185	Environmental sampling	Agar overlay direct plating of concentrates for isolation of viruses	Purification of viral strains	Vibrio phage 1.134.O._10N.222.52.B8	2010-08-10
Coastal seawater collected at Canoe Cove, Nahant, MA, USA.	dsDNA viruses, no RNA stage	NCBITAXON	NCBITaxon:35237	Nahant	GAZ	GAZ:00216954	coastal sea water	ENVO	ENVO:00002150	42.419611	degree	UO	UO:0000185	-70.906722	degree	UO	UO:0000185	Environmental sampling	Agar overlay direct plating of concentrates for isolation of viruses	Purification of viral strains	Vibrio phage 1.135.O._10N.222.54.B6	2010-08-10
Coastal seawater collected at Canoe Cove, Nahant, MA, USA.	dsDNA viruses, no RNA stage	NCBITAXON	NCBITaxon:35237	Nahant	GAZ	GAZ:00216954	coastal sea water	ENVO	ENVO:00002150	42.419611	degree	UO	UO:0000185	-70.906722	degree	UO	UO:0000185	Environmental sampling	Agar overlay direct plating of concentrates for isolation of viruses	Purification of viral strains	Vibrio phage 1.136.O._10N.261.45.E11	2010-09-18
Coastal seawater collected at Canoe Cove, Nahant, MA, USA.	dsDNA viruses, no RNA stage	NCBITAXON	NCBITaxon:35237	Nahant	GAZ	GAZ:00216954	coastal sea water	ENVO	ENVO:00002150	42.419611	degree	UO	UO:0000185	-70.906722	degree	UO	UO:0000185	Environmental sampling	Agar overlay direct plating of concentrates for isolation of viruses	Purification of viral strains	Vibrio phage 1.137.O._10N.261.46.B5	2010-09-18
Coastal seawater collected at Canoe Cove, Nahant, MA, USA.	dsDNA viruses, no RNA stage	NCBITAXON	NCBITaxon:35237	Nahant	GAZ	GAZ:00216954	coastal sea water	ENVO	ENVO:00002150	42.419611	degree	UO	UO:0000185	-70.906722	degree	UO	UO:0000185	Environmental sampling	Agar overlay direct plating of concentrates for isolation of viruses	Purification of viral strains	Vibrio phage 1.138.O._10N.261.48.A1	2010-09-18
Coastal seawater collected at Canoe Cove, Nahant, MA, USA.	dsDNA viruses, no RNA stage	NCBITAXON	NCBITaxon:35237	Nahant	GAZ	GAZ:00216954	coastal sea water	ENVO	ENVO:00002150	42.419611	degree	UO	UO:0000185	-70.906722	degree	UO	UO:0000185	Environmental sampling	Agar overlay direct plating of concentrates for isolation of viruses	Purification of viral strains	Vibrio phage 1.139.A._10N.261.48.C6	2010-09-18
Coastal seawater collected at Canoe Cove, Nahant, MA, USA.	dsDNA viruses, no RNA stage	NCBITAXON	NCBITaxon:35237	Nahant	GAZ	GAZ:00216954	coastal sea water	ENVO	ENVO:00002150	42.419611	degree	UO	UO:0000185	-70.906722	degree	UO	UO:0000185	Environmental sampling	Agar overlay direct plating of concentrates for isolation of viruses	Purification of viral strains	Vibrio phage 1.139.B._10N.261.48.C6	2010-09-18
Coastal seawater collected at Canoe Cove, Nahant, MA, USA.	dsDNA viruses, no RNA stage	NCBITAXON	NCBITaxon:35237	Nahant	GAZ	GAZ:00216954	coastal sea water	ENVO	ENVO:00002150	42.419611	degree	UO	UO:0000185	-70.906722	degree	UO	UO:0000185	Environmental sampling	Agar overlay direct plating of concentrates for isolation of viruses	Purification of viral strains	Vibrio phage 1.141.A._10N.261.49.B3	2010-09-18
Coastal seawater collected at Canoe Cove, Nahant, MA, USA.	dsDNA viruses, no RNA stage	NCBITAXON	NCBITaxon:35237	Nahant	GAZ	GAZ:00216954	coastal sea water	ENVO	ENVO:00002150	42.419611	degree	UO	UO:0000185	-70.906722	degree	UO	UO:0000185	Environmental sampling	Agar overlay direct plating of concentrates for isolation of viruses	Purification of viral strains	Vibrio phage 1.142.O._10N.261.49.E11	2010-09-18
Coastal seawater collected at Canoe Cove, Nahant, MA, USA.	dsDNA viruses, no RNA stage	NCBITAXON	NCBITaxon:35237	Nahant	GAZ	GAZ:00216954	coastal sea water	ENVO	ENVO:00002150	42.419611	degree	UO	UO:0000185	-70.906722	degree	UO	UO:0000185	Environmental sampling	Agar overlay direct plating of concentrates for isolation of viruses	Purification of viral strains	Vibrio phage 1.143.O._10N.261.55.C8	2010-09-18
Coastal seawater collected at Canoe Cove, Nahant, MA, USA.	dsDNA viruses, no RNA stage	NCBITAXON	NCBITaxon:35237	Nahant	GAZ	GAZ:00216954	coastal sea water	ENVO	ENVO:00002150	42.419611	degree	UO	UO:0000185	-70.906722	degree	UO	UO:0000185	Environmental sampling	Agar overlay direct plating of concentrates for isolation of viruses	Purification of viral strains	Vibrio phage 1.144.O._10N.286.45.B3	2010-10-13
Coastal seawater collected at Canoe Cove, Nahant, MA, USA.	dsDNA viruses, no RNA stage	NCBITAXON	NCBITaxon:35237	Nahant	GAZ	GAZ:00216954	coastal sea water	ENVO	ENVO:00002150	42.419611	degree	UO	UO:0000185	-70.906722	degree	UO	UO:0000185	Environmental sampling	Agar overlay direct plating of concentrates for isolation of viruses	Purification of viral strains	Vibrio phage 1.147.O._10N.286.49.E9	2010-10-13
Coastal seawater collected at Canoe Cove, Nahant, MA, USA.	dsDNA viruses, no RNA stage	NCBITAXON	NCBITaxon:35237	Nahant	GAZ	GAZ:00216954	coastal sea water	ENVO	ENVO:00002150	42.419611	degree	UO	UO:0000185	-70.906722	degree	UO	UO:0000185	Environmental sampling	Agar overlay direct plating of concentrates for isolation of viruses	Purification of viral strains	Vibrio phage 1.148.O._10N.286.54.A10	2010-10-13
Coastal seawater collected at Canoe Cove, Nahant, MA, USA.	dsDNA viruses, no RNA stage	NCBITAXON	NCBITaxon:35237	Nahant	GAZ	GAZ:00216954	coastal sea water	ENVO	ENVO:00002150	42.419611	degree	UO	UO:0000185	-70.906722	degree	UO	UO:0000185	Environmental sampling	Agar overlay direct plating of concentrates for isolation of viruses	Purification of viral strains	Vibrio phage 1.149.O._10N.286.55.A12	2010-10-13
Coastal seawater collected at Canoe Cove, Nahant, MA, USA.	dsDNA viruses, no RNA stage	NCBITAXON	NCBITaxon:35237	Nahant	GAZ	GAZ:00216954	coastal sea water	ENVO	ENVO:00002150	42.419611	degree	UO	UO:0000185	-70.906722	degree	UO	UO:0000185	Environmental sampling	Agar overlay direct plating of concentrates for isolation of viruses	Purification of viral strains	Vibrio phage 1.150.O._10N.222.46.A6	2010-08-10
Coastal seawater collected at Canoe Cove, Nahant, MA, USA.	dsDNA viruses, no RNA stage	NCBITAXON	NCBITaxon:35237	Nahant	GAZ	GAZ:00216954	coastal sea water	ENVO	ENVO:00002150	42.419611	degree	UO	UO:0000185	-70.906722	degree	UO	UO:0000185	Environmental sampling	Agar overlay direct plating of concentrates for isolation of viruses	Purification of viral strains	Vibrio phage 1.151.O._10N.222.46.B1	2010-08-10
Coastal seawater collected at Canoe Cove, Nahant, MA, USA.	dsDNA viruses, no RNA stage	NCBITAXON	NCBITaxon:35237	Nahant	GAZ	GAZ:00216954	coastal sea water	ENVO	ENVO:00002150	42.419611	degree	UO	UO:0000185	-70.906722	degree	UO	UO:0000185	Environmental sampling	Agar overlay direct plating of concentrates for isolation of viruses	Purification of viral strains	Vibrio phage 1.152.O._10N.222.46.E1	2010-08-10
Coastal seawater collected at Canoe Cove, Nahant, MA, USA.	dsDNA viruses, no RNA stage	NCBITAXON	NCBITaxon:35237	Nahant	GAZ	GAZ:00216954	coastal sea water	ENVO	ENVO:00002150	42.419611	degree	UO	UO:0000185	-70.906722	degree	UO	UO:0000185	Environmental sampling	Agar overlay direct plating of concentrates for isolation of viruses	Purification of viral strains	Vibrio phage 1.154.O._10N.222.52.B12	2010-08-10
Coastal seawater collected at Canoe Cove, Nahant, MA, USA.	dsDNA viruses, no RNA stage	NCBITAXON	NCBITaxon:35237	Nahant	GAZ	GAZ:00216954	coastal sea water	ENVO	ENVO:00002150	42.419611	degree	UO	UO:0000185	-70.906722	degree	UO	UO:0000185	Environmental sampling	Agar overlay direct plating of concentrates for isolation of viruses	Purification of viral strains	Vibrio phage 1.155.O._10N.222.55.B3	2010-08-10
Coastal seawater collected at Canoe Cove, Nahant, MA, USA.	dsDNA viruses, no RNA stage	NCBITAXON	NCBITaxon:35237	Nahant	GAZ	GAZ:00216954	coastal sea water	ENVO	ENVO:00002150	42.419611	degree	UO	UO:0000185	-70.906722	degree	UO	UO:0000185	Environmental sampling	Agar overlay direct plating of concentrates for isolation of viruses	Purification of viral strains	Vibrio phage 1.156.O._10N.261.45.A6	2010-09-18
Coastal seawater collected at Canoe Cove, Nahant, MA, USA.	dsDNA viruses, no RNA stage	NCBITAXON	NCBITaxon:35237	Nahant	GAZ	GAZ:00216954	coastal sea water	ENVO	ENVO:00002150	42.419611	degree	UO	UO:0000185	-70.906722	degree	UO	UO:0000185	Environmental sampling	Agar overlay direct plating of concentrates for isolation of viruses	Purification of viral strains	Vibrio phage 1.157.O._10N.261.45.B7	2010-09-18
Coastal seawater collected at Canoe Cove, Nahant, MA, USA.	dsDNA viruses, no RNA stage	NCBITAXON	NCBITaxon:35237	Nahant	GAZ	GAZ:00216954	coastal sea water	ENVO	ENVO:00002150	42.419611	degree	UO	UO:0000185	-70.906722	degree	UO	UO:0000185	Environmental sampling	Agar overlay direct plating of concentrates for isolation of viruses	Purification of viral strains	Vibrio phage 1.158.O._10N.261.45.E12	2010-09-18
Coastal seawater collected at Canoe Cove, Nahant, MA, USA.	dsDNA viruses, no RNA stage	NCBITAXON	NCBITaxon:35237	Nahant	GAZ	GAZ:00216954	coastal sea water	ENVO	ENVO:00002150	42.419611	degree	UO	UO:0000185	-70.906722	degree	UO	UO:0000185	Environmental sampling	Agar overlay direct plating of concentrates for isolation of viruses	Purification of viral strains	Vibrio phage 1.159.O._10N.261.46.F12	2010-09-18
Coastal seawater collected at Canoe Cove, Nahant, MA, USA.	dsDNA viruses, no RNA stage	NCBITAXON	NCBITaxon:35237	Nahant	GAZ	GAZ:00216954	coastal sea water	ENVO	ENVO:00002150	42.419611	degree	UO	UO:0000185	-70.906722	degree	UO	UO:0000185	Environmental sampling	Agar overlay direct plating of concentrates for isolation of viruses	Purification of viral strains	Vibrio phage 1.160.O._10N.261.48.B11	2010-09-18
Coastal seawater collected at Canoe Cove, Nahant, MA, USA.	dsDNA viruses, no RNA stage	NCBITAXON	NCBITaxon:35237	Nahant	GAZ	GAZ:00216954	coastal sea water	ENVO	ENVO:00002150	42.419611	degree	UO	UO:0000185	-70.906722	degree	UO	UO:0000185	Environmental sampling	Agar overlay direct plating of concentrates for isolation of viruses	Purification of viral strains	Vibrio phage 1.161.O._10N.261.48.C5	2010-09-18
Coastal seawater collected at Canoe Cove, Nahant, MA, USA.	dsDNA viruses, no RNA stage	NCBITAXON	NCBITaxon:35237	Nahant	GAZ	GAZ:00216954	coastal sea water	ENVO	ENVO:00002150	42.419611	degree	UO	UO:0000185	-70.906722	degree	UO	UO:0000185	Environmental sampling	Agar overlay direct plating of concentrates for isolation of viruses	Purification of viral strains	Vibrio phage 1.162.O._10N.261.48.E3	2010-09-18
Coastal seawater collected at Canoe Cove, Nahant, MA, USA.	dsDNA viruses, no RNA stage	NCBITAXON	NCBITaxon:35237	Nahant	GAZ	GAZ:00216954	coastal sea water	ENVO	ENVO:00002150	42.419611	degree	UO	UO:0000185	-70.906722	degree	UO	UO:0000185	Environmental sampling	Agar overlay direct plating of concentrates for isolation of viruses	Purification of viral strains	Vibrio phage 1.164.O._10N.261.51.A7	2010-09-18
Coastal seawater collected at Canoe Cove, Nahant, MA, USA.	dsDNA viruses, no RNA stage	NCBITAXON	NCBITaxon:35237	Nahant	GAZ	GAZ:00216954	coastal sea water	ENVO	ENVO:00002150	42.419611	degree	UO	UO:0000185	-70.906722	degree	UO	UO:0000185	Environmental sampling	Agar overlay direct plating of concentrates for isolation of viruses	Purification of viral strains	Vibrio phage 1.165.O._10N.261.51.B7	2010-09-18
Coastal seawater collected at Canoe Cove, Nahant, MA, USA.	dsDNA viruses, no RNA stage	NCBITAXON	NCBITaxon:35237	Nahant	GAZ	GAZ:00216954	coastal sea water	ENVO	ENVO:00002150	42.419611	degree	UO	UO:0000185	-70.906722	degree	UO	UO:0000185	Environmental sampling	Agar overlay direct plating of concentrates for isolation of viruses	Purification of viral strains	Vibrio phage 1.166.O._10N.261.51.C7	2010-09-18
Coastal seawater collected at Canoe Cove, Nahant, MA, USA.	dsDNA viruses, no RNA stage	NCBITAXON	NCBITaxon:35237	Nahant	GAZ	GAZ:00216954	coastal sea water	ENVO	ENVO:00002150	42.419611	degree	UO	UO:0000185	-70.906722	degree	UO	UO:0000185	Environmental sampling	Agar overlay direct plating of concentrates for isolation of viruses	Purification of viral strains	Vibrio phage 1.167.O._10N.261.51.F2	2010-09-18
Coastal seawater collected at Canoe Cove, Nahant, MA, USA.	dsDNA viruses, no RNA stage	NCBITAXON	NCBITaxon:35237	Nahant	GAZ	GAZ:00216954	coastal sea water	ENVO	ENVO:00002150	42.419611	degree	UO	UO:0000185	-70.906722	degree	UO	UO:0000185	Environmental sampling	Agar overlay direct plating of concentrates for isolation of viruses	Purification of viral strains	Vibrio phage 1.168.O._10N.261.52.A10	2010-09-18
Coastal seawater collected at Canoe Cove, Nahant, MA, USA.	dsDNA viruses, no RNA stage	NCBITAXON	NCBITaxon:35237	Nahant	GAZ	GAZ:00216954	coastal sea water	ENVO	ENVO:00002150	42.419611	degree	UO	UO:0000185	-70.906722	degree	UO	UO:0000185	Environmental sampling	Agar overlay direct plating of concentrates for isolation of viruses	Purification of viral strains	Vibrio phage 1.169.O._10N.261.52.B1	2010-09-18
Coastal seawater collected at Canoe Cove, Nahant, MA, USA.	dsDNA viruses, no RNA stage	NCBITAXON	NCBITaxon:35237	Nahant	GAZ	GAZ:00216954	coastal sea water	ENVO	ENVO:00002150	42.419611	degree	UO	UO:0000185	-70.906722	degree	UO	UO:0000185	Environmental sampling	Agar overlay direct plating of concentrates for isolation of viruses	Purification of viral strains	Vibrio phage 1.170.O._10N.261.52.C3	2010-09-18
Coastal seawater collected at Canoe Cove, Nahant, MA, USA.	dsDNA viruses, no RNA stage	NCBITAXON	NCBITaxon:35237	Nahant	GAZ	GAZ:00216954	coastal sea water	ENVO	ENVO:00002150	42.419611	degree	UO	UO:0000185	-70.906722	degree	UO	UO:0000185	Environmental sampling	Agar overlay direct plating of concentrates for isolation of viruses	Purification of viral strains	Vibrio phage 1.171.O._10N.261.52.F12	2010-09-18
Coastal seawater collected at Canoe Cove, Nahant, MA, USA.	dsDNA viruses, no RNA stage	NCBITAXON	NCBITaxon:35237	Nahant	GAZ	GAZ:00216954	coastal sea water	ENVO	ENVO:00002150	42.419611	degree	UO	UO:0000185	-70.906722	degree	UO	UO:0000185	Environmental sampling	Agar overlay direct plating of concentrates for isolation of viruses	Purification of viral strains	Vibrio phage 1.172.O._10N.261.52.F5	2010-09-18
Coastal seawater collected at Canoe Cove, Nahant, MA, USA.	dsDNA viruses, no RNA stage	NCBITAXON	NCBITaxon:35237	Nahant	GAZ	GAZ:00216954	coastal sea water	ENVO	ENVO:00002150	42.419611	degree	UO	UO:0000185	-70.906722	degree	UO	UO:0000185	Environmental sampling	Agar overlay direct plating of concentrates for isolation of viruses	Purification of viral strains	Vibrio phage 1.173.O._10N.261.55.A11	2010-09-18
Coastal seawater collected at Canoe Cove, Nahant, MA, USA.	dsDNA viruses, no RNA stage	NCBITAXON	NCBITaxon:35237	Nahant	GAZ	GAZ:00216954	coastal sea water	ENVO	ENVO:00002150	42.419611	degree	UO	UO:0000185	-70.906722	degree	UO	UO:0000185	Environmental sampling	Agar overlay direct plating of concentrates for isolation of viruses	Purification of viral strains	Vibrio phage 1.174.O._10N.261.55.A8	2010-09-18
Coastal seawater collected at Canoe Cove, Nahant, MA, USA.	dsDNA viruses, no RNA stage	NCBITAXON	NCBITaxon:35237	Nahant	GAZ	GAZ:00216954	coastal sea water	ENVO	ENVO:00002150	42.419611	degree	UO	UO:0000185	-70.906722	degree	UO	UO:0000185	Environmental sampling	Agar overlay direct plating of concentrates for isolation of viruses	Purification of viral strains	Vibrio phage 1.175.O._10N.261.55.B3	2010-09-18
Coastal seawater collected at Canoe Cove, Nahant, MA, USA.	dsDNA viruses, no RNA stage	NCBITAXON	NCBITaxon:35237	Nahant	GAZ	GAZ:00216954	coastal sea water	ENVO	ENVO:00002150	42.419611	degree	UO	UO:0000185	-70.906722	degree	UO	UO:0000185	Environmental sampling	Agar overlay direct plating of concentrates for isolation of viruses	Purification of viral strains	Vibrio phage 1.176.O._10N.261.55.F5	2010-09-18
Coastal seawater collected at Canoe Cove, Nahant, MA, USA.	dsDNA viruses, no RNA stage	NCBITAXON	NCBITaxon:35237	Nahant	GAZ	GAZ:00216954	coastal sea water	ENVO	ENVO:00002150	42.419611	degree	UO	UO:0000185	-70.906722	degree	UO	UO:0000185	Environmental sampling	Agar overlay direct plating of concentrates for isolation of viruses	Purification of viral strains	Vibrio phage 1.177.O._10N.286.45.E10	2010-10-13
Coastal seawater collected at Canoe Cove, Nahant, MA, USA.	dsDNA viruses, no RNA stage	NCBITAXON	NCBITaxon:35237	Nahant	GAZ	GAZ:00216954	coastal sea water	ENVO	ENVO:00002150	42.419611	degree	UO	UO:0000185	-70.906722	degree	UO	UO:0000185	Environmental sampling	Agar overlay direct plating of concentrates for isolation of viruses	Purification of viral strains	Vibrio phage 1.178.O._10N.286.45.E12	2010-10-13
Coastal seawater collected at Canoe Cove, Nahant, MA, USA.	dsDNA viruses, no RNA stage	NCBITAXON	NCBITaxon:35237	Nahant	GAZ	GAZ:00216954	coastal sea water	ENVO	ENVO:00002150	42.419611	degree	UO	UO:0000185	-70.906722	degree	UO	UO:0000185	Environmental sampling	Agar overlay direct plating of concentrates for isolation of viruses	Purification of viral strains	Vibrio phage 1.179.O._10N.286.45.F12	2010-10-13
Coastal seawater collected at Canoe Cove, Nahant, MA, USA.	dsDNA viruses, no RNA stage	NCBITAXON	NCBITaxon:35237	Nahant	GAZ	GAZ:00216954	coastal sea water	ENVO	ENVO:00002150	42.419611	degree	UO	UO:0000185	-70.906722	degree	UO	UO:0000185	Environmental sampling	Agar overlay direct plating of concentrates for isolation of viruses	Purification of viral strains	Vibrio phage 1.181.O._10N.286.46.C9	2010-10-13
Coastal seawater collected at Canoe Cove, Nahant, MA, USA.	dsDNA viruses, no RNA stage	NCBITAXON	NCBITaxon:35237	Nahant	GAZ	GAZ:00216954	coastal sea water	ENVO	ENVO:00002150	42.419611	degree	UO	UO:0000185	-70.906722	degree	UO	UO:0000185	Environmental sampling	Agar overlay direct plating of concentrates for isolation of viruses	Purification of viral strains	Vibrio phage 1.182.O._10N.286.46.E1	2010-10-13
Coastal seawater collected at Canoe Cove, Nahant, MA, USA.	dsDNA viruses, no RNA stage	NCBITAXON	NCBITaxon:35237	Nahant	GAZ	GAZ:00216954	coastal sea water	ENVO	ENVO:00002150	42.419611	degree	UO	UO:0000185	-70.906722	degree	UO	UO:0000185	Environmental sampling	Agar overlay direct plating of concentrates for isolation of viruses	Purification of viral strains	Vibrio phage 1.183.O._10N.286.48.B7	2010-10-13
Coastal seawater collected at Canoe Cove, Nahant, MA, USA.	dsDNA viruses, no RNA stage	NCBITAXON	NCBITaxon:35237	Nahant	GAZ	GAZ:00216954	coastal sea water	ENVO	ENVO:00002150	42.419611	degree	UO	UO:0000185	-70.906722	degree	UO	UO:0000185	Environmental sampling	Agar overlay direct plating of concentrates for isolation of viruses	Purification of viral strains	Vibrio phage 1.184.A._10N.286.49.A5	2010-10-13
Coastal seawater collected at Canoe Cove, Nahant, MA, USA.	dsDNA viruses, no RNA stage	NCBITAXON	NCBITaxon:35237	Nahant	GAZ	GAZ:00216954	coastal sea water	ENVO	ENVO:00002150	42.419611	degree	UO	UO:0000185	-70.906722	degree	UO	UO:0000185	Environmental sampling	Agar overlay direct plating of concentrates for isolation of viruses	Purification of viral strains	Vibrio phage 1.185.O._10N.286.49.C2	2010-10-13
Coastal seawater collected at Canoe Cove, Nahant, MA, USA.	dsDNA viruses, no RNA stage	NCBITAXON	NCBITaxon:35237	Nahant	GAZ	GAZ:00216954	coastal sea water	ENVO	ENVO:00002150	42.419611	degree	UO	UO:0000185	-70.906722	degree	UO	UO:0000185	Environmental sampling	Agar overlay direct plating of concentrates for isolation of viruses	Purification of viral strains	Vibrio phage 1.186.O._10N.286.49.E3	2010-10-13
Coastal seawater collected at Canoe Cove, Nahant, MA, USA.	dsDNA viruses, no RNA stage	NCBITAXON	NCBITaxon:35237	Nahant	GAZ	GAZ:00216954	coastal sea water	ENVO	ENVO:00002150	42.419611	degree	UO	UO:0000185	-70.906722	degree	UO	UO:0000185	Environmental sampling	Agar overlay direct plating of concentrates for isolation of viruses	Purification of viral strains	Vibrio phage 1.187.O._10N.286.49.F1	2010-10-13
Coastal seawater collected at Canoe Cove, Nahant, MA, USA.	dsDNA viruses, no RNA stage	NCBITAXON	NCBITaxon:35237	Nahant	GAZ	GAZ:00216954	coastal sea water	ENVO	ENVO:00002150	42.419611	degree	UO	UO:0000185	-70.906722	degree	UO	UO:0000185	Environmental sampling	Agar overlay direct plating of concentrates for isolation of viruses	Purification of viral strains	Vibrio phage 1.188.A._10N.286.51.A6	2010-10-13
Coastal seawater collected at Canoe Cove, Nahant, MA, USA.	dsDNA viruses, no RNA stage	NCBITAXON	NCBITaxon:35237	Nahant	GAZ	GAZ:00216954	coastal sea water	ENVO	ENVO:00002150	42.419611	degree	UO	UO:0000185	-70.906722	degree	UO	UO:0000185	Environmental sampling	Agar overlay direct plating of concentrates for isolation of viruses	Purification of viral strains	Vibrio phage 1.188.B._10N.286.51.A6	2010-10-13
Coastal seawater collected at Canoe Cove, Nahant, MA, USA.	dsDNA viruses, no RNA stage	NCBITAXON	NCBITaxon:35237	Nahant	GAZ	GAZ:00216954	coastal sea water	ENVO	ENVO:00002150	42.419611	degree	UO	UO:0000185	-70.906722	degree	UO	UO:0000185	Environmental sampling	Agar overlay direct plating of concentrates for isolation of viruses	Purification of viral strains	Vibrio phage 1.188.C._10N.286.51.A6	2010-10-13
Coastal seawater collected at Canoe Cove, Nahant, MA, USA.	dsDNA viruses, no RNA stage	NCBITAXON	NCBITaxon:35237	Nahant	GAZ	GAZ:00216954	coastal sea water	ENVO	ENVO:00002150	42.419611	degree	UO	UO:0000185	-70.906722	degree	UO	UO:0000185	Environmental sampling	Agar overlay direct plating of concentrates for isolation of viruses	Purification of viral strains	Vibrio phage 1.189.B._10N.286.51.B5	2010-10-13
Coastal seawater collected at Canoe Cove, Nahant, MA, USA.	dsDNA viruses, no RNA stage	NCBITAXON	NCBITaxon:35237	Nahant	GAZ	GAZ:00216954	coastal sea water	ENVO	ENVO:00002150	42.419611	degree	UO	UO:0000185	-70.906722	degree	UO	UO:0000185	Environmental sampling	Agar overlay direct plating of concentrates for isolation of viruses	Purification of viral strains	Vibrio phage 1.189.C._10N.286.51.B5	2010-10-13
Coastal seawater collected at Canoe Cove, Nahant, MA, USA.	dsDNA viruses, no RNA stage	NCBITAXON	NCBITaxon:35237	Nahant	GAZ	GAZ:00216954	coastal sea water	ENVO	ENVO:00002150	42.419611	degree	UO	UO:0000185	-70.906722	degree	UO	UO:0000185	Environmental sampling	Agar overlay direct plating of concentrates for isolation of viruses	Purification of viral strains	Vibrio phage 1.189.O._10N.286.51.B5	2010-10-13
Coastal seawater collected at Canoe Cove, Nahant, MA, USA.	dsDNA viruses, no RNA stage	NCBITAXON	NCBITaxon:35237	Nahant	GAZ	GAZ:00216954	coastal sea water	ENVO	ENVO:00002150	42.419611	degree	UO	UO:0000185	-70.906722	degree	UO	UO:0000185	Environmental sampling	Agar overlay direct plating of concentrates for isolation of viruses	Purification of viral strains	Vibrio phage 1.190.O._10N.286.51.F12	2010-10-13
Coastal seawater collected at Canoe Cove, Nahant, MA, USA.	dsDNA viruses, no RNA stage	NCBITAXON	NCBITaxon:35237	Nahant	GAZ	GAZ:00216954	coastal sea water	ENVO	ENVO:00002150	42.419611	degree	UO	UO:0000185	-70.906722	degree	UO	UO:0000185	Environmental sampling	Agar overlay direct plating of concentrates for isolation of viruses	Purification of viral strains	Vibrio phage 1.191.O._10N.286.52.B4	2010-10-13
Coastal seawater collected at Canoe Cove, Nahant, MA, USA.	dsDNA viruses, no RNA stage	NCBITAXON	NCBITaxon:35237	Nahant	GAZ	GAZ:00216954	coastal sea water	ENVO	ENVO:00002150	42.419611	degree	UO	UO:0000185	-70.906722	degree	UO	UO:0000185	Environmental sampling	Agar overlay direct plating of concentrates for isolation of viruses	Purification of viral strains	Vibrio phage 1.193.O._10N.286.52.C6	2010-10-13
Coastal seawater collected at Canoe Cove, Nahant, MA, USA.	dsDNA viruses, no RNA stage	NCBITAXON	NCBITaxon:35237	Nahant	GAZ	GAZ:00216954	coastal sea water	ENVO	ENVO:00002150	42.419611	degree	UO	UO:0000185	-70.906722	degree	UO	UO:0000185	Environmental sampling	Agar overlay direct plating of concentrates for isolation of viruses	Purification of viral strains	Vibrio phage 1.194.O._10N.286.54.B1	2010-10-13
Coastal seawater collected at Canoe Cove, Nahant, MA, USA.	dsDNA viruses, no RNA stage	NCBITAXON	NCBITaxon:35237	Nahant	GAZ	GAZ:00216954	coastal sea water	ENVO	ENVO:00002150	42.419611	degree	UO	UO:0000185	-70.906722	degree	UO	UO:0000185	Environmental sampling	Agar overlay direct plating of concentrates for isolation of viruses	Purification of viral strains	Vibrio phage 1.195.O._10N.286.54.C8	2010-10-13
Coastal seawater collected at Canoe Cove, Nahant, MA, USA.	dsDNA viruses, no RNA stage	NCBITAXON	NCBITaxon:35237	Nahant	GAZ	GAZ:00216954	coastal sea water	ENVO	ENVO:00002150	42.419611	degree	UO	UO:0000185	-70.906722	degree	UO	UO:0000185	Environmental sampling	Agar overlay direct plating of concentrates for isolation of viruses	Purification of viral strains	Vibrio phage 1.196.O._10N.286.54.E12	2010-10-13
Coastal seawater collected at Canoe Cove, Nahant, MA, USA.	dsDNA viruses, no RNA stage	NCBITAXON	NCBITaxon:35237	Nahant	GAZ	GAZ:00216954	coastal sea water	ENVO	ENVO:00002150	42.419611	degree	UO	UO:0000185	-70.906722	degree	UO	UO:0000185	Environmental sampling	Agar overlay direct plating of concentrates for isolation of viruses	Purification of viral strains	Vibrio phage 1.197.A._10N.286.54.F2	2010-10-13
Coastal seawater collected at Canoe Cove, Nahant, MA, USA.	dsDNA viruses, no RNA stage	NCBITAXON	NCBITaxon:35237	Nahant	GAZ	GAZ:00216954	coastal sea water	ENVO	ENVO:00002150	42.419611	degree	UO	UO:0000185	-70.906722	degree	UO	UO:0000185	Environmental sampling	Agar overlay direct plating of concentrates for isolation of viruses	Purification of viral strains	Vibrio phage 1.198.A._10N.286.54.F4	2010-10-13
Coastal seawater collected at Canoe Cove, Nahant, MA, USA.	dsDNA viruses, no RNA stage	NCBITAXON	NCBITaxon:35237	Nahant	GAZ	GAZ:00216954	coastal sea water	ENVO	ENVO:00002150	42.419611	degree	UO	UO:0000185	-70.906722	degree	UO	UO:0000185	Environmental sampling	Agar overlay direct plating of concentrates for isolation of viruses	Purification of viral strains	Vibrio phage 1.198.B._10N.286.54.F4	2010-10-13
Coastal seawater collected at Canoe Cove, Nahant, MA, USA.	dsDNA viruses, no RNA stage	NCBITAXON	NCBITaxon:35237	Nahant	GAZ	GAZ:00216954	coastal sea water	ENVO	ENVO:00002150	42.419611	degree	UO	UO:0000185	-70.906722	degree	UO	UO:0000185	Environmental sampling	Agar overlay direct plating of concentrates for isolation of viruses	Purification of viral strains	Vibrio phage 1.199.A._10N.286.55.C10	2010-10-13
Coastal seawater collected at Canoe Cove, Nahant, MA, USA.	dsDNA viruses, no RNA stage	NCBITAXON	NCBITaxon:35237	Nahant	GAZ	GAZ:00216954	coastal sea water	ENVO	ENVO:00002150	42.419611	degree	UO	UO:0000185	-70.906722	degree	UO	UO:0000185	Environmental sampling	Agar overlay direct plating of concentrates for isolation of viruses	Purification of viral strains	Vibrio phage 1.199.B._10N.286.55.C10	2010-10-13
Coastal seawater collected at Canoe Cove, Nahant, MA, USA.	dsDNA viruses, no RNA stage	NCBITAXON	NCBITaxon:35237	Nahant	GAZ	GAZ:00216954	coastal sea water	ENVO	ENVO:00002150	42.419611	degree	UO	UO:0000185	-70.906722	degree	UO	UO:0000185	Environmental sampling	Agar overlay direct plating of concentrates for isolation of viruses	Purification of viral strains	Vibrio phage 1.200.O._10N.286.55.E1	2010-10-13
Coastal seawater collected at Canoe Cove, Nahant, MA, USA.	dsDNA viruses, no RNA stage	NCBITAXON	NCBITaxon:35237	Nahant	GAZ	GAZ:00216954	coastal sea water	ENVO	ENVO:00002150	42.419611	degree	UO	UO:0000185	-70.906722	degree	UO	UO:0000185	Environmental sampling	Agar overlay direct plating of concentrates for isolation of viruses	Purification of viral strains	Vibrio phage 1.201.B._10N.286.55.F1	2010-10-13
Coastal seawater collected at Canoe Cove, Nahant, MA, USA.	dsDNA viruses, no RNA stage	NCBITAXON	NCBITaxon:35237	Nahant	GAZ	GAZ:00216954	coastal sea water	ENVO	ENVO:00002150	42.419611	degree	UO	UO:0000185	-70.906722	degree	UO	UO:0000185	Environmental sampling	Agar overlay direct plating of concentrates for isolation of viruses	Purification of viral strains	Vibrio phage 1.202.O._10N.222.45.E8	2010-08-10
Coastal seawater collected at Canoe Cove, Nahant, MA, USA.	dsDNA viruses, no RNA stage	NCBITAXON	NCBITaxon:35237	Nahant	GAZ	GAZ:00216954	coastal sea water	ENVO	ENVO:00002150	42.419611	degree	UO	UO:0000185	-70.906722	degree	UO	UO:0000185	Environmental sampling	Agar overlay direct plating of concentrates for isolation of viruses	Purification of viral strains	Vibrio phage 1.204.O._10N.222.46.F12	2010-08-10
Coastal seawater collected at Canoe Cove, Nahant, MA, USA.	dsDNA viruses, no RNA stage	NCBITAXON	NCBITaxon:35237	Nahant	GAZ	GAZ:00216954	coastal sea water	ENVO	ENVO:00002150	42.419611	degree	UO	UO:0000185	-70.906722	degree	UO	UO:0000185	Environmental sampling	Agar overlay direct plating of concentrates for isolation of viruses	Purification of viral strains	Vibrio phage 1.205.O._10N.222.51.A7	2010-08-10
Coastal seawater collected at Canoe Cove, Nahant, MA, USA.	dsDNA viruses, no RNA stage	NCBITAXON	NCBITaxon:35237	Nahant	GAZ	GAZ:00216954	coastal sea water	ENVO	ENVO:00002150	42.419611	degree	UO	UO:0000185	-70.906722	degree	UO	UO:0000185	Environmental sampling	Agar overlay direct plating of concentrates for isolation of viruses	Purification of viral strains	Vibrio phage 1.206.O._10N.222.51.B10	2010-08-10
Coastal seawater collected at Canoe Cove, Nahant, MA, USA.	dsDNA viruses, no RNA stage	NCBITAXON	NCBITaxon:35237	Nahant	GAZ	GAZ:00216954	coastal sea water	ENVO	ENVO:00002150	42.419611	degree	UO	UO:0000185	-70.906722	degree	UO	UO:0000185	Environmental sampling	Agar overlay direct plating of concentrates for isolation of viruses	Purification of viral strains	Vibrio phage 1.207.B._10N.222.51.C2	2010-08-10
Coastal seawater collected at Canoe Cove, Nahant, MA, USA.	dsDNA viruses, no RNA stage	NCBITAXON	NCBITaxon:35237	Nahant	GAZ	GAZ:00216954	coastal sea water	ENVO	ENVO:00002150	42.419611	degree	UO	UO:0000185	-70.906722	degree	UO	UO:0000185	Environmental sampling	Agar overlay direct plating of concentrates for isolation of viruses	Purification of viral strains	Vibrio phage 1.208.B._10N.222.52.A7	2010-08-10
Coastal seawater collected at Canoe Cove, Nahant, MA, USA.	dsDNA viruses, no RNA stage	NCBITAXON	NCBITaxon:35237	Nahant	GAZ	GAZ:00216954	coastal sea water	ENVO	ENVO:00002150	42.419611	degree	UO	UO:0000185	-70.906722	degree	UO	UO:0000185	Environmental sampling	Agar overlay direct plating of concentrates for isolation of viruses	Purification of viral strains	Vibrio phage 1.209.O._10N.222.52.B2	2010-08-10
Coastal seawater collected at Canoe Cove, Nahant, MA, USA.	dsDNA viruses, no RNA stage	NCBITAXON	NCBITaxon:35237	Nahant	GAZ	GAZ:00216954	coastal sea water	ENVO	ENVO:00002150	42.419611	degree	UO	UO:0000185	-70.906722	degree	UO	UO:0000185	Environmental sampling	Agar overlay direct plating of concentrates for isolation of viruses	Purification of viral strains	Vibrio phage 1.210.O._10N.222.52.C2	2010-08-10
Coastal seawater collected at Canoe Cove, Nahant, MA, USA.	dsDNA viruses, no RNA stage	NCBITAXON	NCBITaxon:35237	Nahant	GAZ	GAZ:00216954	coastal sea water	ENVO	ENVO:00002150	42.419611	degree	UO	UO:0000185	-70.906722	degree	UO	UO:0000185	Environmental sampling	Agar overlay direct plating of concentrates for isolation of viruses	Purification of viral strains	Vibrio phage 1.211.A._10N.222.52.F11	2010-08-10
Coastal seawater collected at Canoe Cove, Nahant, MA, USA.	dsDNA viruses, no RNA stage	NCBITAXON	NCBITaxon:35237	Nahant	GAZ	GAZ:00216954	coastal sea water	ENVO	ENVO:00002150	42.419611	degree	UO	UO:0000185	-70.906722	degree	UO	UO:0000185	Environmental sampling	Agar overlay direct plating of concentrates for isolation of viruses	Purification of viral strains	Vibrio phage 1.211.B._10N.222.52.F11	2010-08-10
Coastal seawater collected at Canoe Cove, Nahant, MA, USA.	dsDNA viruses, no RNA stage	NCBITAXON	NCBITaxon:35237	Nahant	GAZ	GAZ:00216954	coastal sea water	ENVO	ENVO:00002150	42.419611	degree	UO	UO:0000185	-70.906722	degree	UO	UO:0000185	Environmental sampling	Agar overlay direct plating of concentrates for isolation of viruses	Purification of viral strains	Vibrio phage 1.213.O._10N.222.54.F10	2010-08-10
Coastal seawater collected at Canoe Cove, Nahant, MA, USA.	dsDNA viruses, no RNA stage	NCBITAXON	NCBITaxon:35237	Nahant	GAZ	GAZ:00216954	coastal sea water	ENVO	ENVO:00002150	42.419611	degree	UO	UO:0000185	-70.906722	degree	UO	UO:0000185	Environmental sampling	Agar overlay direct plating of concentrates for isolation of viruses	Purification of viral strains	Vibrio phage 1.214.O._10N.222.54.F11	2010-08-10
Coastal seawater collected at Canoe Cove, Nahant, MA, USA.	dsDNA viruses, no RNA stage	NCBITAXON	NCBITaxon:35237	Nahant	GAZ	GAZ:00216954	coastal sea water	ENVO	ENVO:00002150	42.419611	degree	UO	UO:0000185	-70.906722	degree	UO	UO:0000185	Environmental sampling	Agar overlay direct plating of concentrates for isolation of viruses	Purification of viral strains	Vibrio phage 1.215.A._10N.222.54.F7	2010-08-10
Coastal seawater collected at Canoe Cove, Nahant, MA, USA.	dsDNA viruses, no RNA stage	NCBITAXON	NCBITaxon:35237	Nahant	GAZ	GAZ:00216954	coastal sea water	ENVO	ENVO:00002150	42.419611	degree	UO	UO:0000185	-70.906722	degree	UO	UO:0000185	Environmental sampling	Agar overlay direct plating of concentrates for isolation of viruses	Purification of viral strains	Vibrio phage 1.215.B._10N.222.54.F7	2010-08-10
Coastal seawater collected at Canoe Cove, Nahant, MA, USA.	dsDNA viruses, no RNA stage	NCBITAXON	NCBITaxon:35237	Nahant	GAZ	GAZ:00216954	coastal sea water	ENVO	ENVO:00002150	42.419611	degree	UO	UO:0000185	-70.906722	degree	UO	UO:0000185	Environmental sampling	Agar overlay direct plating of concentrates for isolation of viruses	Purification of viral strains	Vibrio phage 1.216.O._10N.222.55.C12	2010-08-10
Coastal seawater collected at Canoe Cove, Nahant, MA, USA.	dsDNA viruses, no RNA stage	NCBITAXON	NCBITaxon:35237	Nahant	GAZ	GAZ:00216954	coastal sea water	ENVO	ENVO:00002150	42.419611	degree	UO	UO:0000185	-70.906722	degree	UO	UO:0000185	Environmental sampling	Agar overlay direct plating of concentrates for isolation of viruses	Purification of viral strains	Vibrio phage 1.217.O._10N.261.45.A1	2010-09-18
Coastal seawater collected at Canoe Cove, Nahant, MA, USA.	dsDNA viruses, no RNA stage	NCBITAXON	NCBITaxon:35237	Nahant	GAZ	GAZ:00216954	coastal sea water	ENVO	ENVO:00002150	42.419611	degree	UO	UO:0000185	-70.906722	degree	UO	UO:0000185	Environmental sampling	Agar overlay direct plating of concentrates for isolation of viruses	Purification of viral strains	Vibrio phage 1.219.O._10N.261.45.E2	2010-09-18
Coastal seawater collected at Canoe Cove, Nahant, MA, USA.	dsDNA viruses, no RNA stage	NCBITAXON	NCBITaxon:35237	Nahant	GAZ	GAZ:00216954	coastal sea water	ENVO	ENVO:00002150	42.419611	degree	UO	UO:0000185	-70.906722	degree	UO	UO:0000185	Environmental sampling	Agar overlay direct plating of concentrates for isolation of viruses	Purification of viral strains	Vibrio phage 1.223.O._10N.261.48.A9	2010-09-18
Coastal seawater collected at Canoe Cove, Nahant, MA, USA.	dsDNA viruses, no RNA stage	NCBITAXON	NCBITaxon:35237	Nahant	GAZ	GAZ:00216954	coastal sea water	ENVO	ENVO:00002150	42.419611	degree	UO	UO:0000185	-70.906722	degree	UO	UO:0000185	Environmental sampling	Agar overlay direct plating of concentrates for isolation of viruses	Purification of viral strains	Vibrio phage 1.224.A._10N.261.48.B1	2010-09-18
Coastal seawater collected at Canoe Cove, Nahant, MA, USA.	dsDNA viruses, no RNA stage	NCBITAXON	NCBITaxon:35237	Nahant	GAZ	GAZ:00216954	coastal sea water	ENVO	ENVO:00002150	42.419611	degree	UO	UO:0000185	-70.906722	degree	UO	UO:0000185	Environmental sampling	Agar overlay direct plating of concentrates for isolation of viruses	Purification of viral strains	Vibrio phage 1.225.O._10N.261.48.B7	2010-09-18
Coastal seawater collected at Canoe Cove, Nahant, MA, USA.	dsDNA viruses, no RNA stage	NCBITAXON	NCBITaxon:35237	Nahant	GAZ	GAZ:00216954	coastal sea water	ENVO	ENVO:00002150	42.419611	degree	UO	UO:0000185	-70.906722	degree	UO	UO:0000185	Environmental sampling	Agar overlay direct plating of concentrates for isolation of viruses	Purification of viral strains	Vibrio phage 1.226.O._10N.261.48.E5	2010-09-18
Coastal seawater collected at Canoe Cove, Nahant, MA, USA.	dsDNA viruses, no RNA stage	NCBITAXON	NCBITaxon:35237	Nahant	GAZ	GAZ:00216954	coastal sea water	ENVO	ENVO:00002150	42.419611	degree	UO	UO:0000185	-70.906722	degree	UO	UO:0000185	Environmental sampling	Agar overlay direct plating of concentrates for isolation of viruses	Purification of viral strains	Vibrio phage 1.228.O._10N.261.49.C1	2010-09-18
Coastal seawater collected at Canoe Cove, Nahant, MA, USA.	dsDNA viruses, no RNA stage	NCBITAXON	NCBITaxon:35237	Nahant	GAZ	GAZ:00216954	coastal sea water	ENVO	ENVO:00002150	42.419611	degree	UO	UO:0000185	-70.906722	degree	UO	UO:0000185	Environmental sampling	Agar overlay direct plating of concentrates for isolation of viruses	Purification of viral strains	Vibrio phage 1.231.O._10N.261.49.F8	2010-09-18
Coastal seawater collected at Canoe Cove, Nahant, MA, USA.	dsDNA viruses, no RNA stage	NCBITAXON	NCBITaxon:35237	Nahant	GAZ	GAZ:00216954	coastal sea water	ENVO	ENVO:00002150	42.419611	degree	UO	UO:0000185	-70.906722	degree	UO	UO:0000185	Environmental sampling	Agar overlay direct plating of concentrates for isolation of viruses	Purification of viral strains	Vibrio phage 1.232.O._10N.261.51.E11	2010-09-18
Coastal seawater collected at Canoe Cove, Nahant, MA, USA.	dsDNA viruses, no RNA stage	NCBITAXON	NCBITaxon:35237	Nahant	GAZ	GAZ:00216954	coastal sea water	ENVO	ENVO:00002150	42.419611	degree	UO	UO:0000185	-70.906722	degree	UO	UO:0000185	Environmental sampling	Agar overlay direct plating of concentrates for isolation of viruses	Purification of viral strains	Vibrio phage 1.233.A._10N.261.51.E6	2010-09-18
Coastal seawater collected at Canoe Cove, Nahant, MA, USA.	dsDNA viruses, no RNA stage	NCBITAXON	NCBITaxon:35237	Nahant	GAZ	GAZ:00216954	coastal sea water	ENVO	ENVO:00002150	42.419611	degree	UO	UO:0000185	-70.906722	degree	UO	UO:0000185	Environmental sampling	Agar overlay direct plating of concentrates for isolation of viruses	Purification of viral strains	Vibrio phage 1.233.B._10N.261.51.E6	2010-09-18
Coastal seawater collected at Canoe Cove, Nahant, MA, USA.	dsDNA viruses, no RNA stage	NCBITAXON	NCBITaxon:35237	Nahant	GAZ	GAZ:00216954	coastal sea water	ENVO	ENVO:00002150	42.419611	degree	UO	UO:0000185	-70.906722	degree	UO	UO:0000185	Environmental sampling	Agar overlay direct plating of concentrates for isolation of viruses	Purification of viral strains	Vibrio phage 1.235.O._10N.261.52.B2	2010-09-18
Coastal seawater collected at Canoe Cove, Nahant, MA, USA.	dsDNA viruses, no RNA stage	NCBITAXON	NCBITaxon:35237	Nahant	GAZ	GAZ:00216954	coastal sea water	ENVO	ENVO:00002150	42.419611	degree	UO	UO:0000185	-70.906722	degree	UO	UO:0000185	Environmental sampling	Agar overlay direct plating of concentrates for isolation of viruses	Purification of viral strains	Vibrio phage 1.236.O._10N.261.52.C4	2010-09-18
Coastal seawater collected at Canoe Cove, Nahant, MA, USA.	dsDNA viruses, no RNA stage	NCBITAXON	NCBITaxon:35237	Nahant	GAZ	GAZ:00216954	coastal sea water	ENVO	ENVO:00002150	42.419611	degree	UO	UO:0000185	-70.906722	degree	UO	UO:0000185	Environmental sampling	Agar overlay direct plating of concentrates for isolation of viruses	Purification of viral strains	Vibrio phage 1.237.A._10N.261.52.C5	2010-09-18
Coastal seawater collected at Canoe Cove, Nahant, MA, USA.	dsDNA viruses, no RNA stage	NCBITAXON	NCBITaxon:35237	Nahant	GAZ	GAZ:00216954	coastal sea water	ENVO	ENVO:00002150	42.419611	degree	UO	UO:0000185	-70.906722	degree	UO	UO:0000185	Environmental sampling	Agar overlay direct plating of concentrates for isolation of viruses	Purification of viral strains	Vibrio phage 1.237.B._10N.261.52.C5	2010-09-18
Coastal seawater collected at Canoe Cove, Nahant, MA, USA.	dsDNA viruses, no RNA stage	NCBITAXON	NCBITaxon:35237	Nahant	GAZ	GAZ:00216954	coastal sea water	ENVO	ENVO:00002150	42.419611	degree	UO	UO:0000185	-70.906722	degree	UO	UO:0000185	Environmental sampling	Agar overlay direct plating of concentrates for isolation of viruses	Purification of viral strains	Vibrio phage 1.238.A._10N.261.52.F10	2010-09-18
Coastal seawater collected at Canoe Cove, Nahant, MA, USA.	dsDNA viruses, no RNA stage	NCBITAXON	NCBITaxon:35237	Nahant	GAZ	GAZ:00216954	coastal sea water	ENVO	ENVO:00002150	42.419611	degree	UO	UO:0000185	-70.906722	degree	UO	UO:0000185	Environmental sampling	Agar overlay direct plating of concentrates for isolation of viruses	Purification of viral strains	Vibrio phage 1.238.B._10N.261.52.F10	2010-09-18
Coastal seawater collected at Canoe Cove, Nahant, MA, USA.	dsDNA viruses, no RNA stage	NCBITAXON	NCBITaxon:35237	Nahant	GAZ	GAZ:00216954	coastal sea water	ENVO	ENVO:00002150	42.419611	degree	UO	UO:0000185	-70.906722	degree	UO	UO:0000185	Environmental sampling	Agar overlay direct plating of concentrates for isolation of viruses	Purification of viral strains	Vibrio phage 1.239.O._10N.261.52.F6	2010-09-18
Coastal seawater collected at Canoe Cove, Nahant, MA, USA.	dsDNA viruses, no RNA stage	NCBITAXON	NCBITaxon:35237	Nahant	GAZ	GAZ:00216954	coastal sea water	ENVO	ENVO:00002150	42.419611	degree	UO	UO:0000185	-70.906722	degree	UO	UO:0000185	Environmental sampling	Agar overlay direct plating of concentrates for isolation of viruses	Purification of viral strains	Vibrio phage 1.240.O._10N.261.52.F8	2010-09-18
Coastal seawater collected at Canoe Cove, Nahant, MA, USA.	dsDNA viruses, no RNA stage	NCBITAXON	NCBITaxon:35237	Nahant	GAZ	GAZ:00216954	coastal sea water	ENVO	ENVO:00002150	42.419611	degree	UO	UO:0000185	-70.906722	degree	UO	UO:0000185	Environmental sampling	Agar overlay direct plating of concentrates for isolation of viruses	Purification of viral strains	Vibrio phage 1.242.O._10N.261.54.B2	2010-09-18
Coastal seawater collected at Canoe Cove, Nahant, MA, USA.	dsDNA viruses, no RNA stage	NCBITAXON	NCBITaxon:35237	Nahant	GAZ	GAZ:00216954	coastal sea water	ENVO	ENVO:00002150	42.419611	degree	UO	UO:0000185	-70.906722	degree	UO	UO:0000185	Environmental sampling	Agar overlay direct plating of concentrates for isolation of viruses	Purification of viral strains	Vibrio phage 1.243.O._10N.261.54.B5	2010-09-18
Coastal seawater collected at Canoe Cove, Nahant, MA, USA.	dsDNA viruses, no RNA stage	NCBITAXON	NCBITaxon:35237	Nahant	GAZ	GAZ:00216954	coastal sea water	ENVO	ENVO:00002150	42.419611	degree	UO	UO:0000185	-70.906722	degree	UO	UO:0000185	Environmental sampling	Agar overlay direct plating of concentrates for isolation of viruses	Purification of viral strains	Vibrio phage 1.244.A._10N.261.54.C3	2010-09-18
Coastal seawater collected at Canoe Cove, Nahant, MA, USA.	dsDNA viruses, no RNA stage	NCBITAXON	NCBITaxon:35237	Nahant	GAZ	GAZ:00216954	coastal sea water	ENVO	ENVO:00002150	42.419611	degree	UO	UO:0000185	-70.906722	degree	UO	UO:0000185	Environmental sampling	Agar overlay direct plating of concentrates for isolation of viruses	Purification of viral strains	Vibrio phage 1.245.O._10N.261.54.C7	2010-09-18
Coastal seawater collected at Canoe Cove, Nahant, MA, USA.	dsDNA viruses, no RNA stage	NCBITAXON	NCBITaxon:35237	Nahant	GAZ	GAZ:00216954	coastal sea water	ENVO	ENVO:00002150	42.419611	degree	UO	UO:0000185	-70.906722	degree	UO	UO:0000185	Environmental sampling	Agar overlay direct plating of concentrates for isolation of viruses	Purification of viral strains	Vibrio phage 1.246.O._10N.261.54.E10	2010-09-18
Coastal seawater collected at Canoe Cove, Nahant, MA, USA.	dsDNA viruses, no RNA stage	NCBITAXON	NCBITaxon:35237	Nahant	GAZ	GAZ:00216954	coastal sea water	ENVO	ENVO:00002150	42.419611	degree	UO	UO:0000185	-70.906722	degree	UO	UO:0000185	Environmental sampling	Agar overlay direct plating of concentrates for isolation of viruses	Purification of viral strains	Vibrio phage 1.247.A._10N.261.54.E12	2010-09-18
Coastal seawater collected at Canoe Cove, Nahant, MA, USA.	dsDNA viruses, no RNA stage	NCBITAXON	NCBITaxon:35237	Nahant	GAZ	GAZ:00216954	coastal sea water	ENVO	ENVO:00002150	42.419611	degree	UO	UO:0000185	-70.906722	degree	UO	UO:0000185	Environmental sampling	Agar overlay direct plating of concentrates for isolation of viruses	Purification of viral strains	Vibrio phage 1.247.B._10N.261.54.E12	2010-09-18
Coastal seawater collected at Canoe Cove, Nahant, MA, USA.	dsDNA viruses, no RNA stage	NCBITAXON	NCBITaxon:35237	Nahant	GAZ	GAZ:00216954	coastal sea water	ENVO	ENVO:00002150	42.419611	degree	UO	UO:0000185	-70.906722	degree	UO	UO:0000185	Environmental sampling	Agar overlay direct plating of concentrates for isolation of viruses	Purification of viral strains	Vibrio phage 1.248.O._10N.261.54.F1	2010-09-18
Coastal seawater collected at Canoe Cove, Nahant, MA, USA.	dsDNA viruses, no RNA stage	NCBITAXON	NCBITaxon:35237	Nahant	GAZ	GAZ:00216954	coastal sea water	ENVO	ENVO:00002150	42.419611	degree	UO	UO:0000185	-70.906722	degree	UO	UO:0000185	Environmental sampling	Agar overlay direct plating of concentrates for isolation of viruses	Purification of viral strains	Vibrio phage 1.249.A._10N.261.55.B9	2010-09-18
Coastal seawater collected at Canoe Cove, Nahant, MA, USA.	dsDNA viruses, no RNA stage	NCBITAXON	NCBITaxon:35237	Nahant	GAZ	GAZ:00216954	coastal sea water	ENVO	ENVO:00002150	42.419611	degree	UO	UO:0000185	-70.906722	degree	UO	UO:0000185	Environmental sampling	Agar overlay direct plating of concentrates for isolation of viruses	Purification of viral strains	Vibrio phage 1.249.B._10N.261.55.B9	2010-09-18
Coastal seawater collected at Canoe Cove, Nahant, MA, USA.	dsDNA viruses, no RNA stage	NCBITAXON	NCBITaxon:35237	Nahant	GAZ	GAZ:00216954	coastal sea water	ENVO	ENVO:00002150	42.419611	degree	UO	UO:0000185	-70.906722	degree	UO	UO:0000185	Environmental sampling	Agar overlay direct plating of concentrates for isolation of viruses	Purification of viral strains	Vibrio phage 1.250.O._10N.261.55.E11	2010-09-18
Coastal seawater collected at Canoe Cove, Nahant, MA, USA.	dsDNA viruses, no RNA stage	NCBITAXON	NCBITaxon:35237	Nahant	GAZ	GAZ:00216954	coastal sea water	ENVO	ENVO:00002150	42.419611	degree	UO	UO:0000185	-70.906722	degree	UO	UO:0000185	Environmental sampling	Agar overlay direct plating of concentrates for isolation of viruses	Purification of viral strains	Vibrio phage 1.251.O._10N.261.55.E5	2010-09-18
Coastal seawater collected at Canoe Cove, Nahant, MA, USA.	dsDNA viruses, no RNA stage	NCBITAXON	NCBITaxon:35237	Nahant	GAZ	GAZ:00216954	coastal sea water	ENVO	ENVO:00002150	42.419611	degree	UO	UO:0000185	-70.906722	degree	UO	UO:0000185	Environmental sampling	Agar overlay direct plating of concentrates for isolation of viruses	Purification of viral strains	Vibrio phage 1.253.O._10N.286.45.B12	2010-10-13
Coastal seawater collected at Canoe Cove, Nahant, MA, USA.	dsDNA viruses, no RNA stage	NCBITAXON	NCBITaxon:35237	Nahant	GAZ	GAZ:00216954	coastal sea water	ENVO	ENVO:00002150	42.419611	degree	UO	UO:0000185	-70.906722	degree	UO	UO:0000185	Environmental sampling	Agar overlay direct plating of concentrates for isolation of viruses	Purification of viral strains	Vibrio phage 1.254.O._10N.286.45.C8	2010-10-13
Coastal seawater collected at Canoe Cove, Nahant, MA, USA.	dsDNA viruses, no RNA stage	NCBITAXON	NCBITaxon:35237	Nahant	GAZ	GAZ:00216954	coastal sea water	ENVO	ENVO:00002150	42.419611	degree	UO	UO:0000185	-70.906722	degree	UO	UO:0000185	Environmental sampling	Agar overlay direct plating of concentrates for isolation of viruses	Purification of viral strains	Vibrio phage 1.255.O._10N.286.45.F1	2010-10-13
Coastal seawater collected at Canoe Cove, Nahant, MA, USA.	dsDNA viruses, no RNA stage	NCBITAXON	NCBITaxon:35237	Nahant	GAZ	GAZ:00216954	coastal sea water	ENVO	ENVO:00002150	42.419611	degree	UO	UO:0000185	-70.906722	degree	UO	UO:0000185	Environmental sampling	Agar overlay direct plating of concentrates for isolation of viruses	Purification of viral strains	Vibrio phage 1.256.O._10N.286.45.F8	2010-10-13
Coastal seawater collected at Canoe Cove, Nahant, MA, USA.	dsDNA viruses, no RNA stage	NCBITAXON	NCBITaxon:35237	Nahant	GAZ	GAZ:00216954	coastal sea water	ENVO	ENVO:00002150	42.419611	degree	UO	UO:0000185	-70.906722	degree	UO	UO:0000185	Environmental sampling	Agar overlay direct plating of concentrates for isolation of viruses	Purification of viral strains	Vibrio phage 1.257.O._10N.286.46.A4	2010-10-13
Coastal seawater collected at Canoe Cove, Nahant, MA, USA.	dsDNA viruses, no RNA stage	NCBITAXON	NCBITaxon:35237	Nahant	GAZ	GAZ:00216954	coastal sea water	ENVO	ENVO:00002150	42.419611	degree	UO	UO:0000185	-70.906722	degree	UO	UO:0000185	Environmental sampling	Agar overlay direct plating of concentrates for isolation of viruses	Purification of viral strains	Vibrio phage 1.259.O._10N.286.48.F4	2010-10-13
Coastal seawater collected at Canoe Cove, Nahant, MA, USA.	dsDNA viruses, no RNA stage	NCBITAXON	NCBITaxon:35237	Nahant	GAZ	GAZ:00216954	coastal sea water	ENVO	ENVO:00002150	42.419611	degree	UO	UO:0000185	-70.906722	degree	UO	UO:0000185	Environmental sampling	Agar overlay direct plating of concentrates for isolation of viruses	Purification of viral strains	Vibrio phage 1.261.O._10N.286.51.A7	2010-10-13
Coastal seawater collected at Canoe Cove, Nahant, MA, USA.	dsDNA viruses, no RNA stage	NCBITAXON	NCBITaxon:35237	Nahant	GAZ	GAZ:00216954	coastal sea water	ENVO	ENVO:00002150	42.419611	degree	UO	UO:0000185	-70.906722	degree	UO	UO:0000185	Environmental sampling	Agar overlay direct plating of concentrates for isolation of viruses	Purification of viral strains	Vibrio phage 1.262.O._10N.286.51.A9	2010-10-13
Coastal seawater collected at Canoe Cove, Nahant, MA, USA.	dsDNA viruses, no RNA stage	NCBITAXON	NCBITaxon:35237	Nahant	GAZ	GAZ:00216954	coastal sea water	ENVO	ENVO:00002150	42.419611	degree	UO	UO:0000185	-70.906722	degree	UO	UO:0000185	Environmental sampling	Agar overlay direct plating of concentrates for isolation of viruses	Purification of viral strains	Vibrio phage 1.263.A._10N.286.51.B1	2010-10-13
Coastal seawater collected at Canoe Cove, Nahant, MA, USA.	dsDNA viruses, no RNA stage	NCBITAXON	NCBITaxon:35237	Nahant	GAZ	GAZ:00216954	coastal sea water	ENVO	ENVO:00002150	42.419611	degree	UO	UO:0000185	-70.906722	degree	UO	UO:0000185	Environmental sampling	Agar overlay direct plating of concentrates for isolation of viruses	Purification of viral strains	Vibrio phage 1.263.B._10N.286.51.B1	2010-10-13
Coastal seawater collected at Canoe Cove, Nahant, MA, USA.	dsDNA viruses, no RNA stage	NCBITAXON	NCBITaxon:35237	Nahant	GAZ	GAZ:00216954	coastal sea water	ENVO	ENVO:00002150	42.419611	degree	UO	UO:0000185	-70.906722	degree	UO	UO:0000185	Environmental sampling	Agar overlay direct plating of concentrates for isolation of viruses	Purification of viral strains	Vibrio phage 1.264.O._10N.286.51.F2	2010-10-13
Coastal seawater collected at Canoe Cove, Nahant, MA, USA.	dsDNA viruses, no RNA stage	NCBITAXON	NCBITaxon:35237	Nahant	GAZ	GAZ:00216954	coastal sea water	ENVO	ENVO:00002150	42.419611	degree	UO	UO:0000185	-70.906722	degree	UO	UO:0000185	Environmental sampling	Agar overlay direct plating of concentrates for isolation of viruses	Purification of viral strains	Vibrio phage 1.265.O._10N.286.52.F6	2010-10-13
Coastal seawater collected at Canoe Cove, Nahant, MA, USA.	dsDNA viruses, no RNA stage	NCBITAXON	NCBITaxon:35237	Nahant	GAZ	GAZ:00216954	coastal sea water	ENVO	ENVO:00002150	42.419611	degree	UO	UO:0000185	-70.906722	degree	UO	UO:0000185	Environmental sampling	Agar overlay direct plating of concentrates for isolation of viruses	Purification of viral strains	Vibrio phage 1.266.O._10N.286.52.F9	2010-10-13
Coastal seawater collected at Canoe Cove, Nahant, MA, USA.	dsDNA viruses, no RNA stage	NCBITAXON	NCBITaxon:35237	Nahant	GAZ	GAZ:00216954	coastal sea water	ENVO	ENVO:00002150	42.419611	degree	UO	UO:0000185	-70.906722	degree	UO	UO:0000185	Environmental sampling	Agar overlay direct plating of concentrates for isolation of viruses	Purification of viral strains	Vibrio phage 1.267.O._10N.286.54.A1	2010-10-13
Coastal seawater collected at Canoe Cove, Nahant, MA, USA.	dsDNA viruses, no RNA stage	NCBITAXON	NCBITaxon:35237	Nahant	GAZ	GAZ:00216954	coastal sea water	ENVO	ENVO:00002150	42.419611	degree	UO	UO:0000185	-70.906722	degree	UO	UO:0000185	Environmental sampling	Agar overlay direct plating of concentrates for isolation of viruses	Purification of viral strains	Vibrio phage 1.268.A._10N.286.54.A11	2010-10-13
Coastal seawater collected at Canoe Cove, Nahant, MA, USA.	dsDNA viruses, no RNA stage	NCBITAXON	NCBITaxon:35237	Nahant	GAZ	GAZ:00216954	coastal sea water	ENVO	ENVO:00002150	42.419611	degree	UO	UO:0000185	-70.906722	degree	UO	UO:0000185	Environmental sampling	Agar overlay direct plating of concentrates for isolation of viruses	Purification of viral strains	Vibrio phage 1.268.B._10N.286.54.A11	2010-10-13
Coastal seawater collected at Canoe Cove, Nahant, MA, USA.	dsDNA viruses, no RNA stage	NCBITAXON	NCBITaxon:35237	Nahant	GAZ	GAZ:00216954	coastal sea water	ENVO	ENVO:00002150	42.419611	degree	UO	UO:0000185	-70.906722	degree	UO	UO:0000185	Environmental sampling	Agar overlay direct plating of concentrates for isolation of viruses	Purification of viral strains	Vibrio phage 1.269.O._10N.286.54.A6	2010-10-13
Coastal seawater collected at Canoe Cove, Nahant, MA, USA.	dsDNA viruses, no RNA stage	NCBITAXON	NCBITaxon:35237	Nahant	GAZ	GAZ:00216954	coastal sea water	ENVO	ENVO:00002150	42.419611	degree	UO	UO:0000185	-70.906722	degree	UO	UO:0000185	Environmental sampling	Agar overlay direct plating of concentrates for isolation of viruses	Purification of viral strains	Vibrio phage 1.270.A._10N.286.54.A8	2010-10-13
Coastal seawater collected at Canoe Cove, Nahant, MA, USA.	dsDNA viruses, no RNA stage	NCBITAXON	NCBITaxon:35237	Nahant	GAZ	GAZ:00216954	coastal sea water	ENVO	ENVO:00002150	42.419611	degree	UO	UO:0000185	-70.906722	degree	UO	UO:0000185	Environmental sampling	Agar overlay direct plating of concentrates for isolation of viruses	Purification of viral strains	Vibrio phage 1.270.B._10N.286.54.A8	2010-10-13
Coastal seawater collected at Canoe Cove, Nahant, MA, USA.	dsDNA viruses, no RNA stage	NCBITAXON	NCBITaxon:35237	Nahant	GAZ	GAZ:00216954	coastal sea water	ENVO	ENVO:00002150	42.419611	degree	UO	UO:0000185	-70.906722	degree	UO	UO:0000185	Environmental sampling	Agar overlay direct plating of concentrates for isolation of viruses	Purification of viral strains	Vibrio phage 1.271.A._10N.286.54.B4	2010-10-13
Coastal seawater collected at Canoe Cove, Nahant, MA, USA.	dsDNA viruses, no RNA stage	NCBITAXON	NCBITaxon:35237	Nahant	GAZ	GAZ:00216954	coastal sea water	ENVO	ENVO:00002150	42.419611	degree	UO	UO:0000185	-70.906722	degree	UO	UO:0000185	Environmental sampling	Agar overlay direct plating of concentrates for isolation of viruses	Purification of viral strains	Vibrio phage 1.271.B._10N.286.54.B4	2010-10-13
Coastal seawater collected at Canoe Cove, Nahant, MA, USA.	dsDNA viruses, no RNA stage	NCBITAXON	NCBITaxon:35237	Nahant	GAZ	GAZ:00216954	coastal sea water	ENVO	ENVO:00002150	42.419611	degree	UO	UO:0000185	-70.906722	degree	UO	UO:0000185	Environmental sampling	Agar overlay direct plating of concentrates for isolation of viruses	Purification of viral strains	Vibrio phage 1.272.O._10N.286.54.C4	2010-10-13
Coastal seawater collected at Canoe Cove, Nahant, MA, USA.	dsDNA viruses, no RNA stage	NCBITAXON	NCBITaxon:35237	Nahant	GAZ	GAZ:00216954	coastal sea water	ENVO	ENVO:00002150	42.419611	degree	UO	UO:0000185	-70.906722	degree	UO	UO:0000185	Environmental sampling	Agar overlay direct plating of concentrates for isolation of viruses	Purification of viral strains	Vibrio phage 1.273.O._10N.286.54.C7	2010-10-13
Coastal seawater collected at Canoe Cove, Nahant, MA, USA.	dsDNA viruses, no RNA stage	NCBITAXON	NCBITaxon:35237	Nahant	GAZ	GAZ:00216954	coastal sea water	ENVO	ENVO:00002150	42.419611	degree	UO	UO:0000185	-70.906722	degree	UO	UO:0000185	Environmental sampling	Agar overlay direct plating of concentrates for isolation of viruses	Purification of viral strains	Vibrio phage 1.274.O._10N.286.54.E1	2010-10-13
Coastal seawater collected at Canoe Cove, Nahant, MA, USA.	dsDNA viruses, no RNA stage	NCBITAXON	NCBITaxon:35237	Nahant	GAZ	GAZ:00216954	coastal sea water	ENVO	ENVO:00002150	42.419611	degree	UO	UO:0000185	-70.906722	degree	UO	UO:0000185	Environmental sampling	Agar overlay direct plating of concentrates for isolation of viruses	Purification of viral strains	Vibrio phage 1.275.O._10N.286.54.E11	2010-10-13
Coastal seawater collected at Canoe Cove, Nahant, MA, USA.	dsDNA viruses, no RNA stage	NCBITAXON	NCBITaxon:35237	Nahant	GAZ	GAZ:00216954	coastal sea water	ENVO	ENVO:00002150	42.419611	degree	UO	UO:0000185	-70.906722	degree	UO	UO:0000185	Environmental sampling	Agar overlay direct plating of concentrates for isolation of viruses	Purification of viral strains	Vibrio phage 1.276.O._10N.286.54.E4	2010-10-13
Coastal seawater collected at Canoe Cove, Nahant, MA, USA.	dsDNA viruses, no RNA stage	NCBITAXON	NCBITaxon:35237	Nahant	GAZ	GAZ:00216954	coastal sea water	ENVO	ENVO:00002150	42.419611	degree	UO	UO:0000185	-70.906722	degree	UO	UO:0000185	Environmental sampling	Agar overlay direct plating of concentrates for isolation of viruses	Purification of viral strains	Vibrio phage 1.277.A._10N.286.54.E7	2010-10-13
Coastal seawater collected at Canoe Cove, Nahant, MA, USA.	dsDNA viruses, no RNA stage	NCBITAXON	NCBITaxon:35237	Nahant	GAZ	GAZ:00216954	coastal sea water	ENVO	ENVO:00002150	42.419611	degree	UO	UO:0000185	-70.906722	degree	UO	UO:0000185	Environmental sampling	Agar overlay direct plating of concentrates for isolation of viruses	Purification of viral strains	Vibrio phage 1.277.B._10N.286.54.E7	2010-10-13
Coastal seawater collected at Canoe Cove, Nahant, MA, USA.	dsDNA viruses, no RNA stage	NCBITAXON	NCBITaxon:35237	Nahant	GAZ	GAZ:00216954	coastal sea water	ENVO	ENVO:00002150	42.419611	degree	UO	UO:0000185	-70.906722	degree	UO	UO:0000185	Environmental sampling	Agar overlay direct plating of concentrates for isolation of viruses	Purification of viral strains	Vibrio phage 1.278.O._10N.286.54.E8	2010-10-13
Coastal seawater collected at Canoe Cove, Nahant, MA, USA.	dsDNA viruses, no RNA stage	NCBITAXON	NCBITaxon:35237	Nahant	GAZ	GAZ:00216954	coastal sea water	ENVO	ENVO:00002150	42.419611	degree	UO	UO:0000185	-70.906722	degree	UO	UO:0000185	Environmental sampling	Agar overlay direct plating of concentrates for isolation of viruses	Purification of viral strains	Vibrio phage 1.280.O._10N.286.54.F6	2010-10-13
Coastal seawater collected at Canoe Cove, Nahant, MA, USA.	dsDNA viruses, no RNA stage	NCBITAXON	NCBITaxon:35237	Nahant	GAZ	GAZ:00216954	coastal sea water	ENVO	ENVO:00002150	42.419611	degree	UO	UO:0000185	-70.906722	degree	UO	UO:0000185	Environmental sampling	Agar overlay direct plating of concentrates for isolation of viruses	Purification of viral strains	Vibrio phage 1.281.O._10N.286.54.F7	2010-10-13
Coastal seawater collected at Canoe Cove, Nahant, MA, USA.	dsDNA viruses, no RNA stage	NCBITAXON	NCBITaxon:35237	Nahant	GAZ	GAZ:00216954	coastal sea water	ENVO	ENVO:00002150	42.419611	degree	UO	UO:0000185	-70.906722	degree	UO	UO:0000185	Environmental sampling	Agar overlay direct plating of concentrates for isolation of viruses	Purification of viral strains	Vibrio phage 1.282.A._10N.286.54.F8	2010-10-13
Coastal seawater collected at Canoe Cove, Nahant, MA, USA.	dsDNA viruses, no RNA stage	NCBITAXON	NCBITaxon:35237	Nahant	GAZ	GAZ:00216954	coastal sea water	ENVO	ENVO:00002150	42.419611	degree	UO	UO:0000185	-70.906722	degree	UO	UO:0000185	Environmental sampling	Agar overlay direct plating of concentrates for isolation of viruses	Purification of viral strains	Vibrio phage 1.283.A._10N.286.55.A1	2010-10-13
Coastal seawater collected at Canoe Cove, Nahant, MA, USA.	dsDNA viruses, no RNA stage	NCBITAXON	NCBITaxon:35237	Nahant	GAZ	GAZ:00216954	coastal sea water	ENVO	ENVO:00002150	42.419611	degree	UO	UO:0000185	-70.906722	degree	UO	UO:0000185	Environmental sampling	Agar overlay direct plating of concentrates for isolation of viruses	Purification of viral strains	Vibrio phage 1.283.B._10N.286.55.A1	2010-10-13
Coastal seawater collected at Canoe Cove, Nahant, MA, USA.	dsDNA viruses, no RNA stage	NCBITAXON	NCBITaxon:35237	Nahant	GAZ	GAZ:00216954	coastal sea water	ENVO	ENVO:00002150	42.419611	degree	UO	UO:0000185	-70.906722	degree	UO	UO:0000185	Environmental sampling	Agar overlay direct plating of concentrates for isolation of viruses	Purification of viral strains	Vibrio phage 1.283.C._10N.286.55.A1	2010-10-13
Coastal seawater collected at Canoe Cove, Nahant, MA, USA.	dsDNA viruses, no RNA stage	NCBITAXON	NCBITaxon:35237	Nahant	GAZ	GAZ:00216954	coastal sea water	ENVO	ENVO:00002150	42.419611	degree	UO	UO:0000185	-70.906722	degree	UO	UO:0000185	Environmental sampling	Agar overlay direct plating of concentrates for isolation of viruses	Purification of viral strains	Vibrio phage 1.284.A._10N.286.55.A5	2010-10-13
Coastal seawater collected at Canoe Cove, Nahant, MA, USA.	dsDNA viruses, no RNA stage	NCBITAXON	NCBITaxon:35237	Nahant	GAZ	GAZ:00216954	coastal sea water	ENVO	ENVO:00002150	42.419611	degree	UO	UO:0000185	-70.906722	degree	UO	UO:0000185	Environmental sampling	Agar overlay direct plating of concentrates for isolation of viruses	Purification of viral strains	Vibrio phage 1.285.O._10N.286.55.C12	2010-10-13
Coastal seawater collected at Canoe Cove, Nahant, MA, USA.	dsDNA viruses, no RNA stage	NCBITAXON	NCBITaxon:35237	Nahant	GAZ	GAZ:00216954	coastal sea water	ENVO	ENVO:00002150	42.419611	degree	UO	UO:0000185	-70.906722	degree	UO	UO:0000185	Environmental sampling	Agar overlay direct plating of concentrates for isolation of viruses	Purification of viral strains	Vibrio phage 1.286.O._10N.286.55.C4	2010-10-13
Coastal seawater collected at Canoe Cove, Nahant, MA, USA.	dsDNA viruses, no RNA stage	NCBITAXON	NCBITaxon:35237	Nahant	GAZ	GAZ:00216954	coastal sea water	ENVO	ENVO:00002150	42.419611	degree	UO	UO:0000185	-70.906722	degree	UO	UO:0000185	Environmental sampling	Agar overlay direct plating of concentrates for isolation of viruses	Purification of viral strains	Vibrio phage 1.287.O._10N.286.55.C7	2010-10-13
Coastal seawater collected at Canoe Cove, Nahant, MA, USA.	dsDNA viruses, no RNA stage	NCBITAXON	NCBITaxon:35237	Nahant	GAZ	GAZ:00216954	coastal sea water	ENVO	ENVO:00002150	42.419611	degree	UO	UO:0000185	-70.906722	degree	UO	UO:0000185	Environmental sampling	Agar overlay direct plating of concentrates for isolation of viruses	Purification of viral strains	Vibrio phage 1.289.A._10N.286.55.E8	2010-10-13
Coastal seawater collected at Canoe Cove, Nahant, MA, USA.	dsDNA viruses, no RNA stage	NCBITAXON	NCBITaxon:35237	Nahant	GAZ	GAZ:00216954	coastal sea water	ENVO	ENVO:00002150	42.419611	degree	UO	UO:0000185	-70.906722	degree	UO	UO:0000185	Environmental sampling	Agar overlay direct plating of concentrates for isolation of viruses	Purification of viral strains	Vibrio phage 1.291.O._10N.286.55.F6	2010-10-13
Coastal seawater collected at Canoe Cove, Nahant, MA, USA.	dsDNA viruses, no RNA stage	NCBITAXON	NCBITaxon:35237	Nahant	GAZ	GAZ:00216954	coastal sea water	ENVO	ENVO:00002150	42.419611	degree	UO	UO:0000185	-70.906722	degree	UO	UO:0000185	Environmental sampling	Agar overlay direct plating of concentrates for isolation of viruses	Purification of viral strains	Vibrio phage 1.293.O._10N.261.52.E1	2010-09-18
Coastal seawater collected at Canoe Cove, Nahant, MA, USA.	dsDNA viruses, no RNA stage	NCBITAXON	NCBITaxon:35237	Nahant	GAZ	GAZ:00216954	coastal sea water	ENVO	ENVO:00002150	42.419611	degree	UO	UO:0000185	-70.906722	degree	UO	UO:0000185	Environmental sampling	Agar overlay direct plating of concentrates for isolation of viruses	Purification of viral strains	Vibrio phage 2.044.O._10N.261.51.B8	2010-09-18
Coastal seawater collected at Canoe Cove, Nahant, MA, USA.	dsDNA viruses, no RNA stage	NCBITAXON	NCBITaxon:35237	Nahant	GAZ	GAZ:00216954	coastal sea water	ENVO	ENVO:00002150	42.419611	degree	UO	UO:0000185	-70.906722	degree	UO	UO:0000185	Environmental sampling	Agar overlay direct plating of concentrates for isolation of viruses	Purification of viral strains	Vibrio phage 2.058.O._10N.286.46.B8	2010-10-13
Coastal seawater collected at Canoe Cove, Nahant, MA, USA.	dsDNA viruses, no RNA stage	NCBITAXON	NCBITaxon:35237	Nahant	GAZ	GAZ:00216954	coastal sea water	ENVO	ENVO:00002150	42.419611	degree	UO	UO:0000185	-70.906722	degree	UO	UO:0000185	Environmental sampling	Agar overlay direct plating of concentrates for isolation of viruses	Purification of viral strains	Vibrio phage 2.092.O._10N.286.52.B7	2010-10-13
Coastal seawater collected at Canoe Cove, Nahant, MA, USA.	dsDNA viruses, no RNA stage	NCBITAXON	NCBITaxon:35237	Nahant	GAZ	GAZ:00216954	coastal sea water	ENVO	ENVO:00002150	42.419611	degree	UO	UO:0000185	-70.906722	degree	UO	UO:0000185	Environmental sampling	Agar overlay direct plating of concentrates for isolation of viruses	Purification of viral strains	Vibrio phage 2.095.A._10N.286.46.E10	2010-10-13
Coastal seawater collected at Canoe Cove, Nahant, MA, USA.	dsDNA viruses, no RNA stage	NCBITAXON	NCBITaxon:35237	Nahant	GAZ	GAZ:00216954	coastal sea water	ENVO	ENVO:00002150	42.419611	degree	UO	UO:0000185	-70.906722	degree	UO	UO:0000185	Environmental sampling	Agar overlay direct plating of concentrates for isolation of viruses	Purification of viral strains	Vibrio phage 2.095.B._10N.286.46.E10	2010-10-13
Coastal seawater collected at Canoe Cove, Nahant, MA, USA.	dsDNA viruses, no RNA stage	NCBITAXON	NCBITaxon:35237	Nahant	GAZ	GAZ:00216954	coastal sea water	ENVO	ENVO:00002150	42.419611	degree	UO	UO:0000185	-70.906722	degree	UO	UO:0000185	Environmental sampling	Agar overlay direct plating of concentrates for isolation of viruses	Purification of viral strains	Vibrio phage 2.096.O._10N.286.48.B5	2010-10-13
Coastal seawater collected at Canoe Cove, Nahant, MA, USA.	dsDNA viruses, no RNA stage	NCBITAXON	NCBITaxon:35237	Nahant	GAZ	GAZ:00216954	coastal sea water	ENVO	ENVO:00002150	42.419611	degree	UO	UO:0000185	-70.906722	degree	UO	UO:0000185	Environmental sampling	Agar overlay direct plating of concentrates for isolation of viruses	Purification of viral strains	Vibrio phage 2.117.O._10N.261.45.E9	2010-09-18
Coastal seawater collected at Canoe Cove, Nahant, MA, USA.	dsDNA viruses, no RNA stage	NCBITAXON	NCBITaxon:35237	Nahant	GAZ	GAZ:00216954	coastal sea water	ENVO	ENVO:00002150	42.419611	degree	UO	UO:0000185	-70.906722	degree	UO	UO:0000185	Environmental sampling	Agar overlay direct plating of concentrates for isolation of viruses	Purification of viral strains	Vibrio phage 2.130.O._10N.222.46.C2	2010-08-10
Coastal seawater collected at Canoe Cove, Nahant, MA, USA.	dsDNA viruses, no RNA stage	NCBITAXON	NCBITaxon:35237	Nahant	GAZ	GAZ:00216954	coastal sea water	ENVO	ENVO:00002150	42.419611	degree	UO	UO:0000185	-70.906722	degree	UO	UO:0000185	Environmental sampling	Agar overlay direct plating of concentrates for isolation of viruses	Purification of viral strains	Vibrio phage 2.159.A._10N.261.46.F12	2010-09-18
Coastal seawater collected at Canoe Cove, Nahant, MA, USA.	dsDNA viruses, no RNA stage	NCBITAXON	NCBITaxon:35237	Nahant	GAZ	GAZ:00216954	coastal sea water	ENVO	ENVO:00002150	42.419611	degree	UO	UO:0000185	-70.906722	degree	UO	UO:0000185	Environmental sampling	Agar overlay direct plating of concentrates for isolation of viruses	Purification of viral strains	Vibrio phage 2.159.B._10N.261.46.F12	2010-09-18
Coastal seawater collected at Canoe Cove, Nahant, MA, USA.	dsDNA viruses, no RNA stage	NCBITAXON	NCBITaxon:35237	Nahant	GAZ	GAZ:00216954	coastal sea water	ENVO	ENVO:00002150	42.419611	degree	UO	UO:0000185	-70.906722	degree	UO	UO:0000185	Environmental sampling	Agar overlay direct plating of concentrates for isolation of viruses	Purification of viral strains	Vibrio phage 2.275.O._10N.286.54.E11	2010-10-13
Coastal seawater collected at Canoe Cove, Nahant, MA, USA.	dsDNA viruses, no RNA stage	NCBITAXON	NCBITaxon:35237	Nahant	GAZ	GAZ:00216954	coastal sea water	ENVO	ENVO:00002150	42.419611	degree	UO	UO:0000185	-70.906722	degree	UO	UO:0000185	Environmental sampling	Agar overlay direct plating of concentrates for isolation of viruses	Purification of viral strains	Vibrio phage 3.058.O._10N.286.46.B8	2010-10-13
