# Supplementary material for: Viruses of the Nahant Collection, characterization of 251 marine Vibrionaceae viruses
Source: Sci Data. 2018 Jul 3;5:180114. doi: 10.1038/sdata.2018.114 (PMC6029569; doi:10.1038/sdata.2018.114)
Supplement: Supplementary file 1 [file sdata2018114-isa1.zip › a_assay_Kelly.txt]

Sample Name	Protocol REF	Parameter Value[instrument]	Parameter Value[manufacturer]	Protocol REF	Assay Name	Raw Data File	Comment[Data Repository]	Comment[Data Record Accession]	Comment[Data Record URI]	Protocol REF	Protocol REF	Derived Data File	Comment[Data Repository]	Comment[Data Record Accession]	Comment[Data Record URI]	Factor Value[sampling date]
Vibrio phage 1.003.O._10N.286.48.A2	Genome sequencing	Illumina MiSeq	Illumina	Genome assembly and curation	1.003.O._10N.286.48.A2	MG592390	Genbank	MG592390	https://www.ncbi.nlm.nih.gov/nuccore/MG592390	Annotation	Portal protein phylogeny	Supplementary_Zip_File_1_VirfamHNTOutputs.tgz	figshare	doi:10.6084/m9.figshare.c.4028239	https://dx.doi.org/10.6084/m9.figshare.c.4028239	2010-10-13
Vibrio phage 1.004.O._10N.261.54.A2	Genome sequencing	Illumina HiSeq2000	Illumina	Genome assembly and curation	1.004.O._10N.261.54.A2	MG592391	Genbank	MG592391	https://www.ncbi.nlm.nih.gov/nuccore/MG592391	Annotation	Portal protein phylogeny	Supplementary_Zip_File_1_VirfamHNTOutputs.tgz	figshare	doi:10.6084/m9.figshare.c.4028239	https://dx.doi.org/10.6084/m9.figshare.c.4028239	2010-09-18
Vibrio phage 1.005.O._10N.286.48.F2	Genome sequencing	Illumina HiSeq2000	Illumina	Genome assembly and curation	1.005.O._10N.286.48.F2	MG592392	Genbank	MG592392	https://www.ncbi.nlm.nih.gov/nuccore/MG592392	Annotation	Portal protein phylogeny	Supplementary_Zip_File_1_VirfamHNTOutputs.tgz	figshare	doi:10.6084/m9.figshare.c.4028239	https://dx.doi.org/10.6084/m9.figshare.c.4028239	2010-10-13
Vibrio phage 1.007.O._10N.261.55.F9	Genome sequencing	Illumina HiSeq2000	Illumina	Genome assembly and curation	1.007.O._10N.261.55.F9	MG592393	Genbank	MG592393	https://www.ncbi.nlm.nih.gov/nuccore/MG592393	Annotation	Portal protein phylogeny	Supplementary_Zip_File_1_VirfamHNTOutputs.tgz	figshare	doi:10.6084/m9.figshare.c.4028239	https://dx.doi.org/10.6084/m9.figshare.c.4028239	2010-09-18
Vibrio phage 1.008.O._10N.286.54.E5	Genome sequencing	Illumina MiSeq	Illumina	Genome assembly and curation	1.008.O._10N.286.54.E5	MG592394	Genbank	MG592394	https://www.ncbi.nlm.nih.gov/nuccore/MG592394	Annotation	Portal protein phylogeny	Supplementary_Zip_File_1_VirfamHNTOutputs.tgz	figshare	doi:10.6084/m9.figshare.c.4028239	https://dx.doi.org/10.6084/m9.figshare.c.4028239	2010-10-13
Vibrio phage 1.009.O._10N.261.51.C9	Genome sequencing	Illumina HiSeq2000	Illumina	Genome assembly and curation	1.009.O._10N.261.51.C9	MG592395	Genbank	MG592395	https://www.ncbi.nlm.nih.gov/nuccore/MG592395	Annotation	Portal protein phylogeny	Supplementary_Zip_File_1_VirfamHNTOutputs.tgz	figshare	doi:10.6084/m9.figshare.c.4028239	https://dx.doi.org/10.6084/m9.figshare.c.4028239	2010-09-18
Vibrio phage 1.011.O._10N.286.49.B11	Genome sequencing	Illumina MiSeq	Illumina	Genome assembly and curation	1.011.O._10N.286.49.B11	MG592396	Genbank	MG592396	https://www.ncbi.nlm.nih.gov/nuccore/MG592396	Annotation	Portal protein phylogeny	Supplementary_Zip_File_1_VirfamHNTOutputs.tgz	figshare	doi:10.6084/m9.figshare.c.4028239	https://dx.doi.org/10.6084/m9.figshare.c.4028239	2010-10-13
Vibrio phage 1.012.O._10N.261.48.C12	Genome sequencing	Illumina HiSeq2000	Illumina	Genome assembly and curation	1.012.O._10N.261.48.C12	MG592397	Genbank	MG592397	https://www.ncbi.nlm.nih.gov/nuccore/MG592397	Annotation	Portal protein phylogeny	Supplementary_Zip_File_1_VirfamHNTOutputs.tgz	figshare	doi:10.6084/m9.figshare.c.4028239	https://dx.doi.org/10.6084/m9.figshare.c.4028239	2010-09-18
Vibrio phage 1.013.O._10N.286.54.F9	Genome sequencing	Illumina HiSeq2000	Illumina	Genome assembly and curation	1.013.O._10N.286.54.F9	MG592398	Genbank	MG592398	https://www.ncbi.nlm.nih.gov/nuccore/MG592398	Annotation	Portal protein phylogeny	Supplementary_Zip_File_1_VirfamHNTOutputs.tgz	figshare	doi:10.6084/m9.figshare.c.4028239	https://dx.doi.org/10.6084/m9.figshare.c.4028239	2010-10-13
Vibrio phage 1.015.O._10N.222.51.E5	Genome sequencing	Illumina MiSeq	Illumina	Genome assembly and curation	1.015.O._10N.222.51.E5	MG592399	Genbank	MG592399	https://www.ncbi.nlm.nih.gov/nuccore/MG592399	Annotation	Portal protein phylogeny	Supplementary_Zip_File_1_VirfamHNTOutputs.tgz	figshare	doi:10.6084/m9.figshare.c.4028239	https://dx.doi.org/10.6084/m9.figshare.c.4028239	2010-08-10
Vibrio phage 1.016.O._10N.286.46.A11	Genome sequencing	Illumina HiSeq2000	Illumina	Genome assembly and curation	1.016.O._10N.286.46.A11	MG592400	Genbank	MG592400	https://www.ncbi.nlm.nih.gov/nuccore/MG592400	Annotation	Portal protein phylogeny	Supplementary_Zip_File_1_VirfamHNTOutputs.tgz	figshare	doi:10.6084/m9.figshare.c.4028239	https://dx.doi.org/10.6084/m9.figshare.c.4028239	2010-10-13
Vibrio phage 1.017.O._10N.286.55.C11	Genome sequencing	Illumina HiSeq2000	Illumina	Genome assembly and curation	1.017.O._10N.286.55.C11	MG592401	Genbank	MG592401	https://www.ncbi.nlm.nih.gov/nuccore/MG592401	Annotation	Portal protein phylogeny	Supplementary_Zip_File_1_VirfamHNTOutputs.tgz	figshare	doi:10.6084/m9.figshare.c.4028239	https://dx.doi.org/10.6084/m9.figshare.c.4028239	2010-10-13
Vibrio phage 1.020.O._10N.222.48.A2	Genome sequencing	Illumina MiSeq	Illumina	Genome assembly and curation	1.020.O._10N.222.48.A2	MG592402	Genbank	MG592402	https://www.ncbi.nlm.nih.gov/nuccore/MG592402	Annotation	Portal protein phylogeny	Supplementary_Zip_File_1_VirfamHNTOutputs.tgz	figshare	doi:10.6084/m9.figshare.c.4028239	https://dx.doi.org/10.6084/m9.figshare.c.4028239	2010-08-10
Vibrio phage 1.021.A._10N.222.51.F9	Genome sequencing	Illumina MiSeq	Illumina	Genome assembly and curation	1.021.A._10N.222.51.F9	MG592403	Genbank	MG592403	https://www.ncbi.nlm.nih.gov/nuccore/MG592403	Annotation	Portal protein phylogeny	Supplementary_Zip_File_1_VirfamHNTOutputs.tgz	figshare	doi:10.6084/m9.figshare.c.4028239	https://dx.doi.org/10.6084/m9.figshare.c.4028239	2010-08-10
Vibrio phage 1.021.B._10N.222.51.F9	Genome sequencing	Illumina MiSeq	Illumina	Genome assembly and curation	1.021.B._10N.222.51.F9	MG592404	Genbank	MG592404	https://www.ncbi.nlm.nih.gov/nuccore/MG592404	Annotation	Portal protein phylogeny	Supplementary_Zip_File_1_VirfamHNTOutputs.tgz	figshare	doi:10.6084/m9.figshare.c.4028239	https://dx.doi.org/10.6084/m9.figshare.c.4028239	2010-08-10
Vibrio phage 1.021.C._10N.222.51.F9	Genome sequencing	Illumina MiSeq	Illumina	Genome assembly and curation	1.021.C._10N.222.51.F9	MG592405	Genbank	MG592405	https://www.ncbi.nlm.nih.gov/nuccore/MG592405	Annotation	Portal protein phylogeny	Supplementary_Zip_File_1_VirfamHNTOutputs.tgz	figshare	doi:10.6084/m9.figshare.c.4028239	https://dx.doi.org/10.6084/m9.figshare.c.4028239	2010-08-10
Vibrio phage 1.022.O._10N.286.45.A10	Genome sequencing	Illumina MiSeq	Illumina	Genome assembly and curation	1.022.O._10N.286.45.A10	MG592406	Genbank	MG592406	https://www.ncbi.nlm.nih.gov/nuccore/MG592406	Annotation	Portal protein phylogeny	Supplementary_Zip_File_1_VirfamHNTOutputs.tgz	figshare	doi:10.6084/m9.figshare.c.4028239	https://dx.doi.org/10.6084/m9.figshare.c.4028239	2010-10-13
Vibrio phage 1.023.O._10N.222.51.B4	Genome sequencing	Illumina MiSeq	Illumina	Genome assembly and curation	1.023.O._10N.222.51.B4	MG592407	Genbank	MG592407	https://www.ncbi.nlm.nih.gov/nuccore/MG592407	Annotation	Portal protein phylogeny	Supplementary_Zip_File_1_VirfamHNTOutputs.tgz	figshare	doi:10.6084/m9.figshare.c.4028239	https://dx.doi.org/10.6084/m9.figshare.c.4028239	2010-08-10
Vibrio phage 1.024.O._10N.261.45.F8	Genome sequencing	Illumina HiSeq2000	Illumina	Genome assembly and curation	1.024.O._10N.261.45.F8	MG592408	Genbank	MG592408	https://www.ncbi.nlm.nih.gov/nuccore/MG592408	Annotation	Portal protein phylogeny	Supplementary_Zip_File_1_VirfamHNTOutputs.tgz	figshare	doi:10.6084/m9.figshare.c.4028239	https://dx.doi.org/10.6084/m9.figshare.c.4028239	2010-09-18
Vibrio phage 1.025.O._10N.222.46.B6	Genome sequencing	Illumina MiSeq	Illumina	Genome assembly and curation	1.025.O._10N.222.46.B6	MG592409	Genbank	MG592409	https://www.ncbi.nlm.nih.gov/nuccore/MG592409	Annotation	Portal protein phylogeny	Supplementary_Zip_File_1_VirfamHNTOutputs.tgz	figshare	doi:10.6084/m9.figshare.c.4028239	https://dx.doi.org/10.6084/m9.figshare.c.4028239	2010-08-10
Vibrio phage 1.026.O._10N.222.49.C7	Genome sequencing	Illumina MiSeq	Illumina	Genome assembly and curation	1.026.O._10N.222.49.C7	MG592410	Genbank	MG592410	https://www.ncbi.nlm.nih.gov/nuccore/MG592410	Annotation	Portal protein phylogeny	Supplementary_Zip_File_1_VirfamHNTOutputs.tgz	figshare	doi:10.6084/m9.figshare.c.4028239	https://dx.doi.org/10.6084/m9.figshare.c.4028239	2010-08-10
Vibrio phage 1.027.O._10N.286.54.B8	Genome sequencing	Illumina MiSeq	Illumina	Genome assembly and curation	1.027.O._10N.286.54.B8	MG592411	Genbank	MG592411	https://www.ncbi.nlm.nih.gov/nuccore/MG592411	Annotation	Portal protein phylogeny	Supplementary_Zip_File_1_VirfamHNTOutputs.tgz	figshare	doi:10.6084/m9.figshare.c.4028239	https://dx.doi.org/10.6084/m9.figshare.c.4028239	2010-10-13
Vibrio phage 1.028.O._10N.286.45.B6	Genome sequencing	Illumina MiSeq	Illumina	Genome assembly and curation	1.028.O._10N.286.45.B6	MG592412	Genbank	MG592412	https://www.ncbi.nlm.nih.gov/nuccore/MG592412	Annotation	Portal protein phylogeny	Supplementary_Zip_File_1_VirfamHNTOutputs.tgz	figshare	doi:10.6084/m9.figshare.c.4028239	https://dx.doi.org/10.6084/m9.figshare.c.4028239	2010-10-13
Vibrio phage 1.029.O._10N.261.55.A7	Genome sequencing	Illumina HiSeq2000	Illumina	Genome assembly and curation	1.029.O._10N.261.55.A7	MG592413	Genbank	MG592413	https://www.ncbi.nlm.nih.gov/nuccore/MG592413	Annotation	Portal protein phylogeny	Supplementary_Zip_File_1_VirfamHNTOutputs.tgz	figshare	doi:10.6084/m9.figshare.c.4028239	https://dx.doi.org/10.6084/m9.figshare.c.4028239	2010-09-18
Vibrio phage 1.030.O._10N.222.55.F9	Genome sequencing	Illumina MiSeq	Illumina	Genome assembly and curation	1.030.O._10N.222.55.F9	MG592414	Genbank	MG592414	https://www.ncbi.nlm.nih.gov/nuccore/MG592414	Annotation	Portal protein phylogeny	Supplementary_Zip_File_1_VirfamHNTOutputs.tgz	figshare	doi:10.6084/m9.figshare.c.4028239	https://dx.doi.org/10.6084/m9.figshare.c.4028239	2010-08-10
Vibrio phage 1.031.O._10N.261.46.F8	Genome sequencing	Illumina MiSeq	Illumina	Genome assembly and curation	1.031.O._10N.261.46.F8	MG592415	Genbank	MG592415	https://www.ncbi.nlm.nih.gov/nuccore/MG592415	Annotation	Portal protein phylogeny	Supplementary_Zip_File_1_VirfamHNTOutputs.tgz	figshare	doi:10.6084/m9.figshare.c.4028239	https://dx.doi.org/10.6084/m9.figshare.c.4028239	2010-09-18
Vibrio phage 1.032.O._10N.261.54.F5	Genome sequencing	Illumina HiSeq2000	Illumina	Genome assembly and curation	1.032.O._10N.261.54.F5	MG592416	Genbank	MG592416	https://www.ncbi.nlm.nih.gov/nuccore/MG592416	Annotation	Portal protein phylogeny	Supplementary_Zip_File_1_VirfamHNTOutputs.tgz	figshare	doi:10.6084/m9.figshare.c.4028239	https://dx.doi.org/10.6084/m9.figshare.c.4028239	2010-09-18
Vibrio phage 1.033.O._10N.222.49.B8	Genome sequencing	Illumina HiSeq2000	Illumina	Genome assembly and curation	1.033.O._10N.222.49.B8	MG592417	Genbank	MG592417	https://www.ncbi.nlm.nih.gov/nuccore/MG592417	Annotation	Portal protein phylogeny	Supplementary_Zip_File_1_VirfamHNTOutputs.tgz	figshare	doi:10.6084/m9.figshare.c.4028239	https://dx.doi.org/10.6084/m9.figshare.c.4028239	2010-08-10
Vibrio phage 1.034.O._10N.261.46.B7	Genome sequencing	Illumina MiSeq	Illumina	Genome assembly and curation	1.034.O._10N.261.46.B7	MG592418	Genbank	MG592418	https://www.ncbi.nlm.nih.gov/nuccore/MG592418	Annotation	Portal protein phylogeny	Supplementary_Zip_File_1_VirfamHNTOutputs.tgz	figshare	doi:10.6084/m9.figshare.c.4028239	https://dx.doi.org/10.6084/m9.figshare.c.4028239	2010-09-18
Vibrio phage 1.034.X._10N.261.46.B7	Genome sequencing	Illumina MiSeq	Illumina	Genome assembly and curation	1.034.X._10N.261.46.B7	MG592419	Genbank	MG592419	https://www.ncbi.nlm.nih.gov/nuccore/MG592419	Annotation	Portal protein phylogeny	Supplementary_Zip_File_1_VirfamHNTOutputs.tgz	figshare	doi:10.6084/m9.figshare.c.4028239	https://dx.doi.org/10.6084/m9.figshare.c.4028239	2010-09-18
Vibrio phage 1.036.O._10N.286.45.C3	Genome sequencing	Illumina HiSeq2000	Illumina	Genome assembly and curation	1.036.O._10N.286.45.C3	MG592420	Genbank	MG592420	https://www.ncbi.nlm.nih.gov/nuccore/MG592420	Annotation	Portal protein phylogeny	Supplementary_Zip_File_1_VirfamHNTOutputs.tgz	figshare	doi:10.6084/m9.figshare.c.4028239	https://dx.doi.org/10.6084/m9.figshare.c.4028239	2010-10-13
Vibrio phage 1.037.O._10N.261.52.F7	Genome sequencing	Illumina MiSeq	Illumina	Genome assembly and curation	1.037.O._10N.261.52.F7	MG592421	Genbank	MG592421	https://www.ncbi.nlm.nih.gov/nuccore/MG592421	Annotation	Portal protein phylogeny	Supplementary_Zip_File_1_VirfamHNTOutputs.tgz	figshare	doi:10.6084/m9.figshare.c.4028239	https://dx.doi.org/10.6084/m9.figshare.c.4028239	2010-09-18
Vibrio phage 1.038.O._10N.286.51.C2	Genome sequencing	Illumina HiSeq2000	Illumina	Genome assembly and curation	1.038.O._10N.286.51.C2	MG592422	Genbank	MG592422	https://www.ncbi.nlm.nih.gov/nuccore/MG592422	Annotation	Portal protein phylogeny	Supplementary_Zip_File_1_VirfamHNTOutputs.tgz	figshare	doi:10.6084/m9.figshare.c.4028239	https://dx.doi.org/10.6084/m9.figshare.c.4028239	2010-10-13
Vibrio phage 1.039.O._10N.286.55.A2	Genome sequencing	Illumina HiSeq2000	Illumina	Genome assembly and curation	1.039.O._10N.286.55.A2	MG592423	Genbank	MG592423	https://www.ncbi.nlm.nih.gov/nuccore/MG592423	Annotation	Portal protein phylogeny	Supplementary_Zip_File_1_VirfamHNTOutputs.tgz	figshare	doi:10.6084/m9.figshare.c.4028239	https://dx.doi.org/10.6084/m9.figshare.c.4028239	2010-10-13
Vibrio phage 1.040.O._10N.286.45.B9	Genome sequencing	Illumina MiSeq	Illumina	Genome assembly and curation	1.040.O._10N.286.45.B9	MG592424	Genbank	MG592424	https://www.ncbi.nlm.nih.gov/nuccore/MG592424	Annotation	Portal protein phylogeny	Supplementary_Zip_File_1_VirfamHNTOutputs.tgz	figshare	doi:10.6084/m9.figshare.c.4028239	https://dx.doi.org/10.6084/m9.figshare.c.4028239	2010-10-13
Vibrio phage 1.042.O._10N.286.45.B8	Genome sequencing	Illumina MiSeq	Illumina	Genome assembly and curation	1.042.O._10N.286.45.B8	MG592425	Genbank	MG592425	https://www.ncbi.nlm.nih.gov/nuccore/MG592425	Annotation	Portal protein phylogeny	Supplementary_Zip_File_1_VirfamHNTOutputs.tgz	figshare	doi:10.6084/m9.figshare.c.4028239	https://dx.doi.org/10.6084/m9.figshare.c.4028239	2010-10-13
Vibrio phage 1.043.O._10N.261.52.C7	Genome sequencing	Illumina MiSeq	Illumina	Genome assembly and curation	1.043.O._10N.261.52.C7	MG592426	Genbank	MG592426	https://www.ncbi.nlm.nih.gov/nuccore/MG592426	Annotation	Portal protein phylogeny	Supplementary_Zip_File_1_VirfamHNTOutputs.tgz	figshare	doi:10.6084/m9.figshare.c.4028239	https://dx.doi.org/10.6084/m9.figshare.c.4028239	2010-09-18
Vibrio phage 1.044.O._10N.261.51.B8	Genome sequencing	Illumina MiSeq	Illumina	Genome assembly and curation	1.044.O._10N.261.51.B8	MG592427	Genbank	MG592427	https://www.ncbi.nlm.nih.gov/nuccore/MG592427	Annotation	Portal protein phylogeny	Supplementary_Zip_File_1_VirfamHNTOutputs.tgz	figshare	doi:10.6084/m9.figshare.c.4028239	https://dx.doi.org/10.6084/m9.figshare.c.4028239	2010-09-18
Vibrio phage 1.046.O._10N.286.52.E3	Genome sequencing	Illumina HiSeq2000	Illumina	Genome assembly and curation	1.046.O._10N.286.52.E3	MG592428	Genbank	MG592428	https://www.ncbi.nlm.nih.gov/nuccore/MG592428	Annotation	Portal protein phylogeny	Supplementary_Zip_File_1_VirfamHNTOutputs.tgz	figshare	doi:10.6084/m9.figshare.c.4028239	https://dx.doi.org/10.6084/m9.figshare.c.4028239	2010-10-13
Vibrio phage 1.047.O._10N.286.55.F2	Genome sequencing	Illumina HiSeq2000	Illumina	Genome assembly and curation	1.047.O._10N.286.55.F2	MG592429	Genbank	MG592429	https://www.ncbi.nlm.nih.gov/nuccore/MG592429	Annotation	Portal protein phylogeny	Supplementary_Zip_File_1_VirfamHNTOutputs.tgz	figshare	doi:10.6084/m9.figshare.c.4028239	https://dx.doi.org/10.6084/m9.figshare.c.4028239	2010-10-13
Vibrio phage 1.048.O._10N.286.46.A10	Genome sequencing	Illumina MiSeq	Illumina	Genome assembly and curation	1.048.O._10N.286.46.A10	MG592430	Genbank	MG592430	https://www.ncbi.nlm.nih.gov/nuccore/MG592430	Annotation	Portal protein phylogeny	Supplementary_Zip_File_1_VirfamHNTOutputs.tgz	figshare	doi:10.6084/m9.figshare.c.4028239	https://dx.doi.org/10.6084/m9.figshare.c.4028239	2010-10-13
Vibrio phage 1.049.O._10N.286.54.B5	Genome sequencing	Illumina MiSeq	Illumina	Genome assembly and curation	1.049.O._10N.286.54.B5	MG592431	Genbank	MG592431	https://www.ncbi.nlm.nih.gov/nuccore/MG592431	Annotation	Portal protein phylogeny	Supplementary_Zip_File_1_VirfamHNTOutputs.tgz	figshare	doi:10.6084/m9.figshare.c.4028239	https://dx.doi.org/10.6084/m9.figshare.c.4028239	2010-10-13
Vibrio phage 1.050.O._10N.286.48.A6	Genome sequencing	Illumina MiSeq	Illumina	Genome assembly and curation	1.050.O._10N.286.48.A6	MG592432	Genbank	MG592432	https://www.ncbi.nlm.nih.gov/nuccore/MG592432	Annotation	Portal protein phylogeny	Supplementary_Zip_File_1_VirfamHNTOutputs.tgz	figshare	doi:10.6084/m9.figshare.c.4028239	https://dx.doi.org/10.6084/m9.figshare.c.4028239	2010-10-13
Vibrio phage 1.052.A._10N.286.46.C3	Genome sequencing	Illumina MiSeq	Illumina	Genome assembly and curation	1.052.A._10N.286.46.C3	MG592433	Genbank	MG592433	https://www.ncbi.nlm.nih.gov/nuccore/MG592433	Annotation	Portal protein phylogeny	Supplementary_Zip_File_1_VirfamHNTOutputs.tgz	figshare	doi:10.6084/m9.figshare.c.4028239	https://dx.doi.org/10.6084/m9.figshare.c.4028239	2010-10-13
Vibrio phage 1.054.O._10N.261.52.A1	Genome sequencing	Illumina MiSeq	Illumina	Genome assembly and curation	1.054.O._10N.261.52.A1	MG592434	Genbank	MG592434	https://www.ncbi.nlm.nih.gov/nuccore/MG592434	Annotation	Portal protein phylogeny	Supplementary_Zip_File_1_VirfamHNTOutputs.tgz	figshare	doi:10.6084/m9.figshare.c.4028239	https://dx.doi.org/10.6084/m9.figshare.c.4028239	2010-09-18
Vibrio phage 1.055.O._10N.286.55.E9	Genome sequencing	Illumina MiSeq	Illumina	Genome assembly and curation	1.055.O._10N.286.55.E9	MG592435	Genbank	MG592435	https://www.ncbi.nlm.nih.gov/nuccore/MG592435	Annotation	Portal protein phylogeny	Supplementary_Zip_File_1_VirfamHNTOutputs.tgz	figshare	doi:10.6084/m9.figshare.c.4028239	https://dx.doi.org/10.6084/m9.figshare.c.4028239	2010-10-13
Vibrio phage 1.056.O._10N.261.48.C11	Genome sequencing	Illumina MiSeq	Illumina	Genome assembly and curation	1.056.O._10N.261.48.C11	MG592436	Genbank	MG592436	https://www.ncbi.nlm.nih.gov/nuccore/MG592436	Annotation	Portal protein phylogeny	Supplementary_Zip_File_1_VirfamHNTOutputs.tgz	figshare	doi:10.6084/m9.figshare.c.4028239	https://dx.doi.org/10.6084/m9.figshare.c.4028239	2010-09-18
Vibrio phage 1.057.O._10N.261.46.B12	Genome sequencing	Illumina MiSeq	Illumina	Genome assembly and curation	1.057.O._10N.261.46.B12	MG592437	Genbank	MG592437	https://www.ncbi.nlm.nih.gov/nuccore/MG592437	Annotation	Portal protein phylogeny	Supplementary_Zip_File_1_VirfamHNTOutputs.tgz	figshare	doi:10.6084/m9.figshare.c.4028239	https://dx.doi.org/10.6084/m9.figshare.c.4028239	2010-09-18
Vibrio phage 1.060.A._10N.261.48.B5	Genome sequencing	Illumina MiSeq	Illumina	Genome assembly and curation	1.060.A._10N.261.48.B5	MG592438	Genbank	MG592438	https://www.ncbi.nlm.nih.gov/nuccore/MG592438	Annotation	Portal protein phylogeny	Supplementary_Zip_File_1_VirfamHNTOutputs.tgz	figshare	doi:10.6084/m9.figshare.c.4028239	https://dx.doi.org/10.6084/m9.figshare.c.4028239	2010-09-18
Vibrio phage 1.061.O._10N.286.55.C2	Genome sequencing	Illumina MiSeq	Illumina	Genome assembly and curation	1.061.O._10N.286.55.C2	MG592439	Genbank	MG592439	https://www.ncbi.nlm.nih.gov/nuccore/MG592439	Annotation	Portal protein phylogeny	Supplementary_Zip_File_1_VirfamHNTOutputs.tgz	figshare	doi:10.6084/m9.figshare.c.4028239	https://dx.doi.org/10.6084/m9.figshare.c.4028239	2010-10-13
Vibrio phage 1.062.O._10N.286.55.C3	Genome sequencing	Illumina MiSeq	Illumina	Genome assembly and curation	1.062.O._10N.286.55.C3	MG592440	Genbank	MG592440	https://www.ncbi.nlm.nih.gov/nuccore/MG592440	Annotation	Portal protein phylogeny	Supplementary_Zip_File_1_VirfamHNTOutputs.tgz	figshare	doi:10.6084/m9.figshare.c.4028239	https://dx.doi.org/10.6084/m9.figshare.c.4028239	2010-10-13
Vibrio phage 1.063.O._10N.261.45.C7	Genome sequencing	Illumina MiSeq	Illumina	Genome assembly and curation	1.063.O._10N.261.45.C7	MG592441	Genbank	MG592441	https://www.ncbi.nlm.nih.gov/nuccore/MG592441	Annotation	Portal protein phylogeny	Supplementary_Zip_File_1_VirfamHNTOutputs.tgz	figshare	doi:10.6084/m9.figshare.c.4028239	https://dx.doi.org/10.6084/m9.figshare.c.4028239	2010-09-18
Vibrio phage 1.064.O._10N.261.52.E2	Genome sequencing	Illumina MiSeq	Illumina	Genome assembly and curation	1.064.O._10N.261.52.E2	MG592442	Genbank	MG592442	https://www.ncbi.nlm.nih.gov/nuccore/MG592442	Annotation	Portal protein phylogeny	Supplementary_Zip_File_1_VirfamHNTOutputs.tgz	figshare	doi:10.6084/m9.figshare.c.4028239	https://dx.doi.org/10.6084/m9.figshare.c.4028239	2010-09-18
Vibrio phage 1.066.O._10N.286.46.E8	Genome sequencing	Illumina MiSeq	Illumina	Genome assembly and curation	1.066.O._10N.286.46.E8	MG592443	Genbank	MG592443	https://www.ncbi.nlm.nih.gov/nuccore/MG592443	Annotation	Portal protein phylogeny	Supplementary_Zip_File_1_VirfamHNTOutputs.tgz	figshare	doi:10.6084/m9.figshare.c.4028239	https://dx.doi.org/10.6084/m9.figshare.c.4028239	2010-10-13
Vibrio phage 1.067.O._10N.261.52.C9	Genome sequencing	Illumina MiSeq	Illumina	Genome assembly and curation	1.067.O._10N.261.52.C9	MG592444	Genbank	MG592444	https://www.ncbi.nlm.nih.gov/nuccore/MG592444	Annotation	Portal protein phylogeny	Supplementary_Zip_File_1_VirfamHNTOutputs.tgz	figshare	doi:10.6084/m9.figshare.c.4028239	https://dx.doi.org/10.6084/m9.figshare.c.4028239	2010-09-18
Vibrio phage 1.068.O._10N.261.51.F8	Genome sequencing	Illumina MiSeq	Illumina	Genome assembly and curation	1.068.O._10N.261.51.F8	MG592445	Genbank	MG592445	https://www.ncbi.nlm.nih.gov/nuccore/MG592445	Annotation	Portal protein phylogeny	Supplementary_Zip_File_1_VirfamHNTOutputs.tgz	figshare	doi:10.6084/m9.figshare.c.4028239	https://dx.doi.org/10.6084/m9.figshare.c.4028239	2010-09-18
Vibrio phage 1.069.O._10N.286.49.F11	Genome sequencing	Illumina MiSeq	Illumina	Genome assembly and curation	1.069.O._10N.286.49.F11	MG592446	Genbank	MG592446	https://www.ncbi.nlm.nih.gov/nuccore/MG592446	Annotation	Portal protein phylogeny	Supplementary_Zip_File_1_VirfamHNTOutputs.tgz	figshare	doi:10.6084/m9.figshare.c.4028239	https://dx.doi.org/10.6084/m9.figshare.c.4028239	2010-10-13
Vibrio phage 1.070.O._10N.261.45.B2	Genome sequencing	Illumina MiSeq	Illumina	Genome assembly and curation	1.070.O._10N.261.45.B2	MG592447	Genbank	MG592447	https://www.ncbi.nlm.nih.gov/nuccore/MG592447	Annotation	Portal protein phylogeny	Supplementary_Zip_File_1_VirfamHNTOutputs.tgz	figshare	doi:10.6084/m9.figshare.c.4028239	https://dx.doi.org/10.6084/m9.figshare.c.4028239	2010-09-18
Vibrio phage 1.071.A._10N.286.46.A12	Genome sequencing	Illumina MiSeq	Illumina	Genome assembly and curation	1.071.A._10N.286.46.A12	MG592448	Genbank	MG592448	https://www.ncbi.nlm.nih.gov/nuccore/MG592448	Annotation	Portal protein phylogeny	Supplementary_Zip_File_1_VirfamHNTOutputs.tgz	figshare	doi:10.6084/m9.figshare.c.4028239	https://dx.doi.org/10.6084/m9.figshare.c.4028239	2010-10-13
Vibrio phage 1.072.O._10N.286.48.A12	Genome sequencing	Illumina MiSeq	Illumina	Genome assembly and curation	1.072.O._10N.286.48.A12	MG592449	Genbank	MG592449	https://www.ncbi.nlm.nih.gov/nuccore/MG592449	Annotation	Portal protein phylogeny	Supplementary_Zip_File_1_VirfamHNTOutputs.tgz	figshare	doi:10.6084/m9.figshare.c.4028239	https://dx.doi.org/10.6084/m9.figshare.c.4028239	2010-10-13
Vibrio phage 1.074.O._10N.222.49.B7	Genome sequencing	Illumina MiSeq	Illumina	Genome assembly and curation	1.074.O._10N.222.49.B7	MG592450	Genbank	MG592450	https://www.ncbi.nlm.nih.gov/nuccore/MG592450	Annotation	Portal protein phylogeny	Supplementary_Zip_File_1_VirfamHNTOutputs.tgz	figshare	doi:10.6084/m9.figshare.c.4028239	https://dx.doi.org/10.6084/m9.figshare.c.4028239	2010-08-10
Vibrio phage 1.075.O._10N.286.55.B10	Genome sequencing	Illumina MiSeq	Illumina	Genome assembly and curation	1.075.O._10N.286.55.B10	MG592451	Genbank	MG592451	https://www.ncbi.nlm.nih.gov/nuccore/MG592451	Annotation	Portal protein phylogeny	Supplementary_Zip_File_1_VirfamHNTOutputs.tgz	figshare	doi:10.6084/m9.figshare.c.4028239	https://dx.doi.org/10.6084/m9.figshare.c.4028239	2010-10-13
Vibrio phage 1.076.O._10N.286.51.B7	Genome sequencing	Illumina MiSeq	Illumina	Genome assembly and curation	1.076.O._10N.286.51.B7	MG592452	Genbank	MG592452	https://www.ncbi.nlm.nih.gov/nuccore/MG592452	Annotation	Portal protein phylogeny	Supplementary_Zip_File_1_VirfamHNTOutputs.tgz	figshare	doi:10.6084/m9.figshare.c.4028239	https://dx.doi.org/10.6084/m9.figshare.c.4028239	2010-10-13
Vibrio phage 1.077.O._10N.261.45.A10	Genome sequencing	Illumina MiSeq	Illumina	Genome assembly and curation	1.077.O._10N.261.45.A10	MG592453	Genbank	MG592453	https://www.ncbi.nlm.nih.gov/nuccore/MG592453	Annotation	Portal protein phylogeny	Supplementary_Zip_File_1_VirfamHNTOutputs.tgz	figshare	doi:10.6084/m9.figshare.c.4028239	https://dx.doi.org/10.6084/m9.figshare.c.4028239	2010-09-18
Vibrio phage 1.079.O._10N.286.45.E9	Genome sequencing	Illumina MiSeq	Illumina	Genome assembly and curation	1.079.O._10N.286.45.E9	MG592454	Genbank	MG592454	https://www.ncbi.nlm.nih.gov/nuccore/MG592454	Annotation	Portal protein phylogeny	Supplementary_Zip_File_1_VirfamHNTOutputs.tgz	figshare	doi:10.6084/m9.figshare.c.4028239	https://dx.doi.org/10.6084/m9.figshare.c.4028239	2010-10-13
Vibrio phage 1.080.O._10N.286.48.A4	Genome sequencing	Illumina MiSeq	Illumina	Genome assembly and curation	1.080.O._10N.286.48.A4	MG592455	Genbank	MG592455	https://www.ncbi.nlm.nih.gov/nuccore/MG592455	Annotation	Portal protein phylogeny	Supplementary_Zip_File_1_VirfamHNTOutputs.tgz	figshare	doi:10.6084/m9.figshare.c.4028239	https://dx.doi.org/10.6084/m9.figshare.c.4028239	2010-10-13
Vibrio phage 1.081.O._10N.286.52.C2	Genome sequencing	Illumina MiSeq	Illumina	Genome assembly and curation	1.081.O._10N.286.52.C2	MG592456	Genbank	MG592456	https://www.ncbi.nlm.nih.gov/nuccore/MG592456	Annotation	Portal protein phylogeny	Supplementary_Zip_File_1_VirfamHNTOutputs.tgz	figshare	doi:10.6084/m9.figshare.c.4028239	https://dx.doi.org/10.6084/m9.figshare.c.4028239	2010-10-13
Vibrio phage 1.082.O._10N.261.49.E4	Genome sequencing	Illumina MiSeq	Illumina	Genome assembly and curation	1.082.O._10N.261.49.E4	MG592457	Genbank	MG592457	https://www.ncbi.nlm.nih.gov/nuccore/MG592457	Annotation	Portal protein phylogeny	Supplementary_Zip_File_1_VirfamHNTOutputs.tgz	figshare	doi:10.6084/m9.figshare.c.4028239	https://dx.doi.org/10.6084/m9.figshare.c.4028239	2010-09-18
Vibrio phage 1.083.O._10N.286.52.B9	Genome sequencing	Illumina MiSeq	Illumina	Genome assembly and curation	1.083.O._10N.286.52.B9	MG592458	Genbank	MG592458	https://www.ncbi.nlm.nih.gov/nuccore/MG592458	Annotation	Portal protein phylogeny	Supplementary_Zip_File_1_VirfamHNTOutputs.tgz	figshare	doi:10.6084/m9.figshare.c.4028239	https://dx.doi.org/10.6084/m9.figshare.c.4028239	2010-10-13
Vibrio phage 1.084.O._10N.261.49.F5	Genome sequencing	Illumina MiSeq	Illumina	Genome assembly and curation	1.084.O._10N.261.49.F5	MG592459	Genbank	MG592459	https://www.ncbi.nlm.nih.gov/nuccore/MG592459	Annotation	Portal protein phylogeny	Supplementary_Zip_File_1_VirfamHNTOutputs.tgz	figshare	doi:10.6084/m9.figshare.c.4028239	https://dx.doi.org/10.6084/m9.figshare.c.4028239	2010-09-18
Vibrio phage 1.085.O._10N.222.51.E3	Genome sequencing	Illumina MiSeq	Illumina	Genome assembly and curation	1.085.O._10N.222.51.E3	MG592460	Genbank	MG592460	https://www.ncbi.nlm.nih.gov/nuccore/MG592460	Annotation	Portal protein phylogeny	Supplementary_Zip_File_1_VirfamHNTOutputs.tgz	figshare	doi:10.6084/m9.figshare.c.4028239	https://dx.doi.org/10.6084/m9.figshare.c.4028239	2010-08-10
Vibrio phage 1.086.O._10N.222.51.F8	Genome sequencing	Illumina MiSeq	Illumina	Genome assembly and curation	1.086.O._10N.222.51.F8	MG592461	Genbank	MG592461	https://www.ncbi.nlm.nih.gov/nuccore/MG592461	Annotation	Portal protein phylogeny	Supplementary_Zip_File_1_VirfamHNTOutputs.tgz	figshare	doi:10.6084/m9.figshare.c.4028239	https://dx.doi.org/10.6084/m9.figshare.c.4028239	2010-08-10
Vibrio phage 1.087.A._10N.261.45.F9	Genome sequencing	Illumina MiSeq	Illumina	Genome assembly and curation	1.087.A._10N.261.45.F9	MG592462	Genbank	MG592462	https://www.ncbi.nlm.nih.gov/nuccore/MG592462	Annotation	Portal protein phylogeny	Supplementary_Zip_File_1_VirfamHNTOutputs.tgz	figshare	doi:10.6084/m9.figshare.c.4028239	https://dx.doi.org/10.6084/m9.figshare.c.4028239	2010-09-18
Vibrio phage 1.088.O._10N.261.46.A1	Genome sequencing	Illumina MiSeq	Illumina	Genome assembly and curation	1.088.O._10N.261.46.A1	MG592463	Genbank	MG592463	https://www.ncbi.nlm.nih.gov/nuccore/MG592463	Annotation	Portal protein phylogeny	Supplementary_Zip_File_1_VirfamHNTOutputs.tgz	figshare	doi:10.6084/m9.figshare.c.4028239	https://dx.doi.org/10.6084/m9.figshare.c.4028239	2010-09-18
Vibrio phage 1.089.O._10N.261.51.F9	Genome sequencing	Illumina MiSeq	Illumina	Genome assembly and curation	1.089.O._10N.261.51.F9	MG592464	Genbank	MG592464	https://www.ncbi.nlm.nih.gov/nuccore/MG592464	Annotation	Portal protein phylogeny	Supplementary_Zip_File_1_VirfamHNTOutputs.tgz	figshare	doi:10.6084/m9.figshare.c.4028239	https://dx.doi.org/10.6084/m9.figshare.c.4028239	2010-09-18
Vibrio phage 1.090.B._10N.286.48.F1	Genome sequencing	Illumina MiSeq	Illumina	Genome assembly and curation	1.090.B._10N.286.48.F1	MG592465	Genbank	MG592465	https://www.ncbi.nlm.nih.gov/nuccore/MG592465	Annotation	Portal protein phylogeny	Supplementary_Zip_File_1_VirfamHNTOutputs.tgz	figshare	doi:10.6084/m9.figshare.c.4028239	https://dx.doi.org/10.6084/m9.figshare.c.4028239	2010-10-13
Vibrio phage 1.091.O._10N.286.52.B12	Genome sequencing	Illumina MiSeq	Illumina	Genome assembly and curation	1.091.O._10N.286.52.B12	MG592466	Genbank	MG592466	https://www.ncbi.nlm.nih.gov/nuccore/MG592466	Annotation	Portal protein phylogeny	Supplementary_Zip_File_1_VirfamHNTOutputs.tgz	figshare	doi:10.6084/m9.figshare.c.4028239	https://dx.doi.org/10.6084/m9.figshare.c.4028239	2010-10-13
Vibrio phage 1.093.O._10N.286.55.E10	Genome sequencing	Illumina MiSeq	Illumina	Genome assembly and curation	1.093.O._10N.286.55.E10	MG592467	Genbank	MG592467	https://www.ncbi.nlm.nih.gov/nuccore/MG592467	Annotation	Portal protein phylogeny	Supplementary_Zip_File_1_VirfamHNTOutputs.tgz	figshare	doi:10.6084/m9.figshare.c.4028239	https://dx.doi.org/10.6084/m9.figshare.c.4028239	2010-10-13
Vibrio phage 1.094.O._10N.286.55.E12	Genome sequencing	Illumina MiSeq	Illumina	Genome assembly and curation	1.094.O._10N.286.55.E12	MG592468	Genbank	MG592468	https://www.ncbi.nlm.nih.gov/nuccore/MG592468	Annotation	Portal protein phylogeny	Supplementary_Zip_File_1_VirfamHNTOutputs.tgz	figshare	doi:10.6084/m9.figshare.c.4028239	https://dx.doi.org/10.6084/m9.figshare.c.4028239	2010-10-13
Vibrio phage 1.095.O._10N.286.46.E10	Genome sequencing	Illumina MiSeq	Illumina	Genome assembly and curation	1.095.O._10N.286.46.E10	MG592469	Genbank	MG592469	https://www.ncbi.nlm.nih.gov/nuccore/MG592469	Annotation	Portal protein phylogeny	Supplementary_Zip_File_1_VirfamHNTOutputs.tgz	figshare	doi:10.6084/m9.figshare.c.4028239	https://dx.doi.org/10.6084/m9.figshare.c.4028239	2010-10-13
Vibrio phage 1.097.O._10N.286.49.B3	Genome sequencing	Illumina MiSeq	Illumina	Genome assembly and curation	1.097.O._10N.286.49.B3	MG592470	Genbank	MG592470	https://www.ncbi.nlm.nih.gov/nuccore/MG592470	Annotation	Portal protein phylogeny	Supplementary_Zip_File_1_VirfamHNTOutputs.tgz	figshare	doi:10.6084/m9.figshare.c.4028239	https://dx.doi.org/10.6084/m9.figshare.c.4028239	2010-10-13
Vibrio phage 1.098.O._10N.286.51.B9	Genome sequencing	Illumina MiSeq	Illumina	Genome assembly and curation	1.098.O._10N.286.51.B9	MG592471	Genbank	MG592471	https://www.ncbi.nlm.nih.gov/nuccore/MG592471	Annotation	Portal protein phylogeny	Supplementary_Zip_File_1_VirfamHNTOutputs.tgz	figshare	doi:10.6084/m9.figshare.c.4028239	https://dx.doi.org/10.6084/m9.figshare.c.4028239	2010-10-13
Vibrio phage 1.100.O._10N.261.45.C3	Genome sequencing	Illumina MiSeq	Illumina	Genome assembly and curation	1.100.O._10N.261.45.C3	MG592472	Genbank	MG592472	https://www.ncbi.nlm.nih.gov/nuccore/MG592472	Annotation	Portal protein phylogeny	Supplementary_Zip_File_1_VirfamHNTOutputs.tgz	figshare	doi:10.6084/m9.figshare.c.4028239	https://dx.doi.org/10.6084/m9.figshare.c.4028239	2010-09-18
Vibrio phage 1.101.O._10N.261.45.C6	Genome sequencing	Illumina MiSeq	Illumina	Genome assembly and curation	1.101.O._10N.261.45.C6	MG592473	Genbank	MG592473	https://www.ncbi.nlm.nih.gov/nuccore/MG592473	Annotation	Portal protein phylogeny	Supplementary_Zip_File_1_VirfamHNTOutputs.tgz	figshare	doi:10.6084/m9.figshare.c.4028239	https://dx.doi.org/10.6084/m9.figshare.c.4028239	2010-09-18
Vibrio phage 1.102.O._10N.261.45.E3	Genome sequencing	Illumina MiSeq	Illumina	Genome assembly and curation	1.102.O._10N.261.45.E3	MG592474	Genbank	MG592474	https://www.ncbi.nlm.nih.gov/nuccore/MG592474	Annotation	Portal protein phylogeny	Supplementary_Zip_File_1_VirfamHNTOutputs.tgz	figshare	doi:10.6084/m9.figshare.c.4028239	https://dx.doi.org/10.6084/m9.figshare.c.4028239	2010-09-18
Vibrio phage 1.103.O._10N.261.52.F2	Genome sequencing	Illumina MiSeq	Illumina	Genome assembly and curation	1.103.O._10N.261.52.F2	MG592475	Genbank	MG592475	https://www.ncbi.nlm.nih.gov/nuccore/MG592475	Annotation	Portal protein phylogeny	Supplementary_Zip_File_1_VirfamHNTOutputs.tgz	figshare	doi:10.6084/m9.figshare.c.4028239	https://dx.doi.org/10.6084/m9.figshare.c.4028239	2010-09-18
Vibrio phage 1.104.O._10N.286.49.A12	Genome sequencing	Illumina MiSeq	Illumina	Genome assembly and curation	1.104.O._10N.286.49.A12	MG592476	Genbank	MG592476	https://www.ncbi.nlm.nih.gov/nuccore/MG592476	Annotation	Portal protein phylogeny	Supplementary_Zip_File_1_VirfamHNTOutputs.tgz	figshare	doi:10.6084/m9.figshare.c.4028239	https://dx.doi.org/10.6084/m9.figshare.c.4028239	2010-10-13
Vibrio phage 1.105.O._10N.286.49.B4	Genome sequencing	Illumina MiSeq	Illumina	Genome assembly and curation	1.105.O._10N.286.49.B4	MG592477	Genbank	MG592477	https://www.ncbi.nlm.nih.gov/nuccore/MG592477	Annotation	Portal protein phylogeny	Supplementary_Zip_File_1_VirfamHNTOutputs.tgz	figshare	doi:10.6084/m9.figshare.c.4028239	https://dx.doi.org/10.6084/m9.figshare.c.4028239	2010-10-13
Vibrio phage 1.106.O._10N.286.51.F7	Genome sequencing	Illumina MiSeq	Illumina	Genome assembly and curation	1.106.O._10N.286.51.F7	MG592478	Genbank	MG592478	https://www.ncbi.nlm.nih.gov/nuccore/MG592478	Annotation	Portal protein phylogeny	Supplementary_Zip_File_1_VirfamHNTOutputs.tgz	figshare	doi:10.6084/m9.figshare.c.4028239	https://dx.doi.org/10.6084/m9.figshare.c.4028239	2010-10-13
Vibrio phage 1.107.A._10N.286.52.E10	Genome sequencing	Illumina MiSeq	Illumina	Genome assembly and curation	1.107.A._10N.286.52.E10	MG592479	Genbank	MG592479	https://www.ncbi.nlm.nih.gov/nuccore/MG592479	Annotation	Portal protein phylogeny	Supplementary_Zip_File_1_VirfamHNTOutputs.tgz	figshare	doi:10.6084/m9.figshare.c.4028239	https://dx.doi.org/10.6084/m9.figshare.c.4028239	2010-10-13
Vibrio phage 1.107.B._10N.286.52.E10	Genome sequencing	Illumina MiSeq	Illumina	Genome assembly and curation	1.107.B._10N.286.52.E10	MG592480	Genbank	MG592480	https://www.ncbi.nlm.nih.gov/nuccore/MG592480	Annotation	Portal protein phylogeny	Supplementary_Zip_File_1_VirfamHNTOutputs.tgz	figshare	doi:10.6084/m9.figshare.c.4028239	https://dx.doi.org/10.6084/m9.figshare.c.4028239	2010-10-13
Vibrio phage 1.107.C._10N.286.52.E10	Genome sequencing	Illumina MiSeq	Illumina	Genome assembly and curation	1.107.C._10N.286.52.E10	MG592481	Genbank	MG592481	https://www.ncbi.nlm.nih.gov/nuccore/MG592481	Annotation	Portal protein phylogeny	Supplementary_Zip_File_1_VirfamHNTOutputs.tgz	figshare	doi:10.6084/m9.figshare.c.4028239	https://dx.doi.org/10.6084/m9.figshare.c.4028239	2010-10-13
Vibrio phage 1.108.O._10N.222.51.A4	Genome sequencing	Illumina MiSeq	Illumina	Genome assembly and curation	1.108.O._10N.222.51.A4	MG592482	Genbank	MG592482	https://www.ncbi.nlm.nih.gov/nuccore/MG592482	Annotation	Portal protein phylogeny	Supplementary_Zip_File_1_VirfamHNTOutputs.tgz	figshare	doi:10.6084/m9.figshare.c.4028239	https://dx.doi.org/10.6084/m9.figshare.c.4028239	2010-08-10
Vibrio phage 1.110.O._10N.261.52.C1	Genome sequencing	Illumina MiSeq	Illumina	Genome assembly and curation	1.110.O._10N.261.52.C1	MG592483	Genbank	MG592483	https://www.ncbi.nlm.nih.gov/nuccore/MG592483	Annotation	Portal protein phylogeny	Supplementary_Zip_File_1_VirfamHNTOutputs.tgz	figshare	doi:10.6084/m9.figshare.c.4028239	https://dx.doi.org/10.6084/m9.figshare.c.4028239	2010-09-18
Vibrio phage 1.111.A._10N.286.45.E6	Genome sequencing	Illumina MiSeq	Illumina	Genome assembly and curation	1.111.A._10N.286.45.E6	MG592484	Genbank	MG592484	https://www.ncbi.nlm.nih.gov/nuccore/MG592484	Annotation	Portal protein phylogeny	Supplementary_Zip_File_1_VirfamHNTOutputs.tgz	figshare	doi:10.6084/m9.figshare.c.4028239	https://dx.doi.org/10.6084/m9.figshare.c.4028239	2010-10-13
Vibrio phage 1.111.B._10N.286.45.E6	Genome sequencing	Illumina MiSeq	Illumina	Genome assembly and curation	1.111.B._10N.286.45.E6	MG592485	Genbank	MG592485	https://www.ncbi.nlm.nih.gov/nuccore/MG592485	Annotation	Portal protein phylogeny	Supplementary_Zip_File_1_VirfamHNTOutputs.tgz	figshare	doi:10.6084/m9.figshare.c.4028239	https://dx.doi.org/10.6084/m9.figshare.c.4028239	2010-10-13
Vibrio phage 1.112.O._10N.286.46.B11	Genome sequencing	Illumina MiSeq	Illumina	Genome assembly and curation	1.112.O._10N.286.46.B11	MG592486	Genbank	MG592486	https://www.ncbi.nlm.nih.gov/nuccore/MG592486	Annotation	Portal protein phylogeny	Supplementary_Zip_File_1_VirfamHNTOutputs.tgz	figshare	doi:10.6084/m9.figshare.c.4028239	https://dx.doi.org/10.6084/m9.figshare.c.4028239	2010-10-13
Vibrio phage 1.113.A._10N.286.51.E7	Genome sequencing	Illumina MiSeq	Illumina	Genome assembly and curation	1.113.A._10N.286.51.E7	MG592487	Genbank	MG592487	https://www.ncbi.nlm.nih.gov/nuccore/MG592487	Annotation	Portal protein phylogeny	Supplementary_Zip_File_1_VirfamHNTOutputs.tgz	figshare	doi:10.6084/m9.figshare.c.4028239	https://dx.doi.org/10.6084/m9.figshare.c.4028239	2010-10-13
Vibrio phage 1.115.A._10N.222.49.B11	Genome sequencing	Illumina MiSeq	Illumina	Genome assembly and curation	1.115.A._10N.222.49.B11	MG592488	Genbank	MG592488	https://www.ncbi.nlm.nih.gov/nuccore/MG592488	Annotation	Portal protein phylogeny	Supplementary_Zip_File_1_VirfamHNTOutputs.tgz	figshare	doi:10.6084/m9.figshare.c.4028239	https://dx.doi.org/10.6084/m9.figshare.c.4028239	2010-08-10
Vibrio phage 1.115.B._10N.222.49.B11	Genome sequencing	Illumina MiSeq	Illumina	Genome assembly and curation	1.115.B._10N.222.49.B11	MG592489	Genbank	MG592489	https://www.ncbi.nlm.nih.gov/nuccore/MG592489	Annotation	Portal protein phylogeny	Supplementary_Zip_File_1_VirfamHNTOutputs.tgz	figshare	doi:10.6084/m9.figshare.c.4028239	https://dx.doi.org/10.6084/m9.figshare.c.4028239	2010-08-10
Vibrio phage 1.116.O._10N.222.52.C10	Genome sequencing	Illumina MiSeq	Illumina	Genome assembly and curation	1.116.O._10N.222.52.C10	MG592490	Genbank	MG592490	https://www.ncbi.nlm.nih.gov/nuccore/MG592490	Annotation	Portal protein phylogeny	Supplementary_Zip_File_1_VirfamHNTOutputs.tgz	figshare	doi:10.6084/m9.figshare.c.4028239	https://dx.doi.org/10.6084/m9.figshare.c.4028239	2010-08-10
Vibrio phage 1.117.O._10N.261.45.E9	Genome sequencing	Illumina MiSeq	Illumina	Genome assembly and curation	1.117.O._10N.261.45.E9	MG592491	Genbank	MG592491	https://www.ncbi.nlm.nih.gov/nuccore/MG592491	Annotation	Portal protein phylogeny	Supplementary_Zip_File_1_VirfamHNTOutputs.tgz	figshare	doi:10.6084/m9.figshare.c.4028239	https://dx.doi.org/10.6084/m9.figshare.c.4028239	2010-09-18
Vibrio phage 1.118.A._10N.261.49.F6	Genome sequencing	Illumina MiSeq	Illumina	Genome assembly and curation	1.118.A._10N.261.49.F6	MG592492	Genbank	MG592492	https://www.ncbi.nlm.nih.gov/nuccore/MG592492	Annotation	Portal protein phylogeny	Supplementary_Zip_File_1_VirfamHNTOutputs.tgz	figshare	doi:10.6084/m9.figshare.c.4028239	https://dx.doi.org/10.6084/m9.figshare.c.4028239	2010-09-18
Vibrio phage 1.118.B._10N.261.49.F6	Genome sequencing	Illumina MiSeq	Illumina	Genome assembly and curation	1.118.B._10N.261.49.F6	MG592493	Genbank	MG592493	https://www.ncbi.nlm.nih.gov/nuccore/MG592493	Annotation	Portal protein phylogeny	Supplementary_Zip_File_1_VirfamHNTOutputs.tgz	figshare	doi:10.6084/m9.figshare.c.4028239	https://dx.doi.org/10.6084/m9.figshare.c.4028239	2010-09-18
Vibrio phage 1.119.O._10N.261.51.A9	Genome sequencing	Illumina MiSeq	Illumina	Genome assembly and curation	1.119.O._10N.261.51.A9	MG592494	Genbank	MG592494	https://www.ncbi.nlm.nih.gov/nuccore/MG592494	Annotation	Portal protein phylogeny	Supplementary_Zip_File_1_VirfamHNTOutputs.tgz	figshare	doi:10.6084/m9.figshare.c.4028239	https://dx.doi.org/10.6084/m9.figshare.c.4028239	2010-09-18
Vibrio phage 1.121.O._10N.286.46.C4	Genome sequencing	Illumina MiSeq	Illumina	Genome assembly and curation	1.121.O._10N.286.46.C4	MG592495	Genbank	MG592495	https://www.ncbi.nlm.nih.gov/nuccore/MG592495	Annotation	Portal protein phylogeny	Supplementary_Zip_File_1_VirfamHNTOutputs.tgz	figshare	doi:10.6084/m9.figshare.c.4028239	https://dx.doi.org/10.6084/m9.figshare.c.4028239	2010-10-13
Vibrio phage 1.122.A._10N.286.46.F8	Genome sequencing	Illumina MiSeq	Illumina	Genome assembly and curation	1.122.A._10N.286.46.F8	MG592496	Genbank	MG592496	https://www.ncbi.nlm.nih.gov/nuccore/MG592496	Annotation	Portal protein phylogeny	Supplementary_Zip_File_1_VirfamHNTOutputs.tgz	figshare	doi:10.6084/m9.figshare.c.4028239	https://dx.doi.org/10.6084/m9.figshare.c.4028239	2010-10-13
Vibrio phage 1.122.B._10N.286.46.F8	Genome sequencing	Illumina MiSeq	Illumina	Genome assembly and curation	1.122.B._10N.286.46.F8	MG592497	Genbank	MG592497	https://www.ncbi.nlm.nih.gov/nuccore/MG592497	Annotation	Portal protein phylogeny	Supplementary_Zip_File_1_VirfamHNTOutputs.tgz	figshare	doi:10.6084/m9.figshare.c.4028239	https://dx.doi.org/10.6084/m9.figshare.c.4028239	2010-10-13
Vibrio phage 1.123.O._10N.286.48.F3	Genome sequencing	Illumina MiSeq	Illumina	Genome assembly and curation	1.123.O._10N.286.48.F3	MG592498	Genbank	MG592498	https://www.ncbi.nlm.nih.gov/nuccore/MG592498	Annotation	Portal protein phylogeny	Supplementary_Zip_File_1_VirfamHNTOutputs.tgz	figshare	doi:10.6084/m9.figshare.c.4028239	https://dx.doi.org/10.6084/m9.figshare.c.4028239	2010-10-13
Vibrio phage 1.124.O._10N.286.49.B1	Genome sequencing	Illumina MiSeq	Illumina	Genome assembly and curation	1.124.O._10N.286.49.B1	MG592499	Genbank	MG592499	https://www.ncbi.nlm.nih.gov/nuccore/MG592499	Annotation	Portal protein phylogeny	Supplementary_Zip_File_1_VirfamHNTOutputs.tgz	figshare	doi:10.6084/m9.figshare.c.4028239	https://dx.doi.org/10.6084/m9.figshare.c.4028239	2010-10-13
Vibrio phage 1.125.O._10N.286.49.F5	Genome sequencing	Illumina MiSeq	Illumina	Genome assembly and curation	1.125.O._10N.286.49.F5	MG592500	Genbank	MG592500	https://www.ncbi.nlm.nih.gov/nuccore/MG592500	Annotation	Portal protein phylogeny	Supplementary_Zip_File_1_VirfamHNTOutputs.tgz	figshare	doi:10.6084/m9.figshare.c.4028239	https://dx.doi.org/10.6084/m9.figshare.c.4028239	2010-10-13
Vibrio phage 1.127.O._10N.286.52.E12	Genome sequencing	Illumina MiSeq	Illumina	Genome assembly and curation	1.127.O._10N.286.52.E12	MG592501	Genbank	MG592501	https://www.ncbi.nlm.nih.gov/nuccore/MG592501	Annotation	Portal protein phylogeny	Supplementary_Zip_File_1_VirfamHNTOutputs.tgz	figshare	doi:10.6084/m9.figshare.c.4028239	https://dx.doi.org/10.6084/m9.figshare.c.4028239	2010-10-13
Vibrio phage 1.131.O._10N.222.49.A8	Genome sequencing	Illumina MiSeq	Illumina	Genome assembly and curation	1.131.O._10N.222.49.A8	MG592502	Genbank	MG592502	https://www.ncbi.nlm.nih.gov/nuccore/MG592502	Annotation	Portal protein phylogeny	Supplementary_Zip_File_1_VirfamHNTOutputs.tgz	figshare	doi:10.6084/m9.figshare.c.4028239	https://dx.doi.org/10.6084/m9.figshare.c.4028239	2010-08-10
Vibrio phage 1.132.O._10N.222.49.F8	Genome sequencing	Illumina MiSeq	Illumina	Genome assembly and curation	1.132.O._10N.222.49.F8	MG592503	Genbank	MG592503	https://www.ncbi.nlm.nih.gov/nuccore/MG592503	Annotation	Portal protein phylogeny	Supplementary_Zip_File_1_VirfamHNTOutputs.tgz	figshare	doi:10.6084/m9.figshare.c.4028239	https://dx.doi.org/10.6084/m9.figshare.c.4028239	2010-08-10
Vibrio phage 1.133.O._10N.222.51.E4	Genome sequencing	Illumina MiSeq	Illumina	Genome assembly and curation	1.133.O._10N.222.51.E4	MG592504	Genbank	MG592504	https://www.ncbi.nlm.nih.gov/nuccore/MG592504	Annotation	Portal protein phylogeny	Supplementary_Zip_File_1_VirfamHNTOutputs.tgz	figshare	doi:10.6084/m9.figshare.c.4028239	https://dx.doi.org/10.6084/m9.figshare.c.4028239	2010-08-10
Vibrio phage 1.134.O._10N.222.52.B8	Genome sequencing	Illumina MiSeq	Illumina	Genome assembly and curation	1.134.O._10N.222.52.B8	MG592505	Genbank	MG592505	https://www.ncbi.nlm.nih.gov/nuccore/MG592505	Annotation	Portal protein phylogeny	Supplementary_Zip_File_1_VirfamHNTOutputs.tgz	figshare	doi:10.6084/m9.figshare.c.4028239	https://dx.doi.org/10.6084/m9.figshare.c.4028239	2010-08-10
Vibrio phage 1.135.O._10N.222.54.B6	Genome sequencing	Illumina MiSeq	Illumina	Genome assembly and curation	1.135.O._10N.222.54.B6	MG592506	Genbank	MG592506	https://www.ncbi.nlm.nih.gov/nuccore/MG592506	Annotation	Portal protein phylogeny	Supplementary_Zip_File_1_VirfamHNTOutputs.tgz	figshare	doi:10.6084/m9.figshare.c.4028239	https://dx.doi.org/10.6084/m9.figshare.c.4028239	2010-08-10
Vibrio phage 1.136.O._10N.261.45.E11	Genome sequencing	Illumina MiSeq	Illumina	Genome assembly and curation	1.136.O._10N.261.45.E11	MG592507	Genbank	MG592507	https://www.ncbi.nlm.nih.gov/nuccore/MG592507	Annotation	Portal protein phylogeny	Supplementary_Zip_File_1_VirfamHNTOutputs.tgz	figshare	doi:10.6084/m9.figshare.c.4028239	https://dx.doi.org/10.6084/m9.figshare.c.4028239	2010-09-18
Vibrio phage 1.137.O._10N.261.46.B5	Genome sequencing	Illumina MiSeq	Illumina	Genome assembly and curation	1.137.O._10N.261.46.B5	MG592508	Genbank	MG592508	https://www.ncbi.nlm.nih.gov/nuccore/MG592508	Annotation	Portal protein phylogeny	Supplementary_Zip_File_1_VirfamHNTOutputs.tgz	figshare	doi:10.6084/m9.figshare.c.4028239	https://dx.doi.org/10.6084/m9.figshare.c.4028239	2010-09-18
Vibrio phage 1.138.O._10N.261.48.A1	Genome sequencing	Illumina MiSeq	Illumina	Genome assembly and curation	1.138.O._10N.261.48.A1	MG592509	Genbank	MG592509	https://www.ncbi.nlm.nih.gov/nuccore/MG592509	Annotation	Portal protein phylogeny	Supplementary_Zip_File_1_VirfamHNTOutputs.tgz	figshare	doi:10.6084/m9.figshare.c.4028239	https://dx.doi.org/10.6084/m9.figshare.c.4028239	2010-09-18
Vibrio phage 1.139.A._10N.261.48.C6	Genome sequencing	Illumina MiSeq	Illumina	Genome assembly and curation	1.139.A._10N.261.48.C6	MG592510	Genbank	MG592510	https://www.ncbi.nlm.nih.gov/nuccore/MG592510	Annotation	Portal protein phylogeny	Supplementary_Zip_File_1_VirfamHNTOutputs.tgz	figshare	doi:10.6084/m9.figshare.c.4028239	https://dx.doi.org/10.6084/m9.figshare.c.4028239	2010-09-18
Vibrio phage 1.139.B._10N.261.48.C6	Genome sequencing	Illumina MiSeq	Illumina	Genome assembly and curation	1.139.B._10N.261.48.C6	MG592511	Genbank	MG592511	https://www.ncbi.nlm.nih.gov/nuccore/MG592511	Annotation	Portal protein phylogeny	Supplementary_Zip_File_1_VirfamHNTOutputs.tgz	figshare	doi:10.6084/m9.figshare.c.4028239	https://dx.doi.org/10.6084/m9.figshare.c.4028239	2010-09-18
Vibrio phage 1.141.A._10N.261.49.B3	Genome sequencing	Illumina MiSeq	Illumina	Genome assembly and curation	1.141.A._10N.261.49.B3	MG592512	Genbank	MG592512	https://www.ncbi.nlm.nih.gov/nuccore/MG592512	Annotation	Portal protein phylogeny	Supplementary_Zip_File_1_VirfamHNTOutputs.tgz	figshare	doi:10.6084/m9.figshare.c.4028239	https://dx.doi.org/10.6084/m9.figshare.c.4028239	2010-09-18
Vibrio phage 1.142.O._10N.261.49.E11	Genome sequencing	Illumina MiSeq	Illumina	Genome assembly and curation	1.142.O._10N.261.49.E11	MG592513	Genbank	MG592513	https://www.ncbi.nlm.nih.gov/nuccore/MG592513	Annotation	Portal protein phylogeny	Supplementary_Zip_File_1_VirfamHNTOutputs.tgz	figshare	doi:10.6084/m9.figshare.c.4028239	https://dx.doi.org/10.6084/m9.figshare.c.4028239	2010-09-18
Vibrio phage 1.143.O._10N.261.55.C8	Genome sequencing	Illumina MiSeq	Illumina	Genome assembly and curation	1.143.O._10N.261.55.C8	MG592514	Genbank	MG592514	https://www.ncbi.nlm.nih.gov/nuccore/MG592514	Annotation	Portal protein phylogeny	Supplementary_Zip_File_1_VirfamHNTOutputs.tgz	figshare	doi:10.6084/m9.figshare.c.4028239	https://dx.doi.org/10.6084/m9.figshare.c.4028239	2010-09-18
Vibrio phage 1.144.O._10N.286.45.B3	Genome sequencing	Illumina MiSeq	Illumina	Genome assembly and curation	1.144.O._10N.286.45.B3	MG592515	Genbank	MG592515	https://www.ncbi.nlm.nih.gov/nuccore/MG592515	Annotation	Portal protein phylogeny	Supplementary_Zip_File_1_VirfamHNTOutputs.tgz	figshare	doi:10.6084/m9.figshare.c.4028239	https://dx.doi.org/10.6084/m9.figshare.c.4028239	2010-10-13
Vibrio phage 1.147.O._10N.286.49.E9	Genome sequencing	Illumina MiSeq	Illumina	Genome assembly and curation	1.147.O._10N.286.49.E9	MG592516	Genbank	MG592516	https://www.ncbi.nlm.nih.gov/nuccore/MG592516	Annotation	Portal protein phylogeny	Supplementary_Zip_File_1_VirfamHNTOutputs.tgz	figshare	doi:10.6084/m9.figshare.c.4028239	https://dx.doi.org/10.6084/m9.figshare.c.4028239	2010-10-13
Vibrio phage 1.148.O._10N.286.54.A10	Genome sequencing	Illumina MiSeq	Illumina	Genome assembly and curation	1.148.O._10N.286.54.A10	MG592517	Genbank	MG592517	https://www.ncbi.nlm.nih.gov/nuccore/MG592517	Annotation	Portal protein phylogeny	Supplementary_Zip_File_1_VirfamHNTOutputs.tgz	figshare	doi:10.6084/m9.figshare.c.4028239	https://dx.doi.org/10.6084/m9.figshare.c.4028239	2010-10-13
Vibrio phage 1.149.O._10N.286.55.A12	Genome sequencing	Illumina MiSeq	Illumina	Genome assembly and curation	1.149.O._10N.286.55.A12	MG592518	Genbank	MG592518	https://www.ncbi.nlm.nih.gov/nuccore/MG592518	Annotation	Portal protein phylogeny	Supplementary_Zip_File_1_VirfamHNTOutputs.tgz	figshare	doi:10.6084/m9.figshare.c.4028239	https://dx.doi.org/10.6084/m9.figshare.c.4028239	2010-10-13
Vibrio phage 1.150.O._10N.222.46.A6	Genome sequencing	Illumina MiSeq	Illumina	Genome assembly and curation	1.150.O._10N.222.46.A6	MG592519	Genbank	MG592519	https://www.ncbi.nlm.nih.gov/nuccore/MG592519	Annotation	Portal protein phylogeny	Supplementary_Zip_File_1_VirfamHNTOutputs.tgz	figshare	doi:10.6084/m9.figshare.c.4028239	https://dx.doi.org/10.6084/m9.figshare.c.4028239	2010-08-10
Vibrio phage 1.151.O._10N.222.46.B1	Genome sequencing	Illumina MiSeq	Illumina	Genome assembly and curation	1.151.O._10N.222.46.B1	MG592520	Genbank	MG592520	https://www.ncbi.nlm.nih.gov/nuccore/MG592520	Annotation	Portal protein phylogeny	Supplementary_Zip_File_1_VirfamHNTOutputs.tgz	figshare	doi:10.6084/m9.figshare.c.4028239	https://dx.doi.org/10.6084/m9.figshare.c.4028239	2010-08-10
Vibrio phage 1.152.O._10N.222.46.E1	Genome sequencing	Illumina MiSeq	Illumina	Genome assembly and curation	1.152.O._10N.222.46.E1	MG592521	Genbank	MG592521	https://www.ncbi.nlm.nih.gov/nuccore/MG592521	Annotation	Portal protein phylogeny	Supplementary_Zip_File_1_VirfamHNTOutputs.tgz	figshare	doi:10.6084/m9.figshare.c.4028239	https://dx.doi.org/10.6084/m9.figshare.c.4028239	2010-08-10
Vibrio phage 1.154.O._10N.222.52.B12	Genome sequencing	Illumina MiSeq	Illumina	Genome assembly and curation	1.154.O._10N.222.52.B12	MG592522	Genbank	MG592522	https://www.ncbi.nlm.nih.gov/nuccore/MG592522	Annotation	Portal protein phylogeny	Supplementary_Zip_File_1_VirfamHNTOutputs.tgz	figshare	doi:10.6084/m9.figshare.c.4028239	https://dx.doi.org/10.6084/m9.figshare.c.4028239	2010-08-10
Vibrio phage 1.155.O._10N.222.55.B3	Genome sequencing	Illumina MiSeq	Illumina	Genome assembly and curation	1.155.O._10N.222.55.B3	MG592523	Genbank	MG592523	https://www.ncbi.nlm.nih.gov/nuccore/MG592523	Annotation	Portal protein phylogeny	Supplementary_Zip_File_1_VirfamHNTOutputs.tgz	figshare	doi:10.6084/m9.figshare.c.4028239	https://dx.doi.org/10.6084/m9.figshare.c.4028239	2010-08-10
Vibrio phage 1.156.O._10N.261.45.A6	Genome sequencing	Illumina MiSeq	Illumina	Genome assembly and curation	1.156.O._10N.261.45.A6	MG592524	Genbank	MG592524	https://www.ncbi.nlm.nih.gov/nuccore/MG592524	Annotation	Portal protein phylogeny	Supplementary_Zip_File_1_VirfamHNTOutputs.tgz	figshare	doi:10.6084/m9.figshare.c.4028239	https://dx.doi.org/10.6084/m9.figshare.c.4028239	2010-09-18
Vibrio phage 1.157.O._10N.261.45.B7	Genome sequencing	Illumina MiSeq	Illumina	Genome assembly and curation	1.157.O._10N.261.45.B7	MG592525	Genbank	MG592525	https://www.ncbi.nlm.nih.gov/nuccore/MG592525	Annotation	Portal protein phylogeny	Supplementary_Zip_File_1_VirfamHNTOutputs.tgz	figshare	doi:10.6084/m9.figshare.c.4028239	https://dx.doi.org/10.6084/m9.figshare.c.4028239	2010-09-18
Vibrio phage 1.158.O._10N.261.45.E12	Genome sequencing	Illumina MiSeq	Illumina	Genome assembly and curation	1.158.O._10N.261.45.E12	MG592526	Genbank	MG592526	https://www.ncbi.nlm.nih.gov/nuccore/MG592526	Annotation	Portal protein phylogeny	Supplementary_Zip_File_1_VirfamHNTOutputs.tgz	figshare	doi:10.6084/m9.figshare.c.4028239	https://dx.doi.org/10.6084/m9.figshare.c.4028239	2010-09-18
Vibrio phage 1.159.O._10N.261.46.F12	Genome sequencing	Illumina MiSeq	Illumina	Genome assembly and curation	1.159.O._10N.261.46.F12	MG592527	Genbank	MG592527	https://www.ncbi.nlm.nih.gov/nuccore/MG592527	Annotation	Portal protein phylogeny	Supplementary_Zip_File_1_VirfamHNTOutputs.tgz	figshare	doi:10.6084/m9.figshare.c.4028239	https://dx.doi.org/10.6084/m9.figshare.c.4028239	2010-09-18
Vibrio phage 1.160.O._10N.261.48.B11	Genome sequencing	Illumina MiSeq	Illumina	Genome assembly and curation	1.160.O._10N.261.48.B11	MG592528	Genbank	MG592528	https://www.ncbi.nlm.nih.gov/nuccore/MG592528	Annotation	Portal protein phylogeny	Supplementary_Zip_File_1_VirfamHNTOutputs.tgz	figshare	doi:10.6084/m9.figshare.c.4028239	https://dx.doi.org/10.6084/m9.figshare.c.4028239	2010-09-18
Vibrio phage 1.161.O._10N.261.48.C5	Genome sequencing	Illumina MiSeq	Illumina	Genome assembly and curation	1.161.O._10N.261.48.C5	MG592529	Genbank	MG592529	https://www.ncbi.nlm.nih.gov/nuccore/MG592529	Annotation	Portal protein phylogeny	Supplementary_Zip_File_1_VirfamHNTOutputs.tgz	figshare	doi:10.6084/m9.figshare.c.4028239	https://dx.doi.org/10.6084/m9.figshare.c.4028239	2010-09-18
Vibrio phage 1.162.O._10N.261.48.E3	Genome sequencing	Illumina MiSeq	Illumina	Genome assembly and curation	1.162.O._10N.261.48.E3	MG592530	Genbank	MG592530	https://www.ncbi.nlm.nih.gov/nuccore/MG592530	Annotation	Portal protein phylogeny	Supplementary_Zip_File_1_VirfamHNTOutputs.tgz	figshare	doi:10.6084/m9.figshare.c.4028239	https://dx.doi.org/10.6084/m9.figshare.c.4028239	2010-09-18
Vibrio phage 1.164.O._10N.261.51.A7	Genome sequencing	Illumina MiSeq	Illumina	Genome assembly and curation	1.164.O._10N.261.51.A7	MG592531	Genbank	MG592531	https://www.ncbi.nlm.nih.gov/nuccore/MG592531	Annotation	Portal protein phylogeny	Supplementary_Zip_File_1_VirfamHNTOutputs.tgz	figshare	doi:10.6084/m9.figshare.c.4028239	https://dx.doi.org/10.6084/m9.figshare.c.4028239	2010-09-18
Vibrio phage 1.165.O._10N.261.51.B7	Genome sequencing	Illumina MiSeq	Illumina	Genome assembly and curation	1.165.O._10N.261.51.B7	MG592532	Genbank	MG592532	https://www.ncbi.nlm.nih.gov/nuccore/MG592532	Annotation	Portal protein phylogeny	Supplementary_Zip_File_1_VirfamHNTOutputs.tgz	figshare	doi:10.6084/m9.figshare.c.4028239	https://dx.doi.org/10.6084/m9.figshare.c.4028239	2010-09-18
Vibrio phage 1.166.O._10N.261.51.C7	Genome sequencing	Illumina MiSeq	Illumina	Genome assembly and curation	1.166.O._10N.261.51.C7	MG592533	Genbank	MG592533	https://www.ncbi.nlm.nih.gov/nuccore/MG592533	Annotation	Portal protein phylogeny	Supplementary_Zip_File_1_VirfamHNTOutputs.tgz	figshare	doi:10.6084/m9.figshare.c.4028239	https://dx.doi.org/10.6084/m9.figshare.c.4028239	2010-09-18
Vibrio phage 1.167.O._10N.261.51.F2	Genome sequencing	Illumina MiSeq	Illumina	Genome assembly and curation	1.167.O._10N.261.51.F2	MG592534	Genbank	MG592534	https://www.ncbi.nlm.nih.gov/nuccore/MG592534	Annotation	Portal protein phylogeny	Supplementary_Zip_File_1_VirfamHNTOutputs.tgz	figshare	doi:10.6084/m9.figshare.c.4028239	https://dx.doi.org/10.6084/m9.figshare.c.4028239	2010-09-18
Vibrio phage 1.168.O._10N.261.52.A10	Genome sequencing	Illumina MiSeq	Illumina	Genome assembly and curation	1.168.O._10N.261.52.A10	MG592535	Genbank	MG592535	https://www.ncbi.nlm.nih.gov/nuccore/MG592535	Annotation	Portal protein phylogeny	Supplementary_Zip_File_1_VirfamHNTOutputs.tgz	figshare	doi:10.6084/m9.figshare.c.4028239	https://dx.doi.org/10.6084/m9.figshare.c.4028239	2010-09-18
Vibrio phage 1.169.O._10N.261.52.B1	Genome sequencing	Illumina MiSeq	Illumina	Genome assembly and curation	1.169.O._10N.261.52.B1	MG592536	Genbank	MG592536	https://www.ncbi.nlm.nih.gov/nuccore/MG592536	Annotation	Portal protein phylogeny	Supplementary_Zip_File_1_VirfamHNTOutputs.tgz	figshare	doi:10.6084/m9.figshare.c.4028239	https://dx.doi.org/10.6084/m9.figshare.c.4028239	2010-09-18
Vibrio phage 1.170.O._10N.261.52.C3	Genome sequencing	Illumina MiSeq	Illumina	Genome assembly and curation	1.170.O._10N.261.52.C3	MG592537	Genbank	MG592537	https://www.ncbi.nlm.nih.gov/nuccore/MG592537	Annotation	Portal protein phylogeny	Supplementary_Zip_File_1_VirfamHNTOutputs.tgz	figshare	doi:10.6084/m9.figshare.c.4028239	https://dx.doi.org/10.6084/m9.figshare.c.4028239	2010-09-18
Vibrio phage 1.171.O._10N.261.52.F12	Genome sequencing	Illumina MiSeq	Illumina	Genome assembly and curation	1.171.O._10N.261.52.F12	MG592538	Genbank	MG592538	https://www.ncbi.nlm.nih.gov/nuccore/MG592538	Annotation	Portal protein phylogeny	Supplementary_Zip_File_1_VirfamHNTOutputs.tgz	figshare	doi:10.6084/m9.figshare.c.4028239	https://dx.doi.org/10.6084/m9.figshare.c.4028239	2010-09-18
Vibrio phage 1.172.O._10N.261.52.F5	Genome sequencing	Illumina MiSeq	Illumina	Genome assembly and curation	1.172.O._10N.261.52.F5	MG592539	Genbank	MG592539	https://www.ncbi.nlm.nih.gov/nuccore/MG592539	Annotation	Portal protein phylogeny	Supplementary_Zip_File_1_VirfamHNTOutputs.tgz	figshare	doi:10.6084/m9.figshare.c.4028239	https://dx.doi.org/10.6084/m9.figshare.c.4028239	2010-09-18
Vibrio phage 1.173.O._10N.261.55.A11	Genome sequencing	Illumina MiSeq	Illumina	Genome assembly and curation	1.173.O._10N.261.55.A11	MG592540	Genbank	MG592540	https://www.ncbi.nlm.nih.gov/nuccore/MG592540	Annotation	Portal protein phylogeny	Supplementary_Zip_File_1_VirfamHNTOutputs.tgz	figshare	doi:10.6084/m9.figshare.c.4028239	https://dx.doi.org/10.6084/m9.figshare.c.4028239	2010-09-18
Vibrio phage 1.174.O._10N.261.55.A8	Genome sequencing	Illumina MiSeq	Illumina	Genome assembly and curation	1.174.O._10N.261.55.A8	MG592541	Genbank	MG592541	https://www.ncbi.nlm.nih.gov/nuccore/MG592541	Annotation	Portal protein phylogeny	Supplementary_Zip_File_1_VirfamHNTOutputs.tgz	figshare	doi:10.6084/m9.figshare.c.4028239	https://dx.doi.org/10.6084/m9.figshare.c.4028239	2010-09-18
Vibrio phage 1.175.O._10N.261.55.B3	Genome sequencing	Illumina MiSeq	Illumina	Genome assembly and curation	1.175.O._10N.261.55.B3	MG592542	Genbank	MG592542	https://www.ncbi.nlm.nih.gov/nuccore/MG592542	Annotation	Portal protein phylogeny	Supplementary_Zip_File_1_VirfamHNTOutputs.tgz	figshare	doi:10.6084/m9.figshare.c.4028239	https://dx.doi.org/10.6084/m9.figshare.c.4028239	2010-09-18
Vibrio phage 1.176.O._10N.261.55.F5	Genome sequencing	Illumina MiSeq	Illumina	Genome assembly and curation	1.176.O._10N.261.55.F5	MG592543	Genbank	MG592543	https://www.ncbi.nlm.nih.gov/nuccore/MG592543	Annotation	Portal protein phylogeny	Supplementary_Zip_File_1_VirfamHNTOutputs.tgz	figshare	doi:10.6084/m9.figshare.c.4028239	https://dx.doi.org/10.6084/m9.figshare.c.4028239	2010-09-18
Vibrio phage 1.177.O._10N.286.45.E10	Genome sequencing	Illumina MiSeq	Illumina	Genome assembly and curation	1.177.O._10N.286.45.E10	MG592544	Genbank	MG592544	https://www.ncbi.nlm.nih.gov/nuccore/MG592544	Annotation	Portal protein phylogeny	Supplementary_Zip_File_1_VirfamHNTOutputs.tgz	figshare	doi:10.6084/m9.figshare.c.4028239	https://dx.doi.org/10.6084/m9.figshare.c.4028239	2010-10-13
Vibrio phage 1.178.O._10N.286.45.E12	Genome sequencing	Illumina MiSeq	Illumina	Genome assembly and curation	1.178.O._10N.286.45.E12	MG592545	Genbank	MG592545	https://www.ncbi.nlm.nih.gov/nuccore/MG592545	Annotation	Portal protein phylogeny	Supplementary_Zip_File_1_VirfamHNTOutputs.tgz	figshare	doi:10.6084/m9.figshare.c.4028239	https://dx.doi.org/10.6084/m9.figshare.c.4028239	2010-10-13
Vibrio phage 1.179.O._10N.286.45.F12	Genome sequencing	Illumina MiSeq	Illumina	Genome assembly and curation	1.179.O._10N.286.45.F12	MG592546	Genbank	MG592546	https://www.ncbi.nlm.nih.gov/nuccore/MG592546	Annotation	Portal protein phylogeny	Supplementary_Zip_File_1_VirfamHNTOutputs.tgz	figshare	doi:10.6084/m9.figshare.c.4028239	https://dx.doi.org/10.6084/m9.figshare.c.4028239	2010-10-13
Vibrio phage 1.181.O._10N.286.46.C9	Genome sequencing	Illumina MiSeq	Illumina	Genome assembly and curation	1.181.O._10N.286.46.C9	MG592547	Genbank	MG592547	https://www.ncbi.nlm.nih.gov/nuccore/MG592547	Annotation	Portal protein phylogeny	Supplementary_Zip_File_1_VirfamHNTOutputs.tgz	figshare	doi:10.6084/m9.figshare.c.4028239	https://dx.doi.org/10.6084/m9.figshare.c.4028239	2010-10-13
Vibrio phage 1.182.O._10N.286.46.E1	Genome sequencing	Illumina MiSeq	Illumina	Genome assembly and curation	1.182.O._10N.286.46.E1	MG592548	Genbank	MG592548	https://www.ncbi.nlm.nih.gov/nuccore/MG592548	Annotation	Portal protein phylogeny	Supplementary_Zip_File_1_VirfamHNTOutputs.tgz	figshare	doi:10.6084/m9.figshare.c.4028239	https://dx.doi.org/10.6084/m9.figshare.c.4028239	2010-10-13
Vibrio phage 1.183.O._10N.286.48.B7	Genome sequencing	Illumina MiSeq	Illumina	Genome assembly and curation	1.183.O._10N.286.48.B7	MG592549	Genbank	MG592549	https://www.ncbi.nlm.nih.gov/nuccore/MG592549	Annotation	Portal protein phylogeny	Supplementary_Zip_File_1_VirfamHNTOutputs.tgz	figshare	doi:10.6084/m9.figshare.c.4028239	https://dx.doi.org/10.6084/m9.figshare.c.4028239	2010-10-13
Vibrio phage 1.184.A._10N.286.49.A5	Genome sequencing	Illumina MiSeq	Illumina	Genome assembly and curation	1.184.A._10N.286.49.A5	MG592550	Genbank	MG592550	https://www.ncbi.nlm.nih.gov/nuccore/MG592550	Annotation	Portal protein phylogeny	Supplementary_Zip_File_1_VirfamHNTOutputs.tgz	figshare	doi:10.6084/m9.figshare.c.4028239	https://dx.doi.org/10.6084/m9.figshare.c.4028239	2010-10-13
Vibrio phage 1.185.O._10N.286.49.C2	Genome sequencing	Illumina MiSeq	Illumina	Genome assembly and curation	1.185.O._10N.286.49.C2	MG592551	Genbank	MG592551	https://www.ncbi.nlm.nih.gov/nuccore/MG592551	Annotation	Portal protein phylogeny	Supplementary_Zip_File_1_VirfamHNTOutputs.tgz	figshare	doi:10.6084/m9.figshare.c.4028239	https://dx.doi.org/10.6084/m9.figshare.c.4028239	2010-10-13
Vibrio phage 1.186.O._10N.286.49.E3	Genome sequencing	Illumina MiSeq	Illumina	Genome assembly and curation	1.186.O._10N.286.49.E3	MG592552	Genbank	MG592552	https://www.ncbi.nlm.nih.gov/nuccore/MG592552	Annotation	Portal protein phylogeny	Supplementary_Zip_File_1_VirfamHNTOutputs.tgz	figshare	doi:10.6084/m9.figshare.c.4028239	https://dx.doi.org/10.6084/m9.figshare.c.4028239	2010-10-13
Vibrio phage 1.187.O._10N.286.49.F1	Genome sequencing	Illumina MiSeq	Illumina	Genome assembly and curation	1.187.O._10N.286.49.F1	MG592553	Genbank	MG592553	https://www.ncbi.nlm.nih.gov/nuccore/MG592553	Annotation	Portal protein phylogeny	Supplementary_Zip_File_1_VirfamHNTOutputs.tgz	figshare	doi:10.6084/m9.figshare.c.4028239	https://dx.doi.org/10.6084/m9.figshare.c.4028239	2010-10-13
Vibrio phage 1.188.A._10N.286.51.A6	Genome sequencing	Illumina MiSeq	Illumina	Genome assembly and curation	1.188.A._10N.286.51.A6	MG592554	Genbank	MG592554	https://www.ncbi.nlm.nih.gov/nuccore/MG592554	Annotation	Portal protein phylogeny	Supplementary_Zip_File_1_VirfamHNTOutputs.tgz	figshare	doi:10.6084/m9.figshare.c.4028239	https://dx.doi.org/10.6084/m9.figshare.c.4028239	2010-10-13
Vibrio phage 1.188.B._10N.286.51.A6	Genome sequencing	Illumina MiSeq	Illumina	Genome assembly and curation	1.188.B._10N.286.51.A6	MG592555	Genbank	MG592555	https://www.ncbi.nlm.nih.gov/nuccore/MG592555	Annotation	Portal protein phylogeny	Supplementary_Zip_File_1_VirfamHNTOutputs.tgz	figshare	doi:10.6084/m9.figshare.c.4028239	https://dx.doi.org/10.6084/m9.figshare.c.4028239	2010-10-13
Vibrio phage 1.188.C._10N.286.51.A6	Genome sequencing	Illumina MiSeq	Illumina	Genome assembly and curation	1.188.C._10N.286.51.A6	MG592556	Genbank	MG592556	https://www.ncbi.nlm.nih.gov/nuccore/MG592556	Annotation	Portal protein phylogeny	Supplementary_Zip_File_1_VirfamHNTOutputs.tgz	figshare	doi:10.6084/m9.figshare.c.4028239	https://dx.doi.org/10.6084/m9.figshare.c.4028239	2010-10-13
Vibrio phage 1.189.B._10N.286.51.B5	Genome sequencing	Illumina MiSeq	Illumina	Genome assembly and curation	1.189.B._10N.286.51.B5	MG592557	Genbank	MG592557	https://www.ncbi.nlm.nih.gov/nuccore/MG592557	Annotation	Portal protein phylogeny	Supplementary_Zip_File_1_VirfamHNTOutputs.tgz	figshare	doi:10.6084/m9.figshare.c.4028239	https://dx.doi.org/10.6084/m9.figshare.c.4028239	2010-10-13
Vibrio phage 1.189.C._10N.286.51.B5	Genome sequencing	Illumina MiSeq	Illumina	Genome assembly and curation	1.189.C._10N.286.51.B5	MG592558	Genbank	MG592558	https://www.ncbi.nlm.nih.gov/nuccore/MG592558	Annotation	Portal protein phylogeny	Supplementary_Zip_File_1_VirfamHNTOutputs.tgz	figshare	doi:10.6084/m9.figshare.c.4028239	https://dx.doi.org/10.6084/m9.figshare.c.4028239	2010-10-13
Vibrio phage 1.189.O._10N.286.51.B5	Genome sequencing	Illumina MiSeq	Illumina	Genome assembly and curation	1.189.O._10N.286.51.B5	MG592559	Genbank	MG592559	https://www.ncbi.nlm.nih.gov/nuccore/MG592559	Annotation	Portal protein phylogeny	Supplementary_Zip_File_1_VirfamHNTOutputs.tgz	figshare	doi:10.6084/m9.figshare.c.4028239	https://dx.doi.org/10.6084/m9.figshare.c.4028239	2010-10-13
Vibrio phage 1.190.O._10N.286.51.F12	Genome sequencing	Illumina MiSeq	Illumina	Genome assembly and curation	1.190.O._10N.286.51.F12	MG592560	Genbank	MG592560	https://www.ncbi.nlm.nih.gov/nuccore/MG592560	Annotation	Portal protein phylogeny	Supplementary_Zip_File_1_VirfamHNTOutputs.tgz	figshare	doi:10.6084/m9.figshare.c.4028239	https://dx.doi.org/10.6084/m9.figshare.c.4028239	2010-10-13
Vibrio phage 1.191.O._10N.286.52.B4	Genome sequencing	Illumina MiSeq	Illumina	Genome assembly and curation	1.191.O._10N.286.52.B4	MG592561	Genbank	MG592561	https://www.ncbi.nlm.nih.gov/nuccore/MG592561	Annotation	Portal protein phylogeny	Supplementary_Zip_File_1_VirfamHNTOutputs.tgz	figshare	doi:10.6084/m9.figshare.c.4028239	https://dx.doi.org/10.6084/m9.figshare.c.4028239	2010-10-13
Vibrio phage 1.193.O._10N.286.52.C6	Genome sequencing	Illumina MiSeq	Illumina	Genome assembly and curation	1.193.O._10N.286.52.C6	MG592562	Genbank	MG592562	https://www.ncbi.nlm.nih.gov/nuccore/MG592562	Annotation	Portal protein phylogeny	Supplementary_Zip_File_1_VirfamHNTOutputs.tgz	figshare	doi:10.6084/m9.figshare.c.4028239	https://dx.doi.org/10.6084/m9.figshare.c.4028239	2010-10-13
Vibrio phage 1.194.O._10N.286.54.B1	Genome sequencing	Illumina MiSeq	Illumina	Genome assembly and curation	1.194.O._10N.286.54.B1	MG592563	Genbank	MG592563	https://www.ncbi.nlm.nih.gov/nuccore/MG592563	Annotation	Portal protein phylogeny	Supplementary_Zip_File_1_VirfamHNTOutputs.tgz	figshare	doi:10.6084/m9.figshare.c.4028239	https://dx.doi.org/10.6084/m9.figshare.c.4028239	2010-10-13
Vibrio phage 1.195.O._10N.286.54.C8	Genome sequencing	Illumina MiSeq	Illumina	Genome assembly and curation	1.195.O._10N.286.54.C8	MG592564	Genbank	MG592564	https://www.ncbi.nlm.nih.gov/nuccore/MG592564	Annotation	Portal protein phylogeny	Supplementary_Zip_File_1_VirfamHNTOutputs.tgz	figshare	doi:10.6084/m9.figshare.c.4028239	https://dx.doi.org/10.6084/m9.figshare.c.4028239	2010-10-13
Vibrio phage 1.196.O._10N.286.54.E12	Genome sequencing	Illumina MiSeq	Illumina	Genome assembly and curation	1.196.O._10N.286.54.E12	MG592565	Genbank	MG592565	https://www.ncbi.nlm.nih.gov/nuccore/MG592565	Annotation	Portal protein phylogeny	Supplementary_Zip_File_1_VirfamHNTOutputs.tgz	figshare	doi:10.6084/m9.figshare.c.4028239	https://dx.doi.org/10.6084/m9.figshare.c.4028239	2010-10-13
Vibrio phage 1.197.A._10N.286.54.F2	Genome sequencing	Illumina MiSeq	Illumina	Genome assembly and curation	1.197.A._10N.286.54.F2	MG592566	Genbank	MG592566	https://www.ncbi.nlm.nih.gov/nuccore/MG592566	Annotation	Portal protein phylogeny	Supplementary_Zip_File_1_VirfamHNTOutputs.tgz	figshare	doi:10.6084/m9.figshare.c.4028239	https://dx.doi.org/10.6084/m9.figshare.c.4028239	2010-10-13
Vibrio phage 1.198.A._10N.286.54.F4	Genome sequencing	Illumina MiSeq	Illumina	Genome assembly and curation	1.198.A._10N.286.54.F4	MG592567	Genbank	MG592567	https://www.ncbi.nlm.nih.gov/nuccore/MG592567	Annotation	Portal protein phylogeny	Supplementary_Zip_File_1_VirfamHNTOutputs.tgz	figshare	doi:10.6084/m9.figshare.c.4028239	https://dx.doi.org/10.6084/m9.figshare.c.4028239	2010-10-13
Vibrio phage 1.198.B._10N.286.54.F4	Genome sequencing	Illumina MiSeq	Illumina	Genome assembly and curation	1.198.B._10N.286.54.F4	MG592568	Genbank	MG592568	https://www.ncbi.nlm.nih.gov/nuccore/MG592568	Annotation	Portal protein phylogeny	Supplementary_Zip_File_1_VirfamHNTOutputs.tgz	figshare	doi:10.6084/m9.figshare.c.4028239	https://dx.doi.org/10.6084/m9.figshare.c.4028239	2010-10-13
Vibrio phage 1.199.A._10N.286.55.C10	Genome sequencing	Illumina MiSeq	Illumina	Genome assembly and curation	1.199.A._10N.286.55.C10	MG592569	Genbank	MG592569	https://www.ncbi.nlm.nih.gov/nuccore/MG592569	Annotation	Portal protein phylogeny	Supplementary_Zip_File_1_VirfamHNTOutputs.tgz	figshare	doi:10.6084/m9.figshare.c.4028239	https://dx.doi.org/10.6084/m9.figshare.c.4028239	2010-10-13
Vibrio phage 1.199.B._10N.286.55.C10	Genome sequencing	Illumina MiSeq	Illumina	Genome assembly and curation	1.199.B._10N.286.55.C10	MG592570	Genbank	MG592570	https://www.ncbi.nlm.nih.gov/nuccore/MG592570	Annotation	Portal protein phylogeny	Supplementary_Zip_File_1_VirfamHNTOutputs.tgz	figshare	doi:10.6084/m9.figshare.c.4028239	https://dx.doi.org/10.6084/m9.figshare.c.4028239	2010-10-13
Vibrio phage 1.200.O._10N.286.55.E1	Genome sequencing	Illumina MiSeq	Illumina	Genome assembly and curation	1.200.O._10N.286.55.E1	MG592571	Genbank	MG592571	https://www.ncbi.nlm.nih.gov/nuccore/MG592571	Annotation	Portal protein phylogeny	Supplementary_Zip_File_1_VirfamHNTOutputs.tgz	figshare	doi:10.6084/m9.figshare.c.4028239	https://dx.doi.org/10.6084/m9.figshare.c.4028239	2010-10-13
Vibrio phage 1.201.B._10N.286.55.F1	Genome sequencing	Illumina MiSeq	Illumina	Genome assembly and curation	1.201.B._10N.286.55.F1	MG592572	Genbank	MG592572	https://www.ncbi.nlm.nih.gov/nuccore/MG592572	Annotation	Portal protein phylogeny	Supplementary_Zip_File_1_VirfamHNTOutputs.tgz	figshare	doi:10.6084/m9.figshare.c.4028239	https://dx.doi.org/10.6084/m9.figshare.c.4028239	2010-10-13
Vibrio phage 1.202.O._10N.222.45.E8	Genome sequencing	Illumina MiSeq	Illumina	Genome assembly and curation	1.202.O._10N.222.45.E8	MG592573	Genbank	MG592573	https://www.ncbi.nlm.nih.gov/nuccore/MG592573	Annotation	Portal protein phylogeny	Supplementary_Zip_File_1_VirfamHNTOutputs.tgz	figshare	doi:10.6084/m9.figshare.c.4028239	https://dx.doi.org/10.6084/m9.figshare.c.4028239	2010-08-10
Vibrio phage 1.204.O._10N.222.46.F12	Genome sequencing	Illumina MiSeq	Illumina	Genome assembly and curation	1.204.O._10N.222.46.F12	MG592574	Genbank	MG592574	https://www.ncbi.nlm.nih.gov/nuccore/MG592574	Annotation	Portal protein phylogeny	Supplementary_Zip_File_1_VirfamHNTOutputs.tgz	figshare	doi:10.6084/m9.figshare.c.4028239	https://dx.doi.org/10.6084/m9.figshare.c.4028239	2010-08-10
Vibrio phage 1.205.O._10N.222.51.A7	Genome sequencing	Illumina MiSeq	Illumina	Genome assembly and curation	1.205.O._10N.222.51.A7	MG592575	Genbank	MG592575	https://www.ncbi.nlm.nih.gov/nuccore/MG592575	Annotation	Portal protein phylogeny	Supplementary_Zip_File_1_VirfamHNTOutputs.tgz	figshare	doi:10.6084/m9.figshare.c.4028239	https://dx.doi.org/10.6084/m9.figshare.c.4028239	2010-08-10
Vibrio phage 1.206.O._10N.222.51.B10	Genome sequencing	Illumina MiSeq	Illumina	Genome assembly and curation	1.206.O._10N.222.51.B10	MG592576	Genbank	MG592576	https://www.ncbi.nlm.nih.gov/nuccore/MG592576	Annotation	Portal protein phylogeny	Supplementary_Zip_File_1_VirfamHNTOutputs.tgz	figshare	doi:10.6084/m9.figshare.c.4028239	https://dx.doi.org/10.6084/m9.figshare.c.4028239	2010-08-10
Vibrio phage 1.207.B._10N.222.51.C2	Genome sequencing	Illumina MiSeq	Illumina	Genome assembly and curation	1.207.B._10N.222.51.C2	MG592577	Genbank	MG592577	https://www.ncbi.nlm.nih.gov/nuccore/MG592577	Annotation	Portal protein phylogeny	Supplementary_Zip_File_1_VirfamHNTOutputs.tgz	figshare	doi:10.6084/m9.figshare.c.4028239	https://dx.doi.org/10.6084/m9.figshare.c.4028239	2010-08-10
Vibrio phage 1.208.B._10N.222.52.A7	Genome sequencing	Illumina MiSeq	Illumina	Genome assembly and curation	1.208.B._10N.222.52.A7	MG592578	Genbank	MG592578	https://www.ncbi.nlm.nih.gov/nuccore/MG592578	Annotation	Portal protein phylogeny	Supplementary_Zip_File_1_VirfamHNTOutputs.tgz	figshare	doi:10.6084/m9.figshare.c.4028239	https://dx.doi.org/10.6084/m9.figshare.c.4028239	2010-08-10
Vibrio phage 1.209.O._10N.222.52.B2	Genome sequencing	Illumina MiSeq	Illumina	Genome assembly and curation	1.209.O._10N.222.52.B2	MG592579	Genbank	MG592579	https://www.ncbi.nlm.nih.gov/nuccore/MG592579	Annotation	Portal protein phylogeny	Supplementary_Zip_File_1_VirfamHNTOutputs.tgz	figshare	doi:10.6084/m9.figshare.c.4028239	https://dx.doi.org/10.6084/m9.figshare.c.4028239	2010-08-10
Vibrio phage 1.210.O._10N.222.52.C2	Genome sequencing	Illumina MiSeq	Illumina	Genome assembly and curation	1.210.O._10N.222.52.C2	MG592580	Genbank	MG592580	https://www.ncbi.nlm.nih.gov/nuccore/MG592580	Annotation	Portal protein phylogeny	Supplementary_Zip_File_1_VirfamHNTOutputs.tgz	figshare	doi:10.6084/m9.figshare.c.4028239	https://dx.doi.org/10.6084/m9.figshare.c.4028239	2010-08-10
Vibrio phage 1.211.A._10N.222.52.F11	Genome sequencing	Illumina MiSeq	Illumina	Genome assembly and curation	1.211.A._10N.222.52.F11	MG592581	Genbank	MG592581	https://www.ncbi.nlm.nih.gov/nuccore/MG592581	Annotation	Portal protein phylogeny	Supplementary_Zip_File_1_VirfamHNTOutputs.tgz	figshare	doi:10.6084/m9.figshare.c.4028239	https://dx.doi.org/10.6084/m9.figshare.c.4028239	2010-08-10
Vibrio phage 1.211.B._10N.222.52.F11	Genome sequencing	Illumina MiSeq	Illumina	Genome assembly and curation	1.211.B._10N.222.52.F11	MG592582	Genbank	MG592582	https://www.ncbi.nlm.nih.gov/nuccore/MG592582	Annotation	Portal protein phylogeny	Supplementary_Zip_File_1_VirfamHNTOutputs.tgz	figshare	doi:10.6084/m9.figshare.c.4028239	https://dx.doi.org/10.6084/m9.figshare.c.4028239	2010-08-10
Vibrio phage 1.213.O._10N.222.54.F10	Genome sequencing	Illumina MiSeq	Illumina	Genome assembly and curation	1.213.O._10N.222.54.F10	MG592583	Genbank	MG592583	https://www.ncbi.nlm.nih.gov/nuccore/MG592583	Annotation	Portal protein phylogeny	Supplementary_Zip_File_1_VirfamHNTOutputs.tgz	figshare	doi:10.6084/m9.figshare.c.4028239	https://dx.doi.org/10.6084/m9.figshare.c.4028239	2010-08-10
Vibrio phage 1.214.O._10N.222.54.F11	Genome sequencing	Illumina MiSeq	Illumina	Genome assembly and curation	1.214.O._10N.222.54.F11	MG592584	Genbank	MG592584	https://www.ncbi.nlm.nih.gov/nuccore/MG592584	Annotation	Portal protein phylogeny	Supplementary_Zip_File_1_VirfamHNTOutputs.tgz	figshare	doi:10.6084/m9.figshare.c.4028239	https://dx.doi.org/10.6084/m9.figshare.c.4028239	2010-08-10
Vibrio phage 1.215.A._10N.222.54.F7	Genome sequencing	Illumina MiSeq	Illumina	Genome assembly and curation	1.215.A._10N.222.54.F7	MG592585	Genbank	MG592585	https://www.ncbi.nlm.nih.gov/nuccore/MG592585	Annotation	Portal protein phylogeny	Supplementary_Zip_File_1_VirfamHNTOutputs.tgz	figshare	doi:10.6084/m9.figshare.c.4028239	https://dx.doi.org/10.6084/m9.figshare.c.4028239	2010-08-10
Vibrio phage 1.215.B._10N.222.54.F7	Genome sequencing	Illumina MiSeq	Illumina	Genome assembly and curation	1.215.B._10N.222.54.F7	MG592586	Genbank	MG592586	https://www.ncbi.nlm.nih.gov/nuccore/MG592586	Annotation	Portal protein phylogeny	Supplementary_Zip_File_1_VirfamHNTOutputs.tgz	figshare	doi:10.6084/m9.figshare.c.4028239	https://dx.doi.org/10.6084/m9.figshare.c.4028239	2010-08-10
Vibrio phage 1.216.O._10N.222.55.C12	Genome sequencing	Illumina MiSeq	Illumina	Genome assembly and curation	1.216.O._10N.222.55.C12	MG592587	Genbank	MG592587	https://www.ncbi.nlm.nih.gov/nuccore/MG592587	Annotation	Portal protein phylogeny	Supplementary_Zip_File_1_VirfamHNTOutputs.tgz	figshare	doi:10.6084/m9.figshare.c.4028239	https://dx.doi.org/10.6084/m9.figshare.c.4028239	2010-08-10
Vibrio phage 1.217.O._10N.261.45.A1	Genome sequencing	Illumina MiSeq	Illumina	Genome assembly and curation	1.217.O._10N.261.45.A1	MG592588	Genbank	MG592588	https://www.ncbi.nlm.nih.gov/nuccore/MG592588	Annotation	Portal protein phylogeny	Supplementary_Zip_File_1_VirfamHNTOutputs.tgz	figshare	doi:10.6084/m9.figshare.c.4028239	https://dx.doi.org/10.6084/m9.figshare.c.4028239	2010-09-18
Vibrio phage 1.219.O._10N.261.45.E2	Genome sequencing	Illumina MiSeq	Illumina	Genome assembly and curation	1.219.O._10N.261.45.E2	MG592589	Genbank	MG592589	https://www.ncbi.nlm.nih.gov/nuccore/MG592589	Annotation	Portal protein phylogeny	Supplementary_Zip_File_1_VirfamHNTOutputs.tgz	figshare	doi:10.6084/m9.figshare.c.4028239	https://dx.doi.org/10.6084/m9.figshare.c.4028239	2010-09-18
Vibrio phage 1.223.O._10N.261.48.A9	Genome sequencing	Illumina MiSeq	Illumina	Genome assembly and curation	1.223.O._10N.261.48.A9	MG592590	Genbank	MG592590	https://www.ncbi.nlm.nih.gov/nuccore/MG592590	Annotation	Portal protein phylogeny	Supplementary_Zip_File_1_VirfamHNTOutputs.tgz	figshare	doi:10.6084/m9.figshare.c.4028239	https://dx.doi.org/10.6084/m9.figshare.c.4028239	2010-09-18
Vibrio phage 1.224.A._10N.261.48.B1	Genome sequencing	Illumina MiSeq	Illumina	Genome assembly and curation	1.224.A._10N.261.48.B1	MG592591	Genbank	MG592591	https://www.ncbi.nlm.nih.gov/nuccore/MG592591	Annotation	Portal protein phylogeny	Supplementary_Zip_File_1_VirfamHNTOutputs.tgz	figshare	doi:10.6084/m9.figshare.c.4028239	https://dx.doi.org/10.6084/m9.figshare.c.4028239	2010-09-18
Vibrio phage 1.225.O._10N.261.48.B7	Genome sequencing	Illumina MiSeq	Illumina	Genome assembly and curation	1.225.O._10N.261.48.B7	MG592592	Genbank	MG592592	https://www.ncbi.nlm.nih.gov/nuccore/MG592592	Annotation	Portal protein phylogeny	Supplementary_Zip_File_1_VirfamHNTOutputs.tgz	figshare	doi:10.6084/m9.figshare.c.4028239	https://dx.doi.org/10.6084/m9.figshare.c.4028239	2010-09-18
Vibrio phage 1.226.O._10N.261.48.E5	Genome sequencing	Illumina MiSeq	Illumina	Genome assembly and curation	1.226.O._10N.261.48.E5	MG592593	Genbank	MG592593	https://www.ncbi.nlm.nih.gov/nuccore/MG592593	Annotation	Portal protein phylogeny	Supplementary_Zip_File_1_VirfamHNTOutputs.tgz	figshare	doi:10.6084/m9.figshare.c.4028239	https://dx.doi.org/10.6084/m9.figshare.c.4028239	2010-09-18
Vibrio phage 1.228.O._10N.261.49.C1	Genome sequencing	Illumina MiSeq	Illumina	Genome assembly and curation	1.228.O._10N.261.49.C1	MG592594	Genbank	MG592594	https://www.ncbi.nlm.nih.gov/nuccore/MG592594	Annotation	Portal protein phylogeny	Supplementary_Zip_File_1_VirfamHNTOutputs.tgz	figshare	doi:10.6084/m9.figshare.c.4028239	https://dx.doi.org/10.6084/m9.figshare.c.4028239	2010-09-18
Vibrio phage 1.231.O._10N.261.49.F8	Genome sequencing	Illumina MiSeq	Illumina	Genome assembly and curation	1.231.O._10N.261.49.F8	MG592595	Genbank	MG592595	https://www.ncbi.nlm.nih.gov/nuccore/MG592595	Annotation	Portal protein phylogeny	Supplementary_Zip_File_1_VirfamHNTOutputs.tgz	figshare	doi:10.6084/m9.figshare.c.4028239	https://dx.doi.org/10.6084/m9.figshare.c.4028239	2010-09-18
Vibrio phage 1.232.O._10N.261.51.E11	Genome sequencing	Illumina MiSeq	Illumina	Genome assembly and curation	1.232.O._10N.261.51.E11	MG592596	Genbank	MG592596	https://www.ncbi.nlm.nih.gov/nuccore/MG592596	Annotation	Portal protein phylogeny	Supplementary_Zip_File_1_VirfamHNTOutputs.tgz	figshare	doi:10.6084/m9.figshare.c.4028239	https://dx.doi.org/10.6084/m9.figshare.c.4028239	2010-09-18
Vibrio phage 1.233.A._10N.261.51.E6	Genome sequencing	Illumina MiSeq	Illumina	Genome assembly and curation	1.233.A._10N.261.51.E6	MG592597	Genbank	MG592597	https://www.ncbi.nlm.nih.gov/nuccore/MG592597	Annotation	Portal protein phylogeny	Supplementary_Zip_File_1_VirfamHNTOutputs.tgz	figshare	doi:10.6084/m9.figshare.c.4028239	https://dx.doi.org/10.6084/m9.figshare.c.4028239	2010-09-18
Vibrio phage 1.233.B._10N.261.51.E6	Genome sequencing	Illumina MiSeq	Illumina	Genome assembly and curation	1.233.B._10N.261.51.E6	MG592598	Genbank	MG592598	https://www.ncbi.nlm.nih.gov/nuccore/MG592598	Annotation	Portal protein phylogeny	Supplementary_Zip_File_1_VirfamHNTOutputs.tgz	figshare	doi:10.6084/m9.figshare.c.4028239	https://dx.doi.org/10.6084/m9.figshare.c.4028239	2010-09-18
Vibrio phage 1.235.O._10N.261.52.B2	Genome sequencing	Illumina MiSeq	Illumina	Genome assembly and curation	1.235.O._10N.261.52.B2	MG592599	Genbank	MG592599	https://www.ncbi.nlm.nih.gov/nuccore/MG592599	Annotation	Portal protein phylogeny	Supplementary_Zip_File_1_VirfamHNTOutputs.tgz	figshare	doi:10.6084/m9.figshare.c.4028239	https://dx.doi.org/10.6084/m9.figshare.c.4028239	2010-09-18
Vibrio phage 1.236.O._10N.261.52.C4	Genome sequencing	Illumina MiSeq	Illumina	Genome assembly and curation	1.236.O._10N.261.52.C4	MG592600	Genbank	MG592600	https://www.ncbi.nlm.nih.gov/nuccore/MG592600	Annotation	Portal protein phylogeny	Supplementary_Zip_File_1_VirfamHNTOutputs.tgz	figshare	doi:10.6084/m9.figshare.c.4028239	https://dx.doi.org/10.6084/m9.figshare.c.4028239	2010-09-18
Vibrio phage 1.237.A._10N.261.52.C5	Genome sequencing	Illumina MiSeq	Illumina	Genome assembly and curation	1.237.A._10N.261.52.C5	MG592601	Genbank	MG592601	https://www.ncbi.nlm.nih.gov/nuccore/MG592601	Annotation	Portal protein phylogeny	Supplementary_Zip_File_1_VirfamHNTOutputs.tgz	figshare	doi:10.6084/m9.figshare.c.4028239	https://dx.doi.org/10.6084/m9.figshare.c.4028239	2010-09-18
Vibrio phage 1.237.B._10N.261.52.C5	Genome sequencing	Illumina MiSeq	Illumina	Genome assembly and curation	1.237.B._10N.261.52.C5	MG592602	Genbank	MG592602	https://www.ncbi.nlm.nih.gov/nuccore/MG592602	Annotation	Portal protein phylogeny	Supplementary_Zip_File_1_VirfamHNTOutputs.tgz	figshare	doi:10.6084/m9.figshare.c.4028239	https://dx.doi.org/10.6084/m9.figshare.c.4028239	2010-09-18
Vibrio phage 1.238.A._10N.261.52.F10	Genome sequencing	Illumina MiSeq	Illumina	Genome assembly and curation	1.238.A._10N.261.52.F10	MG592603	Genbank	MG592603	https://www.ncbi.nlm.nih.gov/nuccore/MG592603	Annotation	Portal protein phylogeny	Supplementary_Zip_File_1_VirfamHNTOutputs.tgz	figshare	doi:10.6084/m9.figshare.c.4028239	https://dx.doi.org/10.6084/m9.figshare.c.4028239	2010-09-18
Vibrio phage 1.238.B._10N.261.52.F10	Genome sequencing	Illumina MiSeq	Illumina	Genome assembly and curation	1.238.B._10N.261.52.F10	MG592604	Genbank	MG592604	https://www.ncbi.nlm.nih.gov/nuccore/MG592604	Annotation	Portal protein phylogeny	Supplementary_Zip_File_1_VirfamHNTOutputs.tgz	figshare	doi:10.6084/m9.figshare.c.4028239	https://dx.doi.org/10.6084/m9.figshare.c.4028239	2010-09-18
Vibrio phage 1.239.O._10N.261.52.F6	Genome sequencing	Illumina MiSeq	Illumina	Genome assembly and curation	1.239.O._10N.261.52.F6	MG592605	Genbank	MG592605	https://www.ncbi.nlm.nih.gov/nuccore/MG592605	Annotation	Portal protein phylogeny	Supplementary_Zip_File_1_VirfamHNTOutputs.tgz	figshare	doi:10.6084/m9.figshare.c.4028239	https://dx.doi.org/10.6084/m9.figshare.c.4028239	2010-09-18
Vibrio phage 1.240.O._10N.261.52.F8	Genome sequencing	Illumina MiSeq	Illumina	Genome assembly and curation	1.240.O._10N.261.52.F8	MG592606	Genbank	MG592606	https://www.ncbi.nlm.nih.gov/nuccore/MG592606	Annotation	Portal protein phylogeny	Supplementary_Zip_File_1_VirfamHNTOutputs.tgz	figshare	doi:10.6084/m9.figshare.c.4028239	https://dx.doi.org/10.6084/m9.figshare.c.4028239	2010-09-18
Vibrio phage 1.242.O._10N.261.54.B2	Genome sequencing	Illumina MiSeq	Illumina	Genome assembly and curation	1.242.O._10N.261.54.B2	MG592607	Genbank	MG592607	https://www.ncbi.nlm.nih.gov/nuccore/MG592607	Annotation	Portal protein phylogeny	Supplementary_Zip_File_1_VirfamHNTOutputs.tgz	figshare	doi:10.6084/m9.figshare.c.4028239	https://dx.doi.org/10.6084/m9.figshare.c.4028239	2010-09-18
Vibrio phage 1.243.O._10N.261.54.B5	Genome sequencing	Illumina MiSeq	Illumina	Genome assembly and curation	1.243.O._10N.261.54.B5	MG592608	Genbank	MG592608	https://www.ncbi.nlm.nih.gov/nuccore/MG592608	Annotation	Portal protein phylogeny	Supplementary_Zip_File_1_VirfamHNTOutputs.tgz	figshare	doi:10.6084/m9.figshare.c.4028239	https://dx.doi.org/10.6084/m9.figshare.c.4028239	2010-09-18
Vibrio phage 1.244.A._10N.261.54.C3	Genome sequencing	Illumina MiSeq	Illumina	Genome assembly and curation	1.244.A._10N.261.54.C3	MG592609	Genbank	MG592609	https://www.ncbi.nlm.nih.gov/nuccore/MG592609	Annotation	Portal protein phylogeny	Supplementary_Zip_File_1_VirfamHNTOutputs.tgz	figshare	doi:10.6084/m9.figshare.c.4028239	https://dx.doi.org/10.6084/m9.figshare.c.4028239	2010-09-18
Vibrio phage 1.245.O._10N.261.54.C7	Genome sequencing	Illumina MiSeq	Illumina	Genome assembly and curation	1.245.O._10N.261.54.C7	MG592610	Genbank	MG592610	https://www.ncbi.nlm.nih.gov/nuccore/MG592610	Annotation	Portal protein phylogeny	Supplementary_Zip_File_1_VirfamHNTOutputs.tgz	figshare	doi:10.6084/m9.figshare.c.4028239	https://dx.doi.org/10.6084/m9.figshare.c.4028239	2010-09-18
Vibrio phage 1.246.O._10N.261.54.E10	Genome sequencing	Illumina MiSeq	Illumina	Genome assembly and curation	1.246.O._10N.261.54.E10	MG592611	Genbank	MG592611	https://www.ncbi.nlm.nih.gov/nuccore/MG592611	Annotation	Portal protein phylogeny	Supplementary_Zip_File_1_VirfamHNTOutputs.tgz	figshare	doi:10.6084/m9.figshare.c.4028239	https://dx.doi.org/10.6084/m9.figshare.c.4028239	2010-09-18
Vibrio phage 1.247.A._10N.261.54.E12	Genome sequencing	Illumina MiSeq	Illumina	Genome assembly and curation	1.247.A._10N.261.54.E12	MG592612	Genbank	MG592612	https://www.ncbi.nlm.nih.gov/nuccore/MG592612	Annotation	Portal protein phylogeny	Supplementary_Zip_File_1_VirfamHNTOutputs.tgz	figshare	doi:10.6084/m9.figshare.c.4028239	https://dx.doi.org/10.6084/m9.figshare.c.4028239	2010-09-18
Vibrio phage 1.247.B._10N.261.54.E12	Genome sequencing	Illumina MiSeq	Illumina	Genome assembly and curation	1.247.B._10N.261.54.E12	MG592613	Genbank	MG592613	https://www.ncbi.nlm.nih.gov/nuccore/MG592613	Annotation	Portal protein phylogeny	Supplementary_Zip_File_1_VirfamHNTOutputs.tgz	figshare	doi:10.6084/m9.figshare.c.4028239	https://dx.doi.org/10.6084/m9.figshare.c.4028239	2010-09-18
Vibrio phage 1.248.O._10N.261.54.F1	Genome sequencing	Illumina MiSeq	Illumina	Genome assembly and curation	1.248.O._10N.261.54.F1	MG592614	Genbank	MG592614	https://www.ncbi.nlm.nih.gov/nuccore/MG592614	Annotation	Portal protein phylogeny	Supplementary_Zip_File_1_VirfamHNTOutputs.tgz	figshare	doi:10.6084/m9.figshare.c.4028239	https://dx.doi.org/10.6084/m9.figshare.c.4028239	2010-09-18
Vibrio phage 1.249.A._10N.261.55.B9	Genome sequencing	Illumina MiSeq	Illumina	Genome assembly and curation	1.249.A._10N.261.55.B9	MG592615	Genbank	MG592615	https://www.ncbi.nlm.nih.gov/nuccore/MG592615	Annotation	Portal protein phylogeny	Supplementary_Zip_File_1_VirfamHNTOutputs.tgz	figshare	doi:10.6084/m9.figshare.c.4028239	https://dx.doi.org/10.6084/m9.figshare.c.4028239	2010-09-18
Vibrio phage 1.249.B._10N.261.55.B9	Genome sequencing	Illumina MiSeq	Illumina	Genome assembly and curation	1.249.B._10N.261.55.B9	MG592616	Genbank	MG592616	https://www.ncbi.nlm.nih.gov/nuccore/MG592616	Annotation	Portal protein phylogeny	Supplementary_Zip_File_1_VirfamHNTOutputs.tgz	figshare	doi:10.6084/m9.figshare.c.4028239	https://dx.doi.org/10.6084/m9.figshare.c.4028239	2010-09-18
Vibrio phage 1.250.O._10N.261.55.E11	Genome sequencing	Illumina MiSeq	Illumina	Genome assembly and curation	1.250.O._10N.261.55.E11	MG592617	Genbank	MG592617	https://www.ncbi.nlm.nih.gov/nuccore/MG592617	Annotation	Portal protein phylogeny	Supplementary_Zip_File_1_VirfamHNTOutputs.tgz	figshare	doi:10.6084/m9.figshare.c.4028239	https://dx.doi.org/10.6084/m9.figshare.c.4028239	2010-09-18
Vibrio phage 1.251.O._10N.261.55.E5	Genome sequencing	Illumina MiSeq	Illumina	Genome assembly and curation	1.251.O._10N.261.55.E5	MG592618	Genbank	MG592618	https://www.ncbi.nlm.nih.gov/nuccore/MG592618	Annotation	Portal protein phylogeny	Supplementary_Zip_File_1_VirfamHNTOutputs.tgz	figshare	doi:10.6084/m9.figshare.c.4028239	https://dx.doi.org/10.6084/m9.figshare.c.4028239	2010-09-18
Vibrio phage 1.253.O._10N.286.45.B12	Genome sequencing	Illumina MiSeq	Illumina	Genome assembly and curation	1.253.O._10N.286.45.B12	MG592619	Genbank	MG592619	https://www.ncbi.nlm.nih.gov/nuccore/MG592619	Annotation	Portal protein phylogeny	Supplementary_Zip_File_1_VirfamHNTOutputs.tgz	figshare	doi:10.6084/m9.figshare.c.4028239	https://dx.doi.org/10.6084/m9.figshare.c.4028239	2010-10-13
Vibrio phage 1.254.O._10N.286.45.C8	Genome sequencing	Illumina MiSeq	Illumina	Genome assembly and curation	1.254.O._10N.286.45.C8	MG592620	Genbank	MG592620	https://www.ncbi.nlm.nih.gov/nuccore/MG592620	Annotation	Portal protein phylogeny	Supplementary_Zip_File_1_VirfamHNTOutputs.tgz	figshare	doi:10.6084/m9.figshare.c.4028239	https://dx.doi.org/10.6084/m9.figshare.c.4028239	2010-10-13
Vibrio phage 1.255.O._10N.286.45.F1	Genome sequencing	Illumina MiSeq	Illumina	Genome assembly and curation	1.255.O._10N.286.45.F1	MG592621	Genbank	MG592621	https://www.ncbi.nlm.nih.gov/nuccore/MG592621	Annotation	Portal protein phylogeny	Supplementary_Zip_File_1_VirfamHNTOutputs.tgz	figshare	doi:10.6084/m9.figshare.c.4028239	https://dx.doi.org/10.6084/m9.figshare.c.4028239	2010-10-13
Vibrio phage 1.256.O._10N.286.45.F8	Genome sequencing	Illumina MiSeq	Illumina	Genome assembly and curation	1.256.O._10N.286.45.F8	MG592622	Genbank	MG592622	https://www.ncbi.nlm.nih.gov/nuccore/MG592622	Annotation	Portal protein phylogeny	Supplementary_Zip_File_1_VirfamHNTOutputs.tgz	figshare	doi:10.6084/m9.figshare.c.4028239	https://dx.doi.org/10.6084/m9.figshare.c.4028239	2010-10-13
Vibrio phage 1.257.O._10N.286.46.A4	Genome sequencing	Illumina MiSeq	Illumina	Genome assembly and curation	1.257.O._10N.286.46.A4	MG592623	Genbank	MG592623	https://www.ncbi.nlm.nih.gov/nuccore/MG592623	Annotation	Portal protein phylogeny	Supplementary_Zip_File_1_VirfamHNTOutputs.tgz	figshare	doi:10.6084/m9.figshare.c.4028239	https://dx.doi.org/10.6084/m9.figshare.c.4028239	2010-10-13
Vibrio phage 1.259.O._10N.286.48.F4	Genome sequencing	Illumina MiSeq	Illumina	Genome assembly and curation	1.259.O._10N.286.48.F4	MG592624	Genbank	MG592624	https://www.ncbi.nlm.nih.gov/nuccore/MG592624	Annotation	Portal protein phylogeny	Supplementary_Zip_File_1_VirfamHNTOutputs.tgz	figshare	doi:10.6084/m9.figshare.c.4028239	https://dx.doi.org/10.6084/m9.figshare.c.4028239	2010-10-13
Vibrio phage 1.261.O._10N.286.51.A7	Genome sequencing	Illumina MiSeq	Illumina	Genome assembly and curation	1.261.O._10N.286.51.A7	MG592625	Genbank	MG592625	https://www.ncbi.nlm.nih.gov/nuccore/MG592625	Annotation	Portal protein phylogeny	Supplementary_Zip_File_1_VirfamHNTOutputs.tgz	figshare	doi:10.6084/m9.figshare.c.4028239	https://dx.doi.org/10.6084/m9.figshare.c.4028239	2010-10-13
Vibrio phage 1.262.O._10N.286.51.A9	Genome sequencing	Illumina MiSeq	Illumina	Genome assembly and curation	1.262.O._10N.286.51.A9	MG592626	Genbank	MG592626	https://www.ncbi.nlm.nih.gov/nuccore/MG592626	Annotation	Portal protein phylogeny	Supplementary_Zip_File_1_VirfamHNTOutputs.tgz	figshare	doi:10.6084/m9.figshare.c.4028239	https://dx.doi.org/10.6084/m9.figshare.c.4028239	2010-10-13
Vibrio phage 1.263.A._10N.286.51.B1	Genome sequencing	Illumina MiSeq	Illumina	Genome assembly and curation	1.263.A._10N.286.51.B1	MG592627	Genbank	MG592627	https://www.ncbi.nlm.nih.gov/nuccore/MG592627	Annotation	Portal protein phylogeny	Supplementary_Zip_File_1_VirfamHNTOutputs.tgz	figshare	doi:10.6084/m9.figshare.c.4028239	https://dx.doi.org/10.6084/m9.figshare.c.4028239	2010-10-13
Vibrio phage 1.263.B._10N.286.51.B1	Genome sequencing	Illumina MiSeq	Illumina	Genome assembly and curation	1.263.B._10N.286.51.B1	MG592628	Genbank	MG592628	https://www.ncbi.nlm.nih.gov/nuccore/MG592628	Annotation	Portal protein phylogeny	Supplementary_Zip_File_1_VirfamHNTOutputs.tgz	figshare	doi:10.6084/m9.figshare.c.4028239	https://dx.doi.org/10.6084/m9.figshare.c.4028239	2010-10-13
Vibrio phage 1.264.O._10N.286.51.F2	Genome sequencing	Illumina MiSeq	Illumina	Genome assembly and curation	1.264.O._10N.286.51.F2	MG592629	Genbank	MG592629	https://www.ncbi.nlm.nih.gov/nuccore/MG592629	Annotation	Portal protein phylogeny	Supplementary_Zip_File_1_VirfamHNTOutputs.tgz	figshare	doi:10.6084/m9.figshare.c.4028239	https://dx.doi.org/10.6084/m9.figshare.c.4028239	2010-10-13
Vibrio phage 1.265.O._10N.286.52.F6	Genome sequencing	Illumina MiSeq	Illumina	Genome assembly and curation	1.265.O._10N.286.52.F6	MG592630	Genbank	MG592630	https://www.ncbi.nlm.nih.gov/nuccore/MG592630	Annotation	Portal protein phylogeny	Supplementary_Zip_File_1_VirfamHNTOutputs.tgz	figshare	doi:10.6084/m9.figshare.c.4028239	https://dx.doi.org/10.6084/m9.figshare.c.4028239	2010-10-13
Vibrio phage 1.266.O._10N.286.52.F9	Genome sequencing	Illumina MiSeq	Illumina	Genome assembly and curation	1.266.O._10N.286.52.F9	MG592631	Genbank	MG592631	https://www.ncbi.nlm.nih.gov/nuccore/MG592631	Annotation	Portal protein phylogeny	Supplementary_Zip_File_1_VirfamHNTOutputs.tgz	figshare	doi:10.6084/m9.figshare.c.4028239	https://dx.doi.org/10.6084/m9.figshare.c.4028239	2010-10-13
Vibrio phage 1.267.O._10N.286.54.A1	Genome sequencing	Illumina MiSeq	Illumina	Genome assembly and curation	1.267.O._10N.286.54.A1	MG592632	Genbank	MG592632	https://www.ncbi.nlm.nih.gov/nuccore/MG592632	Annotation	Portal protein phylogeny	Supplementary_Zip_File_1_VirfamHNTOutputs.tgz	figshare	doi:10.6084/m9.figshare.c.4028239	https://dx.doi.org/10.6084/m9.figshare.c.4028239	2010-10-13
Vibrio phage 1.268.A._10N.286.54.A11	Genome sequencing	Illumina MiSeq	Illumina	Genome assembly and curation	1.268.A._10N.286.54.A11	MG592633	Genbank	MG592633	https://www.ncbi.nlm.nih.gov/nuccore/MG592633	Annotation	Portal protein phylogeny	Supplementary_Zip_File_1_VirfamHNTOutputs.tgz	figshare	doi:10.6084/m9.figshare.c.4028239	https://dx.doi.org/10.6084/m9.figshare.c.4028239	2010-10-13
Vibrio phage 1.268.B._10N.286.54.A11	Genome sequencing	Illumina MiSeq	Illumina	Genome assembly and curation	1.268.B._10N.286.54.A11	MG592634	Genbank	MG592634	https://www.ncbi.nlm.nih.gov/nuccore/MG592634	Annotation	Portal protein phylogeny	Supplementary_Zip_File_1_VirfamHNTOutputs.tgz	figshare	doi:10.6084/m9.figshare.c.4028239	https://dx.doi.org/10.6084/m9.figshare.c.4028239	2010-10-13
Vibrio phage 1.269.O._10N.286.54.A6	Genome sequencing	Illumina MiSeq	Illumina	Genome assembly and curation	1.269.O._10N.286.54.A6	MG592635	Genbank	MG592635	https://www.ncbi.nlm.nih.gov/nuccore/MG592635	Annotation	Portal protein phylogeny	Supplementary_Zip_File_1_VirfamHNTOutputs.tgz	figshare	doi:10.6084/m9.figshare.c.4028239	https://dx.doi.org/10.6084/m9.figshare.c.4028239	2010-10-13
Vibrio phage 1.270.A._10N.286.54.A8	Genome sequencing	Illumina MiSeq	Illumina	Genome assembly and curation	1.270.A._10N.286.54.A8	MG592636	Genbank	MG592636	https://www.ncbi.nlm.nih.gov/nuccore/MG592636	Annotation	Portal protein phylogeny	Supplementary_Zip_File_1_VirfamHNTOutputs.tgz	figshare	doi:10.6084/m9.figshare.c.4028239	https://dx.doi.org/10.6084/m9.figshare.c.4028239	2010-10-13
Vibrio phage 1.270.B._10N.286.54.A8	Genome sequencing	Illumina MiSeq	Illumina	Genome assembly and curation	1.270.B._10N.286.54.A8	MG592637	Genbank	MG592637	https://www.ncbi.nlm.nih.gov/nuccore/MG592637	Annotation	Portal protein phylogeny	Supplementary_Zip_File_1_VirfamHNTOutputs.tgz	figshare	doi:10.6084/m9.figshare.c.4028239	https://dx.doi.org/10.6084/m9.figshare.c.4028239	2010-10-13
Vibrio phage 1.271.A._10N.286.54.B4	Genome sequencing	Illumina MiSeq	Illumina	Genome assembly and curation	1.271.A._10N.286.54.B4	MG592638	Genbank	MG592638	https://www.ncbi.nlm.nih.gov/nuccore/MG592638	Annotation	Portal protein phylogeny	Supplementary_Zip_File_1_VirfamHNTOutputs.tgz	figshare	doi:10.6084/m9.figshare.c.4028239	https://dx.doi.org/10.6084/m9.figshare.c.4028239	2010-10-13
Vibrio phage 1.271.B._10N.286.54.B4	Genome sequencing	Illumina MiSeq	Illumina	Genome assembly and curation	1.271.B._10N.286.54.B4	MG592639	Genbank	MG592639	https://www.ncbi.nlm.nih.gov/nuccore/MG592639	Annotation	Portal protein phylogeny	Supplementary_Zip_File_1_VirfamHNTOutputs.tgz	figshare	doi:10.6084/m9.figshare.c.4028239	https://dx.doi.org/10.6084/m9.figshare.c.4028239	2010-10-13
Vibrio phage 1.272.O._10N.286.54.C4	Genome sequencing	Illumina MiSeq	Illumina	Genome assembly and curation	1.272.O._10N.286.54.C4	MG592640	Genbank	MG592640	https://www.ncbi.nlm.nih.gov/nuccore/MG592640	Annotation	Portal protein phylogeny	Supplementary_Zip_File_1_VirfamHNTOutputs.tgz	figshare	doi:10.6084/m9.figshare.c.4028239	https://dx.doi.org/10.6084/m9.figshare.c.4028239	2010-10-13
Vibrio phage 1.273.O._10N.286.54.C7	Genome sequencing	Illumina MiSeq	Illumina	Genome assembly and curation	1.273.O._10N.286.54.C7	MG592641	Genbank	MG592641	https://www.ncbi.nlm.nih.gov/nuccore/MG592641	Annotation	Portal protein phylogeny	Supplementary_Zip_File_1_VirfamHNTOutputs.tgz	figshare	doi:10.6084/m9.figshare.c.4028239	https://dx.doi.org/10.6084/m9.figshare.c.4028239	2010-10-13
Vibrio phage 1.274.O._10N.286.54.E1	Genome sequencing	Illumina MiSeq	Illumina	Genome assembly and curation	1.274.O._10N.286.54.E1	MG592642	Genbank	MG592642	https://www.ncbi.nlm.nih.gov/nuccore/MG592642	Annotation	Portal protein phylogeny	Supplementary_Zip_File_1_VirfamHNTOutputs.tgz	figshare	doi:10.6084/m9.figshare.c.4028239	https://dx.doi.org/10.6084/m9.figshare.c.4028239	2010-10-13
Vibrio phage 1.275.O._10N.286.54.E11	Genome sequencing	Illumina MiSeq	Illumina	Genome assembly and curation	1.275.O._10N.286.54.E11	MG592643	Genbank	MG592643	https://www.ncbi.nlm.nih.gov/nuccore/MG592643	Annotation	Portal protein phylogeny	Supplementary_Zip_File_1_VirfamHNTOutputs.tgz	figshare	doi:10.6084/m9.figshare.c.4028239	https://dx.doi.org/10.6084/m9.figshare.c.4028239	2010-10-13
Vibrio phage 1.276.O._10N.286.54.E4	Genome sequencing	Illumina MiSeq	Illumina	Genome assembly and curation	1.276.O._10N.286.54.E4	MG592644	Genbank	MG592644	https://www.ncbi.nlm.nih.gov/nuccore/MG592644	Annotation	Portal protein phylogeny	Supplementary_Zip_File_1_VirfamHNTOutputs.tgz	figshare	doi:10.6084/m9.figshare.c.4028239	https://dx.doi.org/10.6084/m9.figshare.c.4028239	2010-10-13
Vibrio phage 1.277.A._10N.286.54.E7	Genome sequencing	Illumina MiSeq	Illumina	Genome assembly and curation	1.277.A._10N.286.54.E7	MG592645	Genbank	MG592645	https://www.ncbi.nlm.nih.gov/nuccore/MG592645	Annotation	Portal protein phylogeny	Supplementary_Zip_File_1_VirfamHNTOutputs.tgz	figshare	doi:10.6084/m9.figshare.c.4028239	https://dx.doi.org/10.6084/m9.figshare.c.4028239	2010-10-13
Vibrio phage 1.277.B._10N.286.54.E7	Genome sequencing	Illumina MiSeq	Illumina	Genome assembly and curation	1.277.B._10N.286.54.E7	MG592646	Genbank	MG592646	https://www.ncbi.nlm.nih.gov/nuccore/MG592646	Annotation	Portal protein phylogeny	Supplementary_Zip_File_1_VirfamHNTOutputs.tgz	figshare	doi:10.6084/m9.figshare.c.4028239	https://dx.doi.org/10.6084/m9.figshare.c.4028239	2010-10-13
Vibrio phage 1.278.O._10N.286.54.E8	Genome sequencing	Illumina MiSeq	Illumina	Genome assembly and curation	1.278.O._10N.286.54.E8	MG592647	Genbank	MG592647	https://www.ncbi.nlm.nih.gov/nuccore/MG592647	Annotation	Portal protein phylogeny	Supplementary_Zip_File_1_VirfamHNTOutputs.tgz	figshare	doi:10.6084/m9.figshare.c.4028239	https://dx.doi.org/10.6084/m9.figshare.c.4028239	2010-10-13
Vibrio phage 1.280.O._10N.286.54.F6	Genome sequencing	Illumina MiSeq	Illumina	Genome assembly and curation	1.280.O._10N.286.54.F6	MG592648	Genbank	MG592648	https://www.ncbi.nlm.nih.gov/nuccore/MG592648	Annotation	Portal protein phylogeny	Supplementary_Zip_File_1_VirfamHNTOutputs.tgz	figshare	doi:10.6084/m9.figshare.c.4028239	https://dx.doi.org/10.6084/m9.figshare.c.4028239	2010-10-13
Vibrio phage 1.281.O._10N.286.54.F7	Genome sequencing	Illumina MiSeq	Illumina	Genome assembly and curation	1.281.O._10N.286.54.F7	MG592649	Genbank	MG592649	https://www.ncbi.nlm.nih.gov/nuccore/MG592649	Annotation	Portal protein phylogeny	Supplementary_Zip_File_1_VirfamHNTOutputs.tgz	figshare	doi:10.6084/m9.figshare.c.4028239	https://dx.doi.org/10.6084/m9.figshare.c.4028239	2010-10-13
Vibrio phage 1.282.A._10N.286.54.F8	Genome sequencing	Illumina MiSeq	Illumina	Genome assembly and curation	1.282.A._10N.286.54.F8	MG592650	Genbank	MG592650	https://www.ncbi.nlm.nih.gov/nuccore/MG592650	Annotation	Portal protein phylogeny	Supplementary_Zip_File_1_VirfamHNTOutputs.tgz	figshare	doi:10.6084/m9.figshare.c.4028239	https://dx.doi.org/10.6084/m9.figshare.c.4028239	2010-10-13
Vibrio phage 1.283.A._10N.286.55.A1	Genome sequencing	Illumina MiSeq	Illumina	Genome assembly and curation	1.283.A._10N.286.55.A1	MG592651	Genbank	MG592651	https://www.ncbi.nlm.nih.gov/nuccore/MG592651	Annotation	Portal protein phylogeny	Supplementary_Zip_File_1_VirfamHNTOutputs.tgz	figshare	doi:10.6084/m9.figshare.c.4028239	https://dx.doi.org/10.6084/m9.figshare.c.4028239	2010-10-13
Vibrio phage 1.283.B._10N.286.55.A1	Genome sequencing	Illumina MiSeq	Illumina	Genome assembly and curation	1.283.B._10N.286.55.A1	MG592652	Genbank	MG592652	https://www.ncbi.nlm.nih.gov/nuccore/MG592652	Annotation	Portal protein phylogeny	Supplementary_Zip_File_1_VirfamHNTOutputs.tgz	figshare	doi:10.6084/m9.figshare.c.4028239	https://dx.doi.org/10.6084/m9.figshare.c.4028239	2010-10-13
Vibrio phage 1.283.C._10N.286.55.A1	Genome sequencing	Illumina MiSeq	Illumina	Genome assembly and curation	1.283.C._10N.286.55.A1	MG592653	Genbank	MG592653	https://www.ncbi.nlm.nih.gov/nuccore/MG592653	Annotation	Portal protein phylogeny	Supplementary_Zip_File_1_VirfamHNTOutputs.tgz	figshare	doi:10.6084/m9.figshare.c.4028239	https://dx.doi.org/10.6084/m9.figshare.c.4028239	2010-10-13
Vibrio phage 1.284.A._10N.286.55.A5	Genome sequencing	Illumina MiSeq	Illumina	Genome assembly and curation	1.284.A._10N.286.55.A5	MG592654	Genbank	MG592654	https://www.ncbi.nlm.nih.gov/nuccore/MG592654	Annotation	Portal protein phylogeny	Supplementary_Zip_File_1_VirfamHNTOutputs.tgz	figshare	doi:10.6084/m9.figshare.c.4028239	https://dx.doi.org/10.6084/m9.figshare.c.4028239	2010-10-13
Vibrio phage 1.285.O._10N.286.55.C12	Genome sequencing	Illumina MiSeq	Illumina	Genome assembly and curation	1.285.O._10N.286.55.C12	MG592655	Genbank	MG592655	https://www.ncbi.nlm.nih.gov/nuccore/MG592655	Annotation	Portal protein phylogeny	Supplementary_Zip_File_1_VirfamHNTOutputs.tgz	figshare	doi:10.6084/m9.figshare.c.4028239	https://dx.doi.org/10.6084/m9.figshare.c.4028239	2010-10-13
Vibrio phage 1.286.O._10N.286.55.C4	Genome sequencing	Illumina MiSeq	Illumina	Genome assembly and curation	1.286.O._10N.286.55.C4	MG592656	Genbank	MG592656	https://www.ncbi.nlm.nih.gov/nuccore/MG592656	Annotation	Portal protein phylogeny	Supplementary_Zip_File_1_VirfamHNTOutputs.tgz	figshare	doi:10.6084/m9.figshare.c.4028239	https://dx.doi.org/10.6084/m9.figshare.c.4028239	2010-10-13
Vibrio phage 1.287.O._10N.286.55.C7	Genome sequencing	Illumina MiSeq	Illumina	Genome assembly and curation	1.287.O._10N.286.55.C7	MG592657	Genbank	MG592657	https://www.ncbi.nlm.nih.gov/nuccore/MG592657	Annotation	Portal protein phylogeny	Supplementary_Zip_File_1_VirfamHNTOutputs.tgz	figshare	doi:10.6084/m9.figshare.c.4028239	https://dx.doi.org/10.6084/m9.figshare.c.4028239	2010-10-13
Vibrio phage 1.289.A._10N.286.55.E8	Genome sequencing	Illumina MiSeq	Illumina	Genome assembly and curation	1.289.A._10N.286.55.E8	MG592658	Genbank	MG592658	https://www.ncbi.nlm.nih.gov/nuccore/MG592658	Annotation	Portal protein phylogeny	Supplementary_Zip_File_1_VirfamHNTOutputs.tgz	figshare	doi:10.6084/m9.figshare.c.4028239	https://dx.doi.org/10.6084/m9.figshare.c.4028239	2010-10-13
Vibrio phage 1.291.O._10N.286.55.F6	Genome sequencing	Illumina MiSeq	Illumina	Genome assembly and curation	1.291.O._10N.286.55.F6	MG592659	Genbank	MG592659	https://www.ncbi.nlm.nih.gov/nuccore/MG592659	Annotation	Portal protein phylogeny	Supplementary_Zip_File_1_VirfamHNTOutputs.tgz	figshare	doi:10.6084/m9.figshare.c.4028239	https://dx.doi.org/10.6084/m9.figshare.c.4028239	2010-10-13
Vibrio phage 1.293.O._10N.261.52.E1	Genome sequencing	Illumina MiSeq	Illumina	Genome assembly and curation	1.293.O._10N.261.52.E1	MG592660	Genbank	MG592660	https://www.ncbi.nlm.nih.gov/nuccore/MG592660	Annotation	Portal protein phylogeny	Supplementary_Zip_File_1_VirfamHNTOutputs.tgz	figshare	doi:10.6084/m9.figshare.c.4028239	https://dx.doi.org/10.6084/m9.figshare.c.4028239	2010-09-18
Vibrio phage 2.044.O._10N.261.51.B8	Genome sequencing	Illumina MiSeq	Illumina	Genome assembly and curation	2.044.O._10N.261.51.B8	MG592661	Genbank	MG592661	https://www.ncbi.nlm.nih.gov/nuccore/MG592661	Annotation	Portal protein phylogeny	Supplementary_Zip_File_1_VirfamHNTOutputs.tgz	figshare	doi:10.6084/m9.figshare.c.4028239	https://dx.doi.org/10.6084/m9.figshare.c.4028239	2010-09-18
Vibrio phage 2.058.O._10N.286.46.B8	Genome sequencing	Illumina MiSeq	Illumina	Genome assembly and curation	2.058.O._10N.286.46.B8	MG592662	Genbank	MG592662	https://www.ncbi.nlm.nih.gov/nuccore/MG592662	Annotation	Portal protein phylogeny	Supplementary_Zip_File_1_VirfamHNTOutputs.tgz	figshare	doi:10.6084/m9.figshare.c.4028239	https://dx.doi.org/10.6084/m9.figshare.c.4028239	2010-10-13
Vibrio phage 2.092.O._10N.286.52.B7	Genome sequencing	Illumina MiSeq	Illumina	Genome assembly and curation	2.092.O._10N.286.52.B7	MG592663	Genbank	MG592663	https://www.ncbi.nlm.nih.gov/nuccore/MG592663	Annotation	Portal protein phylogeny	Supplementary_Zip_File_1_VirfamHNTOutputs.tgz	figshare	doi:10.6084/m9.figshare.c.4028239	https://dx.doi.org/10.6084/m9.figshare.c.4028239	2010-10-13
Vibrio phage 2.095.A._10N.286.46.E10	Genome sequencing	Illumina MiSeq	Illumina	Genome assembly and curation	2.095.A._10N.286.46.E10	MG592664	Genbank	MG592664	https://www.ncbi.nlm.nih.gov/nuccore/MG592664	Annotation	Portal protein phylogeny	Supplementary_Zip_File_1_VirfamHNTOutputs.tgz	figshare	doi:10.6084/m9.figshare.c.4028239	https://dx.doi.org/10.6084/m9.figshare.c.4028239	2010-10-13
Vibrio phage 2.095.B._10N.286.46.E10	Genome sequencing	Illumina MiSeq	Illumina	Genome assembly and curation	2.095.B._10N.286.46.E10	MG592665	Genbank	MG592665	https://www.ncbi.nlm.nih.gov/nuccore/MG592665	Annotation	Portal protein phylogeny	Supplementary_Zip_File_1_VirfamHNTOutputs.tgz	figshare	doi:10.6084/m9.figshare.c.4028239	https://dx.doi.org/10.6084/m9.figshare.c.4028239	2010-10-13
Vibrio phage 2.096.O._10N.286.48.B5	Genome sequencing	Illumina MiSeq	Illumina	Genome assembly and curation	2.096.O._10N.286.48.B5	MG592666	Genbank	MG592666	https://www.ncbi.nlm.nih.gov/nuccore/MG592666	Annotation	Portal protein phylogeny	Supplementary_Zip_File_1_VirfamHNTOutputs.tgz	figshare	doi:10.6084/m9.figshare.c.4028239	https://dx.doi.org/10.6084/m9.figshare.c.4028239	2010-10-13
Vibrio phage 2.117.O._10N.261.45.E9	Genome sequencing	Illumina MiSeq	Illumina	Genome assembly and curation	2.117.O._10N.261.45.E9	MG592667	Genbank	MG592667	https://www.ncbi.nlm.nih.gov/nuccore/MG592667	Annotation	Portal protein phylogeny	Supplementary_Zip_File_1_VirfamHNTOutputs.tgz	figshare	doi:10.6084/m9.figshare.c.4028239	https://dx.doi.org/10.6084/m9.figshare.c.4028239	2010-09-18
Vibrio phage 2.130.O._10N.222.46.C2	Genome sequencing	Illumina MiSeq	Illumina	Genome assembly and curation	2.130.O._10N.222.46.C2	MG592668	Genbank	MG592668	https://www.ncbi.nlm.nih.gov/nuccore/MG592668	Annotation	Portal protein phylogeny	Supplementary_Zip_File_1_VirfamHNTOutputs.tgz	figshare	doi:10.6084/m9.figshare.c.4028239	https://dx.doi.org/10.6084/m9.figshare.c.4028239	2010-08-10
Vibrio phage 2.159.A._10N.261.46.F12	Genome sequencing	Illumina MiSeq	Illumina	Genome assembly and curation	2.159.A._10N.261.46.F12	MG592669	Genbank	MG592669	https://www.ncbi.nlm.nih.gov/nuccore/MG592669	Annotation	Portal protein phylogeny	Supplementary_Zip_File_1_VirfamHNTOutputs.tgz	figshare	doi:10.6084/m9.figshare.c.4028239	https://dx.doi.org/10.6084/m9.figshare.c.4028239	2010-09-18
Vibrio phage 2.159.B._10N.261.46.F12	Genome sequencing	Illumina MiSeq	Illumina	Genome assembly and curation	2.159.B._10N.261.46.F12	MG592670	Genbank	MG592670	https://www.ncbi.nlm.nih.gov/nuccore/MG592670	Annotation	Portal protein phylogeny	Supplementary_Zip_File_1_VirfamHNTOutputs.tgz	figshare	doi:10.6084/m9.figshare.c.4028239	https://dx.doi.org/10.6084/m9.figshare.c.4028239	2010-09-18
Vibrio phage 2.275.O._10N.286.54.E11	Genome sequencing	Illumina MiSeq	Illumina	Genome assembly and curation	2.275.O._10N.286.54.E11	MG592671	Genbank	MG592671	https://www.ncbi.nlm.nih.gov/nuccore/MG592671	Annotation	Portal protein phylogeny	Supplementary_Zip_File_1_VirfamHNTOutputs.tgz	figshare	doi:10.6084/m9.figshare.c.4028239	https://dx.doi.org/10.6084/m9.figshare.c.4028239	2010-10-13
Vibrio phage 3.058.O._10N.286.46.B8	Genome sequencing	Illumina MiSeq	Illumina	Genome assembly and curation	3.058.O._10N.286.46.B8	MG592672	Genbank	MG592672	https://www.ncbi.nlm.nih.gov/nuccore/MG592672	Annotation	Portal protein phylogeny	Supplementary_Zip_File_1_VirfamHNTOutputs.tgz	figshare	doi:10.6084/m9.figshare.c.4028239	https://dx.doi.org/10.6084/m9.figshare.c.4028239	2010-10-13
