# Supplementary material for: Viruses of the Nahant Collection, characterization of 251 marine Vibrionaceae viruses
Source: Sci Data. 2018 Jul 3;5:180114. doi: 10.1038/sdata.2018.114 (PMC6029569; doi:10.1038/sdata.2018.114)
Supplement: Supplementary Table 1 [file sdata2018114-s3.xls]

## Sheet: SuppTable1_AccNumbers
Organism Type	Organism	Strain Name	BioProject id	Sequence Type	Biosample	Accession	Is host genome available, or only hsp60?
Virus	Vibrio phage	1.003.O._10N.286.48.A2	PRJNA328102	Genome	SAMN05374607	MG592390	Genome
Virus	Vibrio phage	1.004.O._10N.261.54.A2	PRJNA328102	Genome	SAMN05374608	MG592391	Genome
Virus	Vibrio phage	1.005.O._10N.286.48.F2	PRJNA328102	Genome	SAMN05374609	MG592392	Genome
Virus	Vibrio phage	1.007.O._10N.261.55.F9	PRJNA328102	Genome	SAMN05374610	MG592393	Genome
Virus	Vibrio phage	1.008.O._10N.286.54.E5	PRJNA328102	Genome	SAMN05374611	MG592394	Genome
Virus	Vibrio phage	1.009.O._10N.261.51.C9	PRJNA328102	Genome	SAMN05374612	MG592395	Genome
Virus	Vibrio phage	1.011.O._10N.286.49.B11	PRJNA328102	Genome	SAMN05374613	MG592396	Genome
Virus	Vibrio phage	1.012.O._10N.261.48.C12	PRJNA328102	Genome	SAMN05374614	MG592397	Genome
Virus	Vibrio phage	1.013.O._10N.286.54.F9	PRJNA328102	Genome	SAMN05374615	MG592398	Genome
Virus	Vibrio phage	1.015.O._10N.222.51.E5	PRJNA328102	Genome	SAMN05374616	MG592399	Genome
Virus	Vibrio phage	1.016.O._10N.286.46.A11	PRJNA328102	Genome	SAMN05374617	MG592400	Genome
Virus	Vibrio phage	1.017.O._10N.286.55.C11	PRJNA328102	Genome	SAMN05374618	MG592401	Genome
Virus	Vibrio phage	1.020.O._10N.222.48.A2	PRJNA328102	Genome	SAMN05374619	MG592402	Genome
Virus	Vibrio phage	1.021.A._10N.222.51.F9	PRJNA328102	Genome	SAMN05374620	MG592403	Genome
Virus	Vibrio phage	1.021.B._10N.222.51.F9	PRJNA328102	Genome	SAMN05374621	MG592404	Genome
Virus	Vibrio phage	1.021.C._10N.222.51.F9	PRJNA328102	Genome	SAMN05374622	MG592405	Genome
Virus	Vibrio phage	1.022.O._10N.286.45.A10	PRJNA328102	Genome	SAMN05374623	MG592406	Genome
Virus	Vibrio phage	1.023.O._10N.222.51.B4	PRJNA328102	Genome	SAMN05374624	MG592407	Genome
Virus	Vibrio phage	1.024.O._10N.261.45.F8	PRJNA328102	Genome	SAMN05374625	MG592408	Genome
Virus	Vibrio phage	1.025.O._10N.222.46.B6	PRJNA328102	Genome	SAMN05374626	MG592409	Genome
Virus	Vibrio phage	1.026.O._10N.222.49.C7	PRJNA328102	Genome	SAMN05374627	MG592410	Genome
Virus	Vibrio phage	1.027.O._10N.286.54.B8	PRJNA328102	Genome	SAMN05374628	MG592411	Genome
Virus	Vibrio phage	1.028.O._10N.286.45.B6	PRJNA328102	Genome	SAMN05374629	MG592412	Genome
Virus	Vibrio phage	1.029.O._10N.261.55.A7	PRJNA328102	Genome	SAMN05374630	MG592413	Genome
Virus	Vibrio phage	1.030.O._10N.222.55.F9	PRJNA328102	Genome	SAMN05374631	MG592414	Genome
Virus	Vibrio phage	1.031.O._10N.261.46.F8	PRJNA328102	Genome	SAMN05374632	MG592415	Genome
Virus	Vibrio phage	1.032.O._10N.261.54.F5	PRJNA328102	Genome	SAMN05374633	MG592416	Genome
Virus	Vibrio phage	1.033.O._10N.222.49.B8	PRJNA328102	Genome	SAMN05374634	MG592417	hsp60, partial
Virus	Vibrio phage	1.034.O._10N.261.46.B7	PRJNA328102	Genome	SAMN05374635	MG592418	Genome
Virus	Vibrio phage	1.034.X._10N.261.46.B7	PRJNA328102	Genome	SAMN05374636	MG592419	Genome
Virus	Vibrio phage	1.036.O._10N.286.45.C3	PRJNA328102	Genome	SAMN05374637	MG592420	Genome
Virus	Vibrio phage	1.037.O._10N.261.52.F7	PRJNA328102	Genome	SAMN05374638	MG592421	Genome
Virus	Vibrio phage	1.038.O._10N.286.51.C2	PRJNA328102	Genome	SAMN05374639	MG592422	Genome
Virus	Vibrio phage	1.039.O._10N.286.55.A2	PRJNA328102	Genome	SAMN05374640	MG592423	Genome
Virus	Vibrio phage	1.040.O._10N.286.45.B9	PRJNA328102	Genome	SAMN05374641	MG592424	Genome
Virus	Vibrio phage	1.042.O._10N.286.45.B8	PRJNA328102	Genome	SAMN05374642	MG592425	Genome
Virus	Vibrio phage	1.043.O._10N.261.52.C7	PRJNA328102	Genome	SAMN05374643	MG592426	Genome
Virus	Vibrio phage	1.044.O._10N.261.51.B8	PRJNA328102	Genome	SAMN05374644	MG592427	Genome
Virus	Vibrio phage	1.046.O._10N.286.52.E3	PRJNA328102	Genome	SAMN05374645	MG592428	Genome
Virus	Vibrio phage	1.047.O._10N.286.55.F2	PRJNA328102	Genome	SAMN05374646	MG592429	hsp60, partial
Virus	Vibrio phage	1.048.O._10N.286.46.A10	PRJNA328102	Genome	SAMN05374647	MG592430	Genome
Virus	Shewanella phage	1.049.O._10N.286.54.B5	PRJNA328102	Genome	SAMN05374648	MG592431	hsp60, partial
Virus	Shewanella phage	1.050.O._10N.286.48.A6	PRJNA328102	Genome	SAMN05374649	MG592432	Genome
Virus	Enterovibrio phage	1.052.A._10N.286.46.C3	PRJNA328102	Genome	SAMN05374650	MG592433	Genome
Virus	Vibrio phage	1.054.O._10N.261.52.A1	PRJNA328102	Genome	SAMN05374651	MG592434	Genome
Virus	Enterovibrio phage	1.055.O._10N.286.55.E9	PRJNA328102	Genome	SAMN05374652	MG592435	hsp60, partial
Virus	Vibrio phage	1.056.O._10N.261.48.C11	PRJNA328102	Genome	SAMN05374653	MG592436	Genome
Virus	Vibrio phage	1.057.O._10N.261.46.B12	PRJNA328102	Genome	SAMN05374654	MG592437	Genome
Virus	Vibrio phage	1.060.A._10N.261.48.B5	PRJNA328102	Genome	SAMN05374655	MG592438	Genome
Virus	Vibrio phage	1.061.O._10N.286.55.C2	PRJNA328102	Genome	SAMN05374656	MG592439	Genome
Virus	Vibrio phage	1.062.O._10N.286.55.C3	PRJNA328102	Genome	SAMN05374657	MG592440	Genome
Virus	Vibrio phage	1.063.O._10N.261.45.C7	PRJNA328102	Genome	SAMN05374658	MG592441	Genome
Virus	Vibrio phage	1.064.O._10N.261.52.E2	PRJNA328102	Genome	SAMN05374659	MG592442	none available
Virus	Vibrio phage	1.066.O._10N.286.46.E8	PRJNA328102	Genome	SAMN05374660	MG592443	Genome
Virus	Vibrio phage	1.067.O._10N.261.52.C9	PRJNA328102	Genome	SAMN05374661	MG592444	Genome
Virus	Vibrio phage	1.068.O._10N.261.51.F8	PRJNA328102	Genome	SAMN05374662	MG592445	Genome
Virus	Vibrio phage	1.069.O._10N.286.49.F11	PRJNA328102	Genome	SAMN05374663	MG592446	Genome
Virus	Enterovibrio phage	1.070.O._10N.261.45.B2	PRJNA328102	Genome	SAMN05374664	MG592447	Genome
Virus	Vibrio phage	1.071.A._10N.286.46.A12	PRJNA328102	Genome	SAMN05374665	MG592448	hsp60, partial
Virus	Vibrio phage	1.072.O._10N.286.48.A12	PRJNA328102	Genome	SAMN05374666	MG592449	none available
Virus	Vibrio phage	1.074.O._10N.222.49.B7	PRJNA328102	Genome	SAMN05374667	MG592450	Genome
Virus	Vibrio phage	1.075.O._10N.286.55.B10	PRJNA328102	Genome	SAMN05374668	MG592451	hsp60, partial
Virus	Shewanella phage	1.076.O._10N.286.51.B7	PRJNA328102	Genome	SAMN05374669	MG592452	Genome
Virus	Enterovibrio phage	1.077.O._10N.261.45.A10	PRJNA328102	Genome	SAMN05374670	MG592453	Genome
Virus	Vibrio phage	1.079.O._10N.286.45.E9	PRJNA328102	Genome	SAMN05374671	MG592454	Genome
Virus	Vibrio phage	1.080.O._10N.286.48.A4	PRJNA328102	Genome	SAMN05374672	MG592455	Genome
Virus	Shewanella phage	1.081.O._10N.286.52.C2	PRJNA328102	Genome	SAMN05374673	MG592456	Genome
Virus	Vibrio phage	1.082.O._10N.261.49.E4	PRJNA328102	Genome	SAMN05374674	MG592457	Genome
Virus	Shewanella phage	1.083.O._10N.286.52.B9	PRJNA328102	Genome	SAMN05374675	MG592458	Genome
Virus	Enterovibrio phage	1.084.O._10N.261.49.F5	PRJNA328102	Genome	SAMN05374676	MG592459	Genome
Virus	Vibrio phage	1.085.O._10N.222.51.E3	PRJNA328102	Genome	SAMN05374677	MG592460	Genome
Virus	Vibrio phage	1.086.O._10N.222.51.F8	PRJNA328102	Genome	SAMN05374678	MG592461	Genome
Virus	Vibrio phage	1.087.A._10N.261.45.F9	PRJNA328102	Genome	SAMN05374679	MG592462	Genome
Virus	Vibrio phage	1.088.O._10N.261.46.A1	PRJNA328102	Genome	SAMN05374680	MG592463	Genome
Virus	Vibrio phage	1.089.O._10N.261.51.F9	PRJNA328102	Genome	SAMN05374681	MG592464	Genome
Virus	Vibrio phage	1.090.B._10N.286.48.F1	PRJNA328102	Genome	SAMN05374682	MG592465	hsp60, partial
Virus	Vibrio phage	1.091.O._10N.286.52.B12	PRJNA328102	Genome	SAMN05374683	MG592466	hsp60, partial
Virus	Vibrio phage	1.093.O._10N.286.55.E10	PRJNA328102	Genome	SAMN05374684	MG592467	Genome
Virus	Vibrio phage	1.094.O._10N.286.55.E12	PRJNA328102	Genome	SAMN05374685	MG592468	Genome
Virus	Vibrio phage	1.095.O._10N.286.46.E10	PRJNA328102	Genome	SAMN05374686	MG592469	Genome
Virus	Vibrio phage	1.097.O._10N.286.49.B3	PRJNA328102	Genome	SAMN05374687	MG592470	Genome
Virus	Vibrio phage	1.098.O._10N.286.51.B9	PRJNA328102	Genome	SAMN05374688	MG592471	Genome
Virus	Vibrio phage	1.100.O._10N.261.45.C3	PRJNA328102	Genome	SAMN05374689	MG592472	Genome
Virus	Enterovibrio phage	1.101.O._10N.261.45.C6	PRJNA328102	Genome	SAMN05374690	MG592473	Genome
Virus	Vibrio phage	1.102.O._10N.261.45.E3	PRJNA328102	Genome	SAMN05374691	MG592474	Genome
Virus	Vibrio phage	1.103.O._10N.261.52.F2	PRJNA328102	Genome	SAMN05374692	MG592475	Genome
Virus	Vibrio phage	1.104.O._10N.286.49.A12	PRJNA328102	Genome	SAMN05374693	MG592476	Genome
Virus	Vibrio phage	1.105.O._10N.286.49.B4	PRJNA328102	Genome	SAMN05374694	MG592477	hsp60, partial
Virus	Vibrio phage	1.106.O._10N.286.51.F7	PRJNA328102	Genome	SAMN05374695	MG592478	hsp60, partial
Virus	Vibrio phage	1.107.A._10N.286.52.E10	PRJNA328102	Genome	SAMN05374696	MG592479	Genome
Virus	Vibrio phage	1.107.B._10N.286.52.E10	PRJNA328102	Genome	SAMN05374697	MG592480	Genome
Virus	Vibrio phage	1.107.C._10N.286.52.E10	PRJNA328102	Genome	SAMN05374698	MG592481	Genome
Virus	Vibrio phage	1.108.O._10N.222.51.A4	PRJNA328102	Genome	SAMN05374699	MG592482	Genome
Virus	Vibrio phage	1.110.O._10N.261.52.C1	PRJNA328102	Genome	SAMN05374700	MG592483	Genome
Virus	Vibrio phage	1.111.A._10N.286.45.E6	PRJNA328102	Genome	SAMN05374701	MG592484	Genome
Virus	Vibrio phage	1.111.B._10N.286.45.E6	PRJNA328102	Genome	SAMN05374702	MG592485	Genome
Virus	Vibrio phage	1.112.O._10N.286.46.B11	PRJNA328102	Genome	SAMN05374703	MG592486	Genome
Virus	Vibrio phage	1.113.A._10N.286.51.E7	PRJNA328102	Genome	SAMN05374704	MG592487	hsp60, partial
Virus	Vibrio phage	1.115.A._10N.222.49.B11	PRJNA328102	Genome	SAMN05374705	MG592488	Genome
Virus	Vibrio phage	1.115.B._10N.222.49.B11	PRJNA328102	Genome	SAMN05374706	MG592489	Genome
Virus	Vibrio phage	1.116.O._10N.222.52.C10	PRJNA328102	Genome	SAMN05374707	MG592490	Genome
Virus	Vibrio phage	1.117.O._10N.261.45.E9	PRJNA328102	Genome	SAMN05374708	MG592491	hsp60, partial
Virus	Vibrio phage	1.118.A._10N.261.49.F6	PRJNA328102	Genome	SAMN05374709	MG592492	hsp60, partial
Virus	Vibrio phage	1.118.B._10N.261.49.F6	PRJNA328102	Genome	SAMN05374710	MG592493	hsp60, partial
Virus	Vibrio phage	1.119.O._10N.261.51.A9	PRJNA328102	Genome	SAMN05374711	MG592494	Genome
Virus	Enterovibrio phage	1.121.O._10N.286.46.C4	PRJNA328102	Genome	SAMN05374712	MG592495	Genome
Virus	Vibrio phage	1.122.A._10N.286.46.F8	PRJNA328102	Genome	SAMN05374713	MG592496	Genome
Virus	Vibrio phage	1.122.B._10N.286.46.F8	PRJNA328102	Genome	SAMN05374714	MG592497	Genome
Virus	Enterovibrio phage	1.123.O._10N.286.48.F3	PRJNA328102	Genome	SAMN05374715	MG592498	Genome
Virus	Vibrio phage	1.124.O._10N.286.49.B1	PRJNA328102	Genome	SAMN05374716	MG592499	Genome
Virus	Vibrio phage	1.125.O._10N.286.49.F5	PRJNA328102	Genome	SAMN05374717	MG592500	Genome
Virus	Vibrio phage	1.127.O._10N.286.52.E12	PRJNA328102	Genome	SAMN05374718	MG592501	hsp60, partial
Virus	Vibrio phage	1.131.O._10N.222.49.A8	PRJNA328102	Genome	SAMN05374719	MG592502	Genome
Virus	Vibrio phage	1.132.O._10N.222.49.F8	PRJNA328102	Genome	SAMN05374720	MG592503	Genome
Virus	Vibrio phage	1.133.O._10N.222.51.E4	PRJNA328102	Genome	SAMN05374721	MG592504	Genome
Virus	Vibrio phage	1.134.O._10N.222.52.B8	PRJNA328102	Genome	SAMN05374722	MG592505	Genome
Virus	Vibrio phage	1.135.O._10N.222.54.B6	PRJNA328102	Genome	SAMN05374723	MG592506	Genome
Virus	Vibrio phage	1.136.O._10N.261.45.E11	PRJNA328102	Genome	SAMN05374724	MG592507	Genome
Virus	Vibrio phage	1.137.O._10N.261.46.B5	PRJNA328102	Genome	SAMN05374725	MG592508	Genome
Virus	Vibrio phage	1.138.O._10N.261.48.A1	PRJNA328102	Genome	SAMN05374726	MG592509	Genome
Virus	Vibrio phage	1.139.A._10N.261.48.C6	PRJNA328102	Genome	SAMN05374727	MG592510	Genome
Virus	Vibrio phage	1.139.B._10N.261.48.C6	PRJNA328102	Genome	SAMN05374728	MG592511	Genome
Virus	Vibrio phage	1.141.A._10N.261.49.B3	PRJNA328102	Genome	SAMN05374729	MG592512	Genome
Virus	Vibrio phage	1.142.O._10N.261.49.E11	PRJNA328102	Genome	SAMN05374730	MG592513	Genome
Virus	Vibrio phage	1.143.O._10N.261.55.C8	PRJNA328102	Genome	SAMN05374731	MG592514	Genome
Virus	Vibrio phage	1.144.O._10N.286.45.B3	PRJNA328102	Genome	SAMN05374732	MG592515	Genome
Virus	Vibrio phage	1.147.O._10N.286.49.E9	PRJNA328102	Genome	SAMN05374733	MG592516	Genome
Virus	Vibrio phage	1.148.O._10N.286.54.A10	PRJNA328102	Genome	SAMN05374734	MG592517	Genome
Virus	Vibrio phage	1.149.O._10N.286.55.A12	PRJNA328102	Genome	SAMN05374735	MG592518	Genome
Virus	Vibrio phage	1.150.O._10N.222.46.A6	PRJNA328102	Genome	SAMN05374736	MG592519	Genome
Virus	Vibrio phage	1.151.O._10N.222.46.B1	PRJNA328102	Genome	SAMN05374737	MG592520	Genome
Virus	Vibrio phage	1.152.O._10N.222.46.E1	PRJNA328102	Genome	SAMN05374738	MG592521	Genome
Virus	Vibrio phage	1.154.O._10N.222.52.B12	PRJNA328102	Genome	SAMN05374739	MG592522	Genome
Virus	Vibrio phage	1.155.O._10N.222.55.B3	PRJNA328102	Genome	SAMN05374740	MG592523	hsp60, partial
Virus	Vibrio phage	1.156.O._10N.261.45.A6	PRJNA328102	Genome	SAMN05374741	MG592524	Genome
Virus	Vibrio phage	1.157.O._10N.261.45.B7	PRJNA328102	Genome	SAMN05374742	MG592525	Genome
Virus	Vibrio phage	1.158.O._10N.261.45.E12	PRJNA328102	Genome	SAMN05374743	MG592526	Genome
Virus	Vibrio phage	1.159.O._10N.261.46.F12	PRJNA328102	Genome	SAMN05374744	MG592527	Genome
Virus	Vibrio phage	1.160.O._10N.261.48.B11	PRJNA328102	Genome	SAMN05374745	MG592528	Genome
Virus	Vibrio phage	1.161.O._10N.261.48.C5	PRJNA328102	Genome	SAMN05374746	MG592529	Genome
Virus	Vibrio phage	1.162.O._10N.261.48.E3	PRJNA328102	Genome	SAMN05374747	MG592530	Genome
Virus	Vibrio phage	1.164.O._10N.261.51.A7	PRJNA328102	Genome	SAMN05374748	MG592531	Genome
Virus	Vibrio phage	1.165.O._10N.261.51.B7	PRJNA328102	Genome	SAMN05374749	MG592532	Genome
Virus	Vibrio phage	1.166.O._10N.261.51.C7	PRJNA328102	Genome	SAMN05374750	MG592533	hsp60, partial
Virus	Vibrio phage	1.167.O._10N.261.51.F2	PRJNA328102	Genome	SAMN05374751	MG592534	Genome
Virus	Vibrio phage	1.168.O._10N.261.52.A10	PRJNA328102	Genome	SAMN05374752	MG592535	Genome
Virus	Vibrio phage	1.169.O._10N.261.52.B1	PRJNA328102	Genome	SAMN05374753	MG592536	Genome
Virus	Vibrio phage	1.170.O._10N.261.52.C3	PRJNA328102	Genome	SAMN05374754	MG592537	hsp60, partial
Virus	Vibrio phage	1.171.O._10N.261.52.F12	PRJNA328102	Genome	SAMN05374755	MG592538	Genome
Virus	Vibrio phage	1.172.O._10N.261.52.F5	PRJNA328102	Genome	SAMN05374756	MG592539	Genome
Virus	Vibrio phage	1.173.O._10N.261.55.A11	PRJNA328102	Genome	SAMN05374757	MG592540	Genome
Virus	Vibrio phage	1.174.O._10N.261.55.A8	PRJNA328102	Genome	SAMN05374758	MG592541	Genome
Virus	Vibrio phage	1.175.O._10N.261.55.B3	PRJNA328102	Genome	SAMN05374759	MG592542	Genome
Virus	Vibrio phage	1.176.O._10N.261.55.F5	PRJNA328102	Genome	SAMN05374760	MG592543	Genome
Virus	Vibrio phage	1.177.O._10N.286.45.E10	PRJNA328102	Genome	SAMN05374761	MG592544	Genome
Virus	Vibrio phage	1.178.O._10N.286.45.E12	PRJNA328102	Genome	SAMN05374762	MG592545	hsp60, partial
Virus	Vibrio phage	1.179.O._10N.286.45.F12	PRJNA328102	Genome	SAMN05374763	MG592546	Genome
Virus	Vibrio phage	1.181.O._10N.286.46.C9	PRJNA328102	Genome	SAMN05374764	MG592547	Genome
Virus	Vibrio phage	1.182.O._10N.286.46.E1	PRJNA328102	Genome	SAMN05374765	MG592548	Genome
Virus	Vibrio phage	1.183.O._10N.286.48.B7	PRJNA328102	Genome	SAMN05374766	MG592549	Genome
Virus	Vibrio phage	1.184.A._10N.286.49.A5	PRJNA328102	Genome	SAMN05374767	MG592550	Genome
Virus	Vibrio phage	1.185.O._10N.286.49.C2	PRJNA328102	Genome	SAMN05374768	MG592551	Genome
Virus	Vibrio phage	1.186.O._10N.286.49.E3	PRJNA328102	Genome	SAMN05374769	MG592552	Genome
Virus	Vibrio phage	1.187.O._10N.286.49.F1	PRJNA328102	Genome	SAMN05374770	MG592553	Genome
Virus	Vibrio phage	1.188.A._10N.286.51.A6	PRJNA328102	Genome	SAMN05374771	MG592554	Genome
Virus	Vibrio phage	1.188.B._10N.286.51.A6	PRJNA328102	Genome	SAMN05374772	MG592555	Genome
Virus	Vibrio phage	1.188.C._10N.286.51.A6	PRJNA328102	Genome	SAMN05374773	MG592556	Genome
Virus	Vibrio phage	1.189.B._10N.286.51.B5	PRJNA328102	Genome	SAMN05374774	MG592557	Genome
Virus	Vibrio phage	1.189.C._10N.286.51.B5	PRJNA328102	Genome	SAMN05374775	MG592558	Genome
Virus	Vibrio phage	1.189.O._10N.286.51.B5	PRJNA328102	Genome	SAMN05374776	MG592559	Genome
Virus	Vibrio phage	1.190.O._10N.286.51.F12	PRJNA328102	Genome	SAMN05374777	MG592560	Genome
Virus	Vibrio phage	1.191.O._10N.286.52.B4	PRJNA328102	Genome	SAMN05374778	MG592561	Genome
Virus	Vibrio phage	1.193.O._10N.286.52.C6	PRJNA328102	Genome	SAMN05374779	MG592562	Genome
Virus	Vibrio phage	1.194.O._10N.286.54.B1	PRJNA328102	Genome	SAMN05374780	MG592563	Genome
Virus	Vibrio phage	1.195.O._10N.286.54.C8	PRJNA328102	Genome	SAMN05374781	MG592564	Genome
Virus	Vibrio phage	1.196.O._10N.286.54.E12	PRJNA328102	Genome	SAMN05374782	MG592565	Genome
Virus	Vibrio phage	1.197.A._10N.286.54.F2	PRJNA328102	Genome	SAMN05374783	MG592566	Genome
Virus	Vibrio phage	1.198.A._10N.286.54.F4	PRJNA328102	Genome	SAMN05374784	MG592567	Genome
Virus	Vibrio phage	1.198.B._10N.286.54.F4	PRJNA328102	Genome	SAMN05374785	MG592568	Genome
Virus	Vibrio phage	1.199.A._10N.286.55.C10	PRJNA328102	Genome	SAMN05374786	MG592569	Genome
Virus	Vibrio phage	1.199.B._10N.286.55.C10	PRJNA328102	Genome	SAMN05374787	MG592570	Genome
Virus	Vibrio phage	1.200.O._10N.286.55.E1	PRJNA328102	Genome	SAMN05374788	MG592571	Genome
Virus	Vibrio phage	1.201.B._10N.286.55.F1	PRJNA328102	Genome	SAMN05374789	MG592572	Genome
Virus	Vibrio phage	1.202.O._10N.222.45.E8	PRJNA328102	Genome	SAMN05374790	MG592573	Genome
Virus	Vibrio phage	1.204.O._10N.222.46.F12	PRJNA328102	Genome	SAMN05374791	MG592574	Genome
Virus	Vibrio phage	1.205.O._10N.222.51.A7	PRJNA328102	Genome	SAMN05374792	MG592575	Genome
Virus	Vibrio phage	1.206.O._10N.222.51.B10	PRJNA328102	Genome	SAMN05374793	MG592576	Genome
Virus	Vibrio phage	1.207.B._10N.222.51.C2	PRJNA328102	Genome	SAMN05374794	MG592577	Genome
Virus	Vibrio phage	1.208.B._10N.222.52.A7	PRJNA328102	Genome	SAMN05374795	MG592578	Genome
Virus	Vibrio phage	1.209.O._10N.222.52.B2	PRJNA328102	Genome	SAMN05374796	MG592579	Genome
Virus	Vibrio phage	1.210.O._10N.222.52.C2	PRJNA328102	Genome	SAMN05374797	MG592580	hsp60, partial
Virus	Vibrio phage	1.211.A._10N.222.52.F11	PRJNA328102	Genome	SAMN05374798	MG592581	hsp60, partial
Virus	Vibrio phage	1.211.B._10N.222.52.F11	PRJNA328102	Genome	SAMN05374799	MG592582	hsp60, partial
Virus	Vibrio phage	1.213.O._10N.222.54.F10	PRJNA328102	Genome	SAMN05374800	MG592583	Genome
Virus	Vibrio phage	1.214.O._10N.222.54.F11	PRJNA328102	Genome	SAMN05374801	MG592584	Genome
Virus	Vibrio phage	1.215.A._10N.222.54.F7	PRJNA328102	Genome	SAMN05374802	MG592585	Genome
Virus	Vibrio phage	1.215.B._10N.222.54.F7	PRJNA328102	Genome	SAMN05374803	MG592586	Genome
Virus	Vibrio phage	1.216.O._10N.222.55.C12	PRJNA328102	Genome	SAMN05374804	MG592587	Genome
Virus	Vibrio phage	1.217.O._10N.261.45.A1	PRJNA328102	Genome	SAMN05374805	MG592588	Genome
Virus	Vibrio phage	1.219.O._10N.261.45.E2	PRJNA328102	Genome	SAMN05374806	MG592589	Genome
Virus	Vibrio phage	1.223.O._10N.261.48.A9	PRJNA328102	Genome	SAMN05374807	MG592590	Genome
Virus	Vibrio phage	1.224.A._10N.261.48.B1	PRJNA328102	Genome	SAMN05374808	MG592591	Genome
Virus	Vibrio phage	1.225.O._10N.261.48.B7	PRJNA328102	Genome	SAMN05374809	MG592592	Genome
Virus	Vibrio phage	1.226.O._10N.261.48.E5	PRJNA328102	Genome	SAMN05374810	MG592593	Genome
Virus	Vibrio phage	1.228.O._10N.261.49.C1	PRJNA328102	Genome	SAMN05374811	MG592594	Genome
Virus	Vibrio phage	1.231.O._10N.261.49.F8	PRJNA328102	Genome	SAMN05374812	MG592595	Genome
Virus	Vibrio phage	1.232.O._10N.261.51.E11	PRJNA328102	Genome	SAMN05374813	MG592596	Genome
Virus	Vibrio phage	1.233.A._10N.261.51.E6	PRJNA328102	Genome	SAMN05374814	MG592597	Genome
Virus	Vibrio phage	1.233.B._10N.261.51.E6	PRJNA328102	Genome	SAMN05374815	MG592598	Genome
Virus	Vibrio phage	1.235.O._10N.261.52.B2	PRJNA328102	Genome	SAMN05374816	MG592599	Genome
Virus	Vibrio phage	1.236.O._10N.261.52.C4	PRJNA328102	Genome	SAMN05374817	MG592600	Genome
Virus	Vibrio phage	1.237.A._10N.261.52.C5	PRJNA328102	Genome	SAMN05374818	MG592601	Genome
Virus	Vibrio phage	1.237.B._10N.261.52.C5	PRJNA328102	Genome	SAMN05374819	MG592602	Genome
Virus	Vibrio phage	1.238.A._10N.261.52.F10	PRJNA328102	Genome	SAMN05374820	MG592603	Genome
Virus	Vibrio phage	1.238.B._10N.261.52.F10	PRJNA328102	Genome	SAMN05374821	MG592604	Genome
Virus	Vibrio phage	1.239.O._10N.261.52.F6	PRJNA328102	Genome	SAMN05374822	MG592605	Genome
Virus	Vibrio phage	1.240.O._10N.261.52.F8	PRJNA328102	Genome	SAMN05374823	MG592606	Genome
Virus	Vibrio phage	1.242.O._10N.261.54.B2	PRJNA328102	Genome	SAMN05374824	MG592607	Genome
Virus	Vibrio phage	1.243.O._10N.261.54.B5	PRJNA328102	Genome	SAMN05374825	MG592608	Genome
Virus	Vibrio phage	1.244.A._10N.261.54.C3	PRJNA328102	Genome	SAMN05374826	MG592609	Genome
Virus	Vibrio phage	1.245.O._10N.261.54.C7	PRJNA328102	Genome	SAMN05374827	MG592610	Genome
Virus	Vibrio phage	1.246.O._10N.261.54.E10	PRJNA328102	Genome	SAMN05374828	MG592611	Genome
Virus	Vibrio phage	1.247.A._10N.261.54.E12	PRJNA328102	Genome	SAMN05374829	MG592612	Genome
Virus	Vibrio phage	1.247.B._10N.261.54.E12	PRJNA328102	Genome	SAMN05374830	MG592613	Genome
Virus	Vibrio phage	1.248.O._10N.261.54.F1	PRJNA328102	Genome	SAMN05374831	MG592614	Genome
Virus	Vibrio phage	1.249.A._10N.261.55.B9	PRJNA328102	Genome	SAMN05374832	MG592615	Genome
Virus	Vibrio phage	1.249.B._10N.261.55.B9	PRJNA328102	Genome	SAMN05374833	MG592616	Genome
Virus	Vibrio phage	1.250.O._10N.261.55.E11	PRJNA328102	Genome	SAMN05374834	MG592617	Genome
Virus	Vibrio phage	1.251.O._10N.261.55.E5	PRJNA328102	Genome	SAMN05374835	MG592618	Genome
Virus	Vibrio phage	1.253.O._10N.286.45.B12	PRJNA328102	Genome	SAMN05374836	MG592619	Genome
Virus	Vibrio phage	1.254.O._10N.286.45.C8	PRJNA328102	Genome	SAMN05374837	MG592620	Genome
Virus	Vibrio phage	1.255.O._10N.286.45.F1	PRJNA328102	Genome	SAMN05374838	MG592621	Genome
Virus	Vibrio phage	1.256.O._10N.286.45.F8	PRJNA328102	Genome	SAMN05374839	MG592622	Genome
Virus	Vibrio phage	1.257.O._10N.286.46.A4	PRJNA328102	Genome	SAMN05374840	MG592623	Genome
Virus	Vibrio phage	1.259.O._10N.286.48.F4	PRJNA328102	Genome	SAMN05374841	MG592624	Genome
Virus	Vibrio phage	1.261.O._10N.286.51.A7	PRJNA328102	Genome	SAMN05374842	MG592625	Genome
Virus	Vibrio phage	1.262.O._10N.286.51.A9	PRJNA328102	Genome	SAMN05374843	MG592626	Genome
Virus	Vibrio phage	1.263.A._10N.286.51.B1	PRJNA328102	Genome	SAMN05374844	MG592627	Genome
Virus	Vibrio phage	1.263.B._10N.286.51.B1	PRJNA328102	Genome	SAMN05374845	MG592628	Genome
Virus	Vibrio phage	1.264.O._10N.286.51.F2	PRJNA328102	Genome	SAMN05374846	MG592629	Genome
Virus	Vibrio phage	1.265.O._10N.286.52.F6	PRJNA328102	Genome	SAMN05374847	MG592630	Genome
Virus	Vibrio phage	1.266.O._10N.286.52.F9	PRJNA328102	Genome	SAMN05374848	MG592631	Genome
Virus	Vibrio phage	1.267.O._10N.286.54.A1	PRJNA328102	Genome	SAMN05374849	MG592632	Genome
Virus	Vibrio phage	1.268.A._10N.286.54.A11	PRJNA328102	Genome	SAMN05374850	MG592633	Genome
Virus	Vibrio phage	1.268.B._10N.286.54.A11	PRJNA328102	Genome	SAMN05374851	MG592634	Genome
Virus	Vibrio phage	1.269.O._10N.286.54.A6	PRJNA328102	Genome	SAMN05374852	MG592635	Genome
Virus	Vibrio phage	1.270.A._10N.286.54.A8	PRJNA328102	Genome	SAMN05374853	MG592636	Genome
Virus	Vibrio phage	1.270.B._10N.286.54.A8	PRJNA328102	Genome	SAMN05374854	MG592637	Genome
Virus	Vibrio phage	1.271.A._10N.286.54.B4	PRJNA328102	Genome	SAMN05374855	MG592638	hsp60, partial
Virus	Vibrio phage	1.271.B._10N.286.54.B4	PRJNA328102	Genome	SAMN05374856	MG592639	hsp60, partial
Virus	Vibrio phage	1.272.O._10N.286.54.C4	PRJNA328102	Genome	SAMN05374857	MG592640	hsp60, partial
Virus	Vibrio phage	1.273.O._10N.286.54.C7	PRJNA328102	Genome	SAMN05374858	MG592641	Genome
Virus	Vibrio phage	1.274.O._10N.286.54.E1	PRJNA328102	Genome	SAMN05374859	MG592642	Genome
Virus	Vibrio phage	1.275.O._10N.286.54.E11	PRJNA328102	Genome	SAMN05374860	MG592643	Genome
Virus	Vibrio phage	1.276.O._10N.286.54.E4	PRJNA328102	Genome	SAMN05374861	MG592644	Genome
Virus	Vibrio phage	1.277.A._10N.286.54.E7	PRJNA328102	Genome	SAMN05374862	MG592645	Genome
Virus	Vibrio phage	1.277.B._10N.286.54.E7	PRJNA328102	Genome	SAMN05374863	MG592646	Genome
Virus	Vibrio phage	1.278.O._10N.286.54.E8	PRJNA328102	Genome	SAMN05374864	MG592647	Genome
Virus	Vibrio phage	1.280.O._10N.286.54.F6	PRJNA328102	Genome	SAMN05374865	MG592648	Genome
Virus	Vibrio phage	1.281.O._10N.286.54.F7	PRJNA328102	Genome	SAMN05374866	MG592649	Genome
Virus	Vibrio phage	1.282.A._10N.286.54.F8	PRJNA328102	Genome	SAMN05374867	MG592650	Genome
Virus	Vibrio phage	1.283.A._10N.286.55.A1	PRJNA328102	Genome	SAMN05374868	MG592651	Genome
Virus	Vibrio phage	1.283.B._10N.286.55.A1	PRJNA328102	Genome	SAMN05374869	MG592652	Genome
Virus	Vibrio phage	1.283.C._10N.286.55.A1	PRJNA328102	Genome	SAMN05374870	MG592653	Genome
Virus	Vibrio phage	1.284.A._10N.286.55.A5	PRJNA328102	Genome	SAMN05374871	MG592654	Genome
Virus	Vibrio phage	1.285.O._10N.286.55.C12	PRJNA328102	Genome	SAMN05374872	MG592655	Genome
Virus	Vibrio phage	1.286.O._10N.286.55.C4	PRJNA328102	Genome	SAMN05374873	MG592656	Genome
Virus	Vibrio phage	1.287.O._10N.286.55.C7	PRJNA328102	Genome	SAMN05374874	MG592657	Genome
Virus	Vibrio phage	1.289.A._10N.286.55.E8	PRJNA328102	Genome	SAMN05374875	MG592658	Genome
Virus	Vibrio phage	1.291.O._10N.286.55.F6	PRJNA328102	Genome	SAMN05374876	MG592659	hsp60, partial
Virus	Vibrio phage	1.293.O._10N.261.52.E1	PRJNA328102	Genome	SAMN05374877	MG592660	Genome
Virus	Vibrio phage	2.044.O._10N.261.51.B8	PRJNA328102	Genome	SAMN05374878	MG592661	Genome
Virus	Vibrio phage	2.058.O._10N.286.46.B8	PRJNA328102	Genome	SAMN05374879	MG592662	Genome
Virus	Vibrio phage	2.092.O._10N.286.52.B7	PRJNA328102	Genome	SAMN05374880	MG592663	Genome
Virus	Vibrio phage	2.095.A._10N.286.46.E10	PRJNA328102	Genome	SAMN05374881	MG592664	Genome
Virus	Vibrio phage	2.095.B._10N.286.46.E10	PRJNA328102	Genome	SAMN05374882	MG592665	Genome
Virus	Shewanella phage	2.096.O._10N.286.48.B5	PRJNA328102	Genome	SAMN05374883	MG592666	Genome
Virus	Vibrio phage	2.117.O._10N.261.45.E9	PRJNA328102	Genome	SAMN05374884	MG592667	hsp60, partial
Virus	Vibrio phage	2.130.O._10N.222.46.C2	PRJNA328102	Genome	SAMN05374885	MG592668	Genome
Virus	Vibrio phage	2.159.A._10N.261.46.F12	PRJNA328102	Genome	SAMN05374886	MG592669	Genome
Virus	Vibrio phage	2.159.B._10N.261.46.F12	PRJNA328102	Genome	SAMN05374887	MG592670	Genome
Virus	Vibrio phage	2.275.O._10N.286.54.E11	PRJNA328102	Genome	SAMN05374888	MG592671	Genome
Virus	Vibrio phage	3.058.O._10N.286.46.B8	PRJNA328102	Genome	SAMN05374889	MG592672	Genome
Bacteria	Vibrio cyclitrophicus	10N.222.45.E8	PRJNA328102	Genome	SAMN05417988	MDBX00000000
Bacteria	Vibrio splendidus	10N.222.46.A6	PRJNA328102	Genome	SAMN05417989	MDBW00000000
Bacteria	Vibrio splendidus	10N.222.46.B1	PRJNA328102	Genome	SAMN05417990	MDBV00000000
Bacteria	Vibrio splendidus	10N.222.46.B6	PRJNA328102	Genome	SAMN05417991	MDBU00000000
Bacteria	Vibrio splendidus	10N.222.46.C2	PRJNA328102	Genome	SAMN05417992	MDBT00000000
Bacteria	Vibrio splendidus	10N.222.46.E1	PRJNA328102	Genome	SAMN05417993	MDBR00000000
Bacteria	Vibrio cyclitrophicus	10N.222.46.F12	PRJNA328102	Genome	SAMN05417995	MDBQ00000000
Bacteria	Vibrio tasmaniensis	10N.222.48.A2	PRJNA328102	Genome	SAMN05417996	MDBP00000000
Bacteria	Vibrio breoganii	10N.222.49.A8	PRJNA328102	Genome	SAMN05417998	MDBN00000000
Bacteria	Vibrio breoganii	10N.222.49.B11	PRJNA328102	Genome	SAMN05417999	MDBM00000000
Bacteria	Vibrio breoganii	10N.222.49.B7	PRJNA328102	Genome	SAMN05418000	MDBL00000000
Bacteria	Vibrio lentus	10N.222.49.B8	PRJNA328102	hsp60, partial	SAMN05417972	MF464492
Bacteria	Vibrio splendidus	10N.222.49.C7	PRJNA328102	Genome	SAMN05418001	MDBK00000000
Bacteria	Vibrio breoganii	10N.222.49.F8	PRJNA328102	Genome	SAMN05418002	MDBJ00000000
Bacteria	Vibrio breoganii	10N.222.51.A4	PRJNA328102	Genome	SAMN05418004	MDBH00000000
Bacteria	Vibrio tasmaniensis	10N.222.51.A7	PRJNA328102	Genome	SAMN05418005	MDBG00000000
Bacteria	Vibrio breoganii	10N.222.51.B10	PRJNA328102	Genome	SAMN05418006	MDBF00000000
Bacteria	Vibrio splendidus	10N.222.51.B4	PRJNA328102	Genome	SAMN05418007	MDBE00000000
Bacteria	Vibrio breoganii	10N.222.51.C2	PRJNA328102	Genome	SAMN05418008	MDBD00000000
Bacteria	Vibrio breoganii	10N.222.51.E3	PRJNA328102	Genome	SAMN05418009	MDBC00000000
Bacteria	Vibrio breoganii	10N.222.51.E4	PRJNA328102	Genome	SAMN05418010	MDBB00000000
Bacteria	Vibrio breoganii	10N.222.51.E5	PRJNA328102	Genome	SAMN05418011	MDBA00000000
Bacteria	Vibrio splendidus	10N.222.51.F8	PRJNA328102	Genome	SAMN05418012	MDAZ00000000
Bacteria	Vibrio splendidus	10N.222.51.F9	PRJNA328102	Genome	SAMN05418013	MDAY00000000
Bacteria	Vibrio splendidus	10N.222.52.A7	PRJNA328102	Genome	SAMN05418014	MDAX00000000
Bacteria	Vibrio sp.	10N.222.52.B12	PRJNA328102	Genome	SAMN05418015	MDAW00000000
Bacteria	Vibrio breoganii	10N.222.52.B2	PRJNA328102	Genome	SAMN05418016	MDAV00000000
Bacteria	Vibrio breoganii	10N.222.52.B8	PRJNA328102	Genome	SAMN05418017	MDAU00000000
Bacteria	Vibrio breoganii	10N.222.52.C10	PRJNA328102	Genome	SAMN05418018	MDAT00000000
Bacteria	Vibrio sp. F13	10N.222.52.C2	PRJNA328102	hsp60, partial	SAMN05417984	MF464494
Bacteria	Vibrio tasmaniensis	10N.222.52.F11	PRJNA328102	hsp60, partial	SAMN05417948	MF464495
Bacteria	Vibrio sp. F13	10N.222.54.B6	PRJNA328102	Genome	SAMN05418020	MDAR00000000
Bacteria	Vibrio sp. F13	10N.222.54.F10	PRJNA328102	Genome	SAMN05418021	MDAQ00000000
Bacteria	Vibrio cyclitrophicus	10N.222.54.F11	PRJNA328102	Genome	SAMN05418022	MDAP00000000
Bacteria	Vibrio splendidus	10N.222.54.F7	PRJNA328102	Genome	SAMN05418023	MDAO00000000
Bacteria	Vibrio sp. F13	10N.222.55.B3	PRJNA328102	hsp60, partial	SAMN05417949	MF464496
Bacteria	Vibrio sp. F13	10N.222.55.C12	PRJNA328102	Genome	SAMN05418024	MDAN00000000
Bacteria	Vibrio sp. F13	10N.222.55.F9	PRJNA328102	Genome	SAMN05418025	MDAM00000000
Bacteria	Vibrio sp.	10N.261.45.A1	PRJNA328102	Genome	SAMN05418026	MDAK00000000
Bacteria	Enterovibrio norvegicus	10N.261.45.A10	PRJNA328102	Genome	SAMN05418027	MDAL00000000
Bacteria	Vibrio sp.	10N.261.45.A6	PRJNA328102	Genome	SAMN05418029	MDAI00000000
Bacteria	Enterovibrio norvegicus	10N.261.45.B2	PRJNA328102	Genome	SAMN05418031	MDAG00000000
Bacteria	Vibrio breoganii	10N.261.45.B7	PRJNA328102	Genome	SAMN05418032	MDAF00000000
Bacteria	Vibrio lentus	10N.261.45.C3	PRJNA328102	Genome	SAMN05418033	MDAE00000000
Bacteria	Enterovibrio norvegicus	10N.261.45.C6	PRJNA328102	Genome	SAMN05418034	MDAD00000000
Bacteria	Vibrio lentus	10N.261.45.C7	PRJNA328102	Genome	SAMN05418035	MDAC00000000
Bacteria	Vibrio sp.	10N.261.45.E11	PRJNA328102	Genome	SAMN05418036	MDAB00000000
Bacteria	Vibrio lentus	10N.261.45.E12	PRJNA328102	Genome	SAMN05418037	MDAA00000000
Bacteria	Vibrio sp.	10N.261.45.E2	PRJNA328102	Genome	SAMN05418038	MCZZ00000000
Bacteria	Vibrio lentus	10N.261.45.E3	PRJNA328102	Genome	SAMN05418039	MCZY00000000
Bacteria	Vibrio breoganii	10N.261.45.E9	PRJNA328102	hsp60, partial	SAMN05417965	MF464497
Bacteria	Vibrio lentus	10N.261.45.F8	PRJNA328102	Genome	SAMN05418042	MCZV00000000
Bacteria	Vibrio lentus	10N.261.45.F9	PRJNA328102	Genome	SAMN05418043	MCZU00000000
Bacteria	Vibrio lentus	10N.261.46.A1	PRJNA328102	Genome	SAMN05418044	MCZT00000000
Bacteria	Vibrio lentus	10N.261.46.B12	PRJNA328102	Genome	SAMN05418046	MCZR00000000
Bacteria	Vibrio lentus	10N.261.46.B5	PRJNA328102	Genome	SAMN05418047	MCZQ00000000
Bacteria	Vibrio breoganii	10N.261.46.B7	PRJNA328102	Genome	SAMN05418048	MCZP00000000
Bacteria	Vibrio sp.	10N.261.46.F12	PRJNA328102	Genome	SAMN05418052	MCZL00000000
Bacteria	Vibrio lentus	10N.261.46.F8	PRJNA328102	Genome	SAMN05418053	MCZK00000000
Bacteria	Vibrio lentus	10N.261.48.A1	PRJNA328102	Genome	SAMN05418054	MCZJ00000000
Bacteria	Vibrio lentus	10N.261.48.A9	PRJNA328102	Genome	SAMN05418055	MCZI00000000
Bacteria	Vibrio breoganii	10N.261.48.B1	PRJNA328102	Genome	SAMN05418056	MCZG00000000
Bacteria	Vibrio lentus	10N.261.48.B11	PRJNA328102	Genome	SAMN05418057	MCZH00000000
Bacteria	Vibrio splendidus	10N.261.48.B5	PRJNA328102	Genome	SAMN05418058	MCZF00000000
Bacteria	Vibrio splendidus	10N.261.48.B7	PRJNA328102	Genome	SAMN05418059	MCZE00000000
Bacteria	Vibrio lentus	10N.261.48.C11	PRJNA328102	Genome	SAMN05418060	MCZD00000000
Bacteria	Vibrio lentus	10N.261.48.C12	PRJNA328102	Genome	SAMN05418061	MCZC00000000
Bacteria	Vibrio lentus	10N.261.48.C5	PRJNA328102	Genome	SAMN05418062	MCZB00000000
Bacteria	Vibrio breoganii	10N.261.48.C6	PRJNA328102	Genome	SAMN05418063	MCZA00000000
Bacteria	Vibrio breoganii	10N.261.48.E3	PRJNA328102	Genome	SAMN05418064	MCYZ00000000
Bacteria	Vibrio breoganii	10N.261.48.E5	PRJNA328102	Genome	SAMN05418065	MCYY00000000
Bacteria	Vibrio kanaloae	10N.261.49.B3	PRJNA328102	Genome	SAMN05418067	MCYW00000000
Bacteria	Vibrio breoganii	10N.261.49.C1	PRJNA328102	Genome	SAMN05418068	MCYU00000000
Bacteria	Vibrio sp.	10N.261.49.E11	PRJNA328102	Genome	SAMN05418070	MCYT00000000
Bacteria	Vibrio breoganii	10N.261.49.E4	PRJNA328102	Genome	SAMN05418071	MCYS00000000
Bacteria	Enterovibrio norvegicus	10N.261.49.F5	PRJNA328102	Genome	SAMN05418073	MCYQ00000000
Bacteria	Vibrio lentus	10N.261.49.F6	PRJNA328102	hsp60, partial	SAMN05417973	MF464502
Bacteria	Vibrio lentus	10N.261.49.F8	PRJNA328102	Genome	SAMN05418074	MCYP00000000
Bacteria	Vibrio sp. F13	10N.261.51.A7	PRJNA328102	Genome	SAMN05418075	MCYO00000000
Bacteria	Vibrio lentus	10N.261.51.A9	PRJNA328102	Genome	SAMN05418076	MCYN00000000
Bacteria	Vibrio breoganii	10N.261.51.B7	PRJNA328102	Genome	SAMN05418077	MCYM00000000
Bacteria	Vibrio lentus	10N.261.51.B8	PRJNA328102	Genome	SAMN05418078	MCYL00000000
Bacteria	Vibrio lentus	10N.261.51.C7	PRJNA328102	hsp60, partial	SAMN05417974	MF464504
Bacteria	Vibrio lentus	10N.261.51.C9	PRJNA328102	Genome	SAMN05418079	MCYK00000000
Bacteria	Vibrio tasmaniensis	10N.261.51.E11	PRJNA328102	Genome	SAMN05418080	MCYJ00000000
Bacteria	Vibrio breoganii	10N.261.51.E6	PRJNA328102	Genome	SAMN05418081	MCYI00000000
Bacteria	Vibrio breoganii	10N.261.51.F2	PRJNA328102	Genome	SAMN05418082	MCYH00000000
Bacteria	Vibrio lentus	10N.261.51.F8	PRJNA328102	Genome	SAMN05418083	MCYG00000000
Bacteria	Vibrio lentus	10N.261.51.F9	PRJNA328102	Genome	SAMN05418084	MCYF00000000
Bacteria	Vibrio sp.	10N.261.52.A1	PRJNA328102	Genome	SAMN05418085	MCYD00000000
Bacteria	Vibrio breoganii	10N.261.52.A10	PRJNA328102	Genome	SAMN05418086	MCYE00000000
Bacteria	Vibrio breoganii	10N.261.52.B1	PRJNA328102	Genome	SAMN05418088	MCYB00000000
Bacteria	Vibrio lentus	10N.261.52.B2	PRJNA328102	Genome	SAMN05418089	MCYA00000000
Bacteria	Vibrio breoganii	10N.261.52.C1	PRJNA328102	Genome	SAMN05418090	MCXZ00000000
Bacteria	Vibrio sp.	10N.261.52.C3	PRJNA328102	hsp60, partial	SAMN05417954	MF464505
Bacteria	Vibrio cyclitrophicus	10N.261.52.C4	PRJNA328102	Genome	SAMN05418091	MCXY00000000
Bacteria	Vibrio lentus	10N.261.52.C5	PRJNA328102	Genome	SAMN05418092	MCXX00000000
Bacteria	Vibrio lentus	10N.261.52.C7	PRJNA328102	Genome	SAMN05418093	MCXW00000000
Bacteria	Vibrio lentus	10N.261.52.C9	PRJNA328102	Genome	SAMN05418094	MCXV00000000
Bacteria	Vibrio cyclitrophicus	10N.261.52.E1	PRJNA328102	Genome	SAMN05418095	MCXU00000000
Bacteria	Vibrio breoganii	10N.261.52.F10	PRJNA328102	Genome	SAMN05418098	MCXS00000000
Bacteria	Vibrio lentus	10N.261.52.F12	PRJNA328102	Genome	SAMN05418099	MCXR00000000
Bacteria	Vibrio splendidus	10N.261.52.F2	PRJNA328102	Genome	SAMN05418100	MCXP00000000
Bacteria	Vibrio breoganii	10N.261.52.F5	PRJNA328102	Genome	SAMN05418101	MCXO00000000
Bacteria	Vibrio breoganii	10N.261.52.F6	PRJNA328102	Genome	SAMN05418102	MCXN00000000
Bacteria	Vibrio lentus	10N.261.52.F7	PRJNA328102	Genome	SAMN05418103	MCXM00000000
Bacteria	Vibrio breoganii	10N.261.52.F8	PRJNA328102	Genome	SAMN05418104	MCXL00000000
Bacteria	Vibrio lentus	10N.261.54.A2	PRJNA328102	Genome	SAMN05418106	MCXJ00000000
Bacteria	Vibrio breoganii	10N.261.54.B2	PRJNA328102	Genome	SAMN05418107	MCXI00000000
Bacteria	Vibrio cyclitrophicus	10N.261.54.B5	PRJNA328102	Genome	SAMN05418108	MCXH00000000
Bacteria	Vibrio sp. F13	10N.261.54.C3	PRJNA328102	Genome	SAMN05418109	MCXG00000000
Bacteria	Vibrio breoganii	10N.261.54.C7	PRJNA328102	Genome	SAMN05418110	MCXF00000000
Bacteria	Vibrio sp. F13	10N.261.54.E10	PRJNA328102	Genome	SAMN05418111	MCXE00000000
Bacteria	Vibrio splendidus	10N.261.54.E12	PRJNA328102	Genome	SAMN05418112	MCXD00000000
Bacteria	Vibrio cyclitrophicus	10N.261.54.F1	PRJNA328102	Genome	SAMN05418113	MCXC00000000
Bacteria	Vibrio splendidus	10N.261.54.F5	PRJNA328102	Genome	SAMN05418114	MCXB00000000
Bacteria	Vibrio cyclitrophicus	10N.261.55.A11	PRJNA328102	Genome	SAMN05418115	MCXA00000000
Bacteria	Vibrio sp.	10N.261.55.A7	PRJNA328102	Genome	SAMN05418116	MCWZ00000000
Bacteria	Vibrio lentus	10N.261.55.A8	PRJNA328102	Genome	SAMN05418117	MCWY00000000
Bacteria	Vibrio lentus	10N.261.55.B3	PRJNA328102	Genome	SAMN05418118	MCWX00000000
Bacteria	Vibrio cyclitrophicus	10N.261.55.B9	PRJNA328102	Genome	SAMN05418119	MCWW00000000
Bacteria	Vibrio lentus	10N.261.55.C8	PRJNA328102	Genome	SAMN05418120	MCWV00000000
Bacteria	Vibrio splendidus	10N.261.55.E11	PRJNA328102	Genome	SAMN05418121	MCWU00000000
Bacteria	Vibrio lentus	10N.261.55.E5	PRJNA328102	Genome	SAMN05418122	MCWT00000000
Bacteria	Vibrio breoganii	10N.261.55.F5	PRJNA328102	Genome	SAMN05418125	MCWQ00000000
Bacteria	Vibrio cyclitrophicus	10N.261.55.F9	PRJNA328102	Genome	SAMN05418126	MCWP00000000
Bacteria	Vibrio splendidus	10N.286.45.A10	PRJNA328102	Genome	SAMN05418127	MCWO00000000
Bacteria	Vibrio cyclitrophicus	10N.286.45.B12	PRJNA328102	Genome	SAMN05418129	MCWM00000000
Bacteria	Vibrio splendidus	10N.286.45.B3	PRJNA328102	Genome	SAMN05418130	MCWL00000000
Bacteria	Vibrio sp.	10N.286.45.B6	PRJNA328102	Genome	SAMN05418131	MCWK00000000
Bacteria	Vibrio lentus	10N.286.45.B8	PRJNA328102	Genome	SAMN05418133	MCWI00000000
Bacteria	Vibrio lentus	10N.286.45.B9	PRJNA328102	Genome	SAMN05418134	MCWH00000000
Bacteria	Vibrio lentus	10N.286.45.C3	PRJNA328102	Genome	SAMN05418136	MCWF00000000
Bacteria	Vibrio lentus	10N.286.45.C8	PRJNA328102	Genome	SAMN05418137	MCWE00000000
Bacteria	Vibrio sp. F12	10N.286.45.E10	PRJNA328102	Genome	SAMN05418138	MCWD00000000
Bacteria	Vibrio cyclitrophicus	10N.286.45.E12	PRJNA328102	hsp60, partial	SAMN05417966	MF464506
Bacteria	Vibrio lentus	10N.286.45.E6	PRJNA328102	Genome	SAMN05418139	MCWC00000000
Bacteria	Vibrio lentus	10N.286.45.E9	PRJNA328102	Genome	SAMN05418140	MCWB00000000
Bacteria	Vibrio splendidus	10N.286.45.F1	PRJNA328102	Genome	SAMN05418141	MCVZ00000000
Bacteria	Vibrio splendidus	10N.286.45.F12	PRJNA328102	Genome	SAMN05418142	MCWA00000000
Bacteria	Vibrio cyclitrophicus	10N.286.45.F8	PRJNA328102	Genome	SAMN05418143	MCVY00000000
Bacteria	Vibrio lentus	10N.286.46.A10	PRJNA328102	Genome	SAMN05418144	MCVX00000000
Bacteria	Vibrio lentus	10N.286.46.A11	PRJNA328102	Genome	SAMN05418145	MCVW00000000
Bacteria	Vibrio lentus	10N.286.46.A12	PRJNA328102	hsp60, partial	SAMN05417975	MF464508
Bacteria	Vibrio splendidus	10N.286.46.A4	PRJNA328102	Genome	SAMN05418146	MCVV00000000
Bacteria	Vibrio lentus	10N.286.46.B11	PRJNA328102	Genome	SAMN05418147	MCVU00000000
Bacteria	Vibrio lentus	10N.286.46.B8	PRJNA328102	Genome	SAMN05418149	MCVS00000000
Bacteria	Enterovibrio norvegicus	10N.286.46.C3	PRJNA328102	Genome	SAMN05418150	MCVR00000000
Bacteria	Enterovibrio norvegicus	10N.286.46.C4	PRJNA328102	Genome	SAMN05418151	MCVQ00000000
Bacteria	Vibrio splendidus	10N.286.46.C9	PRJNA328102	Genome	SAMN05418152	MCVP00000000
Bacteria	Vibrio breoganii	10N.286.46.E1	PRJNA328102	Genome	SAMN05418153	MCVN00000000
Bacteria	Vibrio sp. F12	10N.286.46.E10	PRJNA328102	Genome	SAMN05418154	MCVO00000000
Bacteria	Vibrio lentus	10N.286.46.E8	PRJNA328102	Genome	SAMN05418155	MCVM00000000
Bacteria	Vibrio cyclitrophicus	10N.286.46.F8	PRJNA328102	Genome	SAMN05418156	MCVL00000000
Bacteria	Vibrio lentus	10N.286.48.A2	PRJNA328102	Genome	SAMN05418157	MCVK00000000
Bacteria	Vibrio lentus	10N.286.48.A4	PRJNA328102	Genome	SAMN05418158	MCVJ00000000
Bacteria	Shewanella sp.	10N.286.48.A6	PRJNA328102	Genome	SAMN05418159	MCVI00000000
Bacteria	Shewanella sp.	10N.286.48.B5	PRJNA328102	Genome	SAMN05418161	MCVG00000000
Bacteria	Vibrio sp.	10N.286.48.B7	PRJNA328102	Genome	SAMN05418162	MCVF00000000
Bacteria	Vibrio lentus	10N.286.48.F1	PRJNA328102	hsp60, partial	SAMN05417976	MF464513
Bacteria	Vibrio splendidus	10N.286.48.F2	PRJNA328102	Genome	SAMN05418165	MCVC00000000
Bacteria	Enterovibrio norvegicus	10N.286.48.F3	PRJNA328102	Genome	SAMN05418166	MCVB00000000
Bacteria	Vibrio splendidus	10N.286.48.F4	PRJNA328102	Genome	SAMN05418167	MCVA00000000
Bacteria	Vibrio lentus	10N.286.49.A12	PRJNA328102	Genome	SAMN05418168	MCUZ00000000
Bacteria	Vibrio cyclitrophicus	10N.286.49.A5	PRJNA328102	Genome	SAMN05418169	MCUY00000000
Bacteria	Vibrio sp.	10N.286.49.B1	PRJNA328102	Genome	SAMN05418170	MCUW00000000
Bacteria	Vibrio cyclitrophicus	10N.286.49.B11	PRJNA328102	Genome	SAMN05418171	MCUX00000000
Bacteria	Vibrio sp.	10N.286.49.B3	PRJNA328102	Genome	SAMN05418172	MCUV00000000
Bacteria	Vibrio cyclitrophicus	10N.286.49.B4	PRJNA328102	hsp60, partial	SAMN05417969	MF464514
Bacteria	Vibrio sp.	10N.286.49.C2	PRJNA328102	Genome	SAMN05418174	MCUT00000000
Bacteria	Vibrio cyclitrophicus	10N.286.49.E3	PRJNA328102	Genome	SAMN05418177	MCUQ00000000
Bacteria	Vibrio breoganii	10N.286.49.E9	PRJNA328102	Genome	SAMN05418178	MCUP00000000
Bacteria	Vibrio splendidus	10N.286.49.F1	PRJNA328102	Genome	SAMN05418179	MCUN00000000
Bacteria	Vibrio lentus	10N.286.49.F11	PRJNA328102	Genome	SAMN05418180	MCUO00000000
Bacteria	Vibrio splendidus	10N.286.49.F5	PRJNA328102	Genome	SAMN05418181	MCUM00000000
Bacteria	Vibrio breoganii	10N.286.51.A6	PRJNA328102	Genome	SAMN05418183	MCUK00000000
Bacteria	Vibrio breoganii	10N.286.51.A7	PRJNA328102	Genome	SAMN05418184	MCUJ00000000
Bacteria	Vibrio breoganii	10N.286.51.A9	PRJNA328102	Genome	SAMN05418185	MCUI00000000
Bacteria	Vibrio cyclitrophicus	10N.286.51.B1	PRJNA328102	Genome	SAMN05418186	MCUH00000000
Bacteria	Vibrio breoganii	10N.286.51.B5	PRJNA328102	Genome	SAMN05418187	MCUG00000000
Bacteria	Shewanella sp.	10N.286.51.B7	PRJNA328102	Genome	SAMN05418188	MCUF00000000
Bacteria	Vibrio lentus	10N.286.51.B9	PRJNA328102	Genome	SAMN05418189	MCUE00000000
Bacteria	Vibrio lentus	10N.286.51.C2	PRJNA328102	Genome	SAMN05418190	MCUD00000000
Bacteria	Vibrio splendidus	10N.286.51.E7	PRJNA328102	hsp60, partial	SAMN05417986	MF464516
Bacteria	Vibrio lentus	10N.286.51.F12	PRJNA328102	Genome	SAMN05418191	MCUC00000000
Bacteria	Vibrio splendidus	10N.286.51.F2	PRJNA328102	Genome	SAMN05418192	MCUB00000000
Bacteria	Vibrio cyclitrophicus	10N.286.51.F7	PRJNA328102	hsp60, partial	SAMN05417957	MF464517
Bacteria	Vibrio lentus	10N.286.52.B12	PRJNA328102	hsp60, partial	SAMN05417977	MF464519
Bacteria	Vibrio splendidus	10N.286.52.B4	PRJNA328102	Genome	SAMN05418193	MCUA00000000
Bacteria	Vibrio lentus	10N.286.52.B7	PRJNA328102	Genome	SAMN05418194	MCTZ00000000
Bacteria	Shewanella sp.	10N.286.52.B9	PRJNA328102	Genome	SAMN05418195	MCTY00000000
Bacteria	Shewanella sp.	10N.286.52.C2	PRJNA328102	Genome	SAMN05418198	MCTV00000000
Bacteria	Vibrio splendidus	10N.286.52.C6	PRJNA328102	Genome	SAMN05418199	MCTU00000000
Bacteria	Vibrio lentus	10N.286.52.E10	PRJNA328102	Genome	SAMN05418200	MCTT00000000
Bacteria	Vibrio lentus	10N.286.52.E12	PRJNA328102	hsp60, partial	SAMN05417979	MF464520
Bacteria	Vibrio splendidus	10N.286.52.E3	PRJNA328102	Genome	SAMN05418201	MCTS00000000
Bacteria	Vibrio cyclitrophicus	10N.286.52.F6	PRJNA328102	Genome	SAMN05418203	MCTQ00000000
Bacteria	Vibrio breoganii	10N.286.52.F9	PRJNA328102	Genome	SAMN05418204	MCTP00000000
Bacteria	Vibrio lentus	10N.286.54.A1	PRJNA328102	Genome	SAMN05418205	MCTM00000000
Bacteria	Vibrio breoganii	10N.286.54.A10	PRJNA328102	Genome	SAMN05418206	MCTO00000000
Bacteria	Vibrio lentus	10N.286.54.A11	PRJNA328102	Genome	SAMN05418207	MCTN00000000
Bacteria	Vibrio lentus	10N.286.54.A6	PRJNA328102	Genome	SAMN05418208	MCTL00000000
Bacteria	Vibrio lentus	10N.286.54.A8	PRJNA328102	Genome	SAMN05418209	MCTK00000000
Bacteria	Vibrio lentus	10N.286.54.B1	PRJNA328102	Genome	SAMN05418210	MCTJ00000000
Bacteria	Vibrio lentus	10N.286.54.B4	PRJNA328102	hsp60, partial	SAMN05417980	MF464522
Bacteria	Shewanella sp.	10N.286.54.B5	PRJNA328102	hsp60, partial	SAMN05417958	MF464523
Bacteria	Vibrio lentus	10N.286.54.B8	PRJNA328102	Genome	SAMN05418211	MCTI00000000
Bacteria	Vibrio lentus	10N.286.54.C4	PRJNA328102	hsp60, partial	SAMN05417981	MF464524
Bacteria	Vibrio cyclitrophicus	10N.286.54.C7	PRJNA328102	Genome	SAMN05418213	MCTG00000000
Bacteria	Vibrio lentus	10N.286.54.C8	PRJNA328102	Genome	SAMN05418214	MCTF00000000
Bacteria	Vibrio lentus	10N.286.54.E1	PRJNA328102	Genome	SAMN05418215	MCTC00000000
Bacteria	Vibrio cyclitrophicus	10N.286.54.E11	PRJNA328102	Genome	SAMN05418216	MCTE00000000
Bacteria	Vibrio lentus	10N.286.54.E12	PRJNA328102	Genome	SAMN05418217	MCTD00000000
Bacteria	Vibrio cyclitrophicus	10N.286.54.E4	PRJNA328102	Genome	SAMN05418218	MCTB00000000
Bacteria	Vibrio cyclitrophicus	10N.286.54.E5	PRJNA328102	Genome	SAMN05418219	MCTA00000000
Bacteria	Vibrio lentus	10N.286.54.E7	PRJNA328102	Genome	SAMN05418220	MCSZ00000000
Bacteria	Vibrio cyclitrophicus	10N.286.54.E8	PRJNA328102	Genome	SAMN05418221	MCSY00000000
Bacteria	Vibrio cyclitrophicus	10N.286.54.F2	PRJNA328102	Genome	SAMN05418222	MCSX00000000
Bacteria	Vibrio cyclitrophicus	10N.286.54.F4	PRJNA328102	Genome	SAMN05418224	MCSV00000000
Bacteria	Vibrio lentus	10N.286.54.F6	PRJNA328102	Genome	SAMN05418225	MCSU00000000
Bacteria	Vibrio lentus	10N.286.54.F7	PRJNA328102	Genome	SAMN05418226	MCST00000000
Bacteria	Vibrio lentus	10N.286.54.F8	PRJNA328102	Genome	SAMN05418227	MCSS00000000
Bacteria	Vibrio cyclitrophicus	10N.286.54.F9	PRJNA328102	Genome	SAMN05418228	MCSR00000000
Bacteria	Vibrio lentus	10N.286.55.A1	PRJNA328102	Genome	SAMN05418229	MCSP00000000
Bacteria	Vibrio cyclitrophicus	10N.286.55.A12	PRJNA328102	Genome	SAMN05418230	MCSQ00000000
Bacteria	Vibrio lentus	10N.286.55.A2	PRJNA328102	Genome	SAMN05418231	MCSO00000000
Bacteria	Vibrio cyclitrophicus	10N.286.55.A5	PRJNA328102	Genome	SAMN05418232	MCSN00000000
Bacteria	Vibrio sp. F12	10N.286.55.B10	PRJNA328102	hsp60, partial	SAMN05417983	MF464526
Bacteria	Vibrio cyclitrophicus	10N.286.55.C10	PRJNA328102	Genome	SAMN05418235	MCSL00000000
Bacteria	Vibrio sp. F12	10N.286.55.C11	PRJNA328102	Genome	SAMN05418236	MCSK00000000
Bacteria	Vibrio lentus	10N.286.55.C12	PRJNA328102	Genome	SAMN05418237	MCSJ00000000
Bacteria	Vibrio lentus	10N.286.55.C2	PRJNA328102	Genome	SAMN05418238	MCSH00000000
Bacteria	Vibrio cyclitrophicus	10N.286.55.C3	PRJNA328102	Genome	SAMN05418239	MCSG00000000
Bacteria	Vibrio cyclitrophicus	10N.286.55.C4	PRJNA328102	Genome	SAMN05418240	MCSF00000000
Bacteria	Vibrio cyclitrophicus	10N.286.55.C7	PRJNA328102	Genome	SAMN05418241	MCSE00000000
Bacteria	Vibrio lentus	10N.286.55.E1	PRJNA328102	Genome	SAMN05418242	MCSB00000000
Bacteria	Vibrio sp. F12	10N.286.55.E10	PRJNA328102	Genome	SAMN05418243	MCSD00000000
Bacteria	Vibrio sp. F12	10N.286.55.E12	PRJNA328102	Genome	SAMN05418244	MCSC00000000
Bacteria	Vibrio cyclitrophicus	10N.286.55.E8	PRJNA328102	Genome	SAMN05418246	MCRZ00000000
Bacteria	Enterovibrio norvegicus	10N.286.55.E9	PRJNA328102	hsp60, partial	SAMN05417963	MF464527
Bacteria	Vibrio cyclitrophicus	10N.286.55.F1	PRJNA328102	Genome	SAMN05418247	MCRX00000000
Bacteria	Vibrio cyclitrophicus	10N.286.55.F2	PRJNA328102	hsp60, partial	SAMN05417971	MF464528
Bacteria	Vibrio cyclitrophicus	10N.286.55.F6	PRJNA328102	hsp60, partial	SAMN05417960	MF464529
