# Supplementary material for: Viruses of the Nahant Collection, characterization of 251 marine Vibrionaceae viruses
Source: Sci Data. 2018 Jul 3;5:180114. doi: 10.1038/sdata.2018.114 (PMC6029569; doi:10.1038/sdata.2018.114)
Supplement: Supplementary Table 2 [file sdata2018114-s4.xlsx]

## Sheet: SuppTable2_AssemblyStrategies
Phage	Preliminary Group	Terminase Similarity (closest BLAST match)	Terminase similarity (OrthoMCL Clustering)	Coverage Pattern	Closely Related Phages (100% shared proteins)	Inferred Structure	Notes	Rearrangement Strategy
1.003.O.	1	headful/Sf6	NA	even_coverage	.	Circularly permuted		Rearrange at gene upstream of large subunit terminase gene
1.004.O.	14	3-cos/HK97	NA	multiple_coverage_peaks	.	Cos ends		Rearrange at internal minimum
1.005.O.	7	Cos/lambda	Cos/lambda	short_internal_peak	.	Cos ends	Synteny with related group members confirmed	Original assembly
1.007.O.	1	headful/Sf6	NA	multiple_coverage_peaks	.	Circularly permuted		Rearrange at gene upstream of large subunit terminase gene
1.008.O.	15	None	NA	even_coverage	2.092.O.,1.040.O.,1.069.O.,1.125.O.,1.062.O.	Inverted terminal repeats		Iterative assembly
1.009.O.	7	Cos/lambda	Cos/lambda	no_pattern	.	Cos ends	Synteny with related group members confirmed	Original assembly
1.011.O.	15	None	NA	even_coverage	.	Interted terminal repeats		Iterative assembly
1.012.O.	4	headful/Sf6	NA	shifts_in_coverage	1.089.O.,1.098.O.	Circularly permuted		Rearrange at gene upstream of large subunit terminase gene
1.013.O.	9	headful/Sf6	headful/Sf6	multiple_coverage_peaks	.	Headful		Rearrange at gene upstream of large subunit terminase gene
1.015.O.	8	short DTR/T7	NA	short_internal_peak	.	Unknown		Rearrange at internal minimum
1.016.O.	1	headful/Sf6	headful/Sf6	shifts_in_coverage	.	Circularly permuted		Rearrange at gene upstream of large subunit terminase gene
1.017.O.	7	Cos/lambda	Cos/lambda	cos_pattern	1.094.O.,1.093.O.,1.075.O.	Cos ends		Rearrange at internal minimum
1.020.O.	15	None	NA	no_pattern	.	Inverted terminal repeats		Iterative assembly
1.021.A.	11	None	NA	shifts_in_coverage	1.021.B.,1.021.C.	Terminal Repeats		Rearrange at internal maximum
1.021.B.	11	None	NA	short_internal_peak	1.021.A.,1.021.C.	Terminal Repeats		Rearrange at internal maximum
1.021.C.	11	None	NA	short_internal_peak	1.021.A.,1.021.B.	Terminal Repeats		Rearrange at internal maximum
1.022.O.	4	headful/Sf6	NA	shifts_in_coverage	.	Circularly permuted		Rearrange at gene upstream of large subunit terminase gene
1.023.O.	4	headful/Sf6	NA	shifts_in_coverage	.	Circularly permuted		Rearrange at gene upstream of large subunit terminase gene
1.024.O.	4	headful/Sf6	NA	short_internal_peak	.	Circularly permuted		Rearrange at gene upstream of large subunit terminase gene
1.025.O.	5	DTR/N4	DTR/N4	no_pattern	1.152.O.,2.130.O.	Terminal Repeats		Rearrange at internal maximum
1.026.O.	5	DTR/N4	DTR/N4	short_internal_peak	.	Terminal Repeats		Rearrange at internal maximum
1.027.O.	4	headful/Sf6	NA	shifts_in_coverage	1.271.A.,1.277.A.,1.200.O.,1.194.O.,1.281.O.,1.270.B.,1.280.O.,1.277.B.,1.268.A.,1.272.O.,1.271.B.,1.270.A.,1.282.A.,1.268.B.	Circularly permuted		Rearrange at gene upstream of large subunit terminase gene
1.028.O.	17	host ends/Mu	host ends/Mu	no_pattern	1.219.O.,2.159.B.,1.156.O.,1.159.O.,2.159.A.	Mu-like		Remove low coverage sequence at contig termini
1.029.O.	1	None	NA	shifts_in_coverage	.	Circularly permuted		Rearrange at gene upstream of large subunit terminase gene
1.030.O.	7	Cos/lambda	Cos/lambda	cos_pattern	.	Cos ends		Rearrange at internal minimum
1.031.O.	3	None	NA	multiple_coverage_peaks	.	Unknown		Original assembly maintained
1.032.O.	4	headful/Sf6	NA	shifts_in_coverage	.	Circularly permuted		Rearrange at gene upstream of large subunit terminase gene
1.033.O.	4	headful/Sf6	NA	shifts_in_coverage	.	Circularly permuted		Rearrange at gene upstream of large subunit terminase gene
1.034.O.	8	short DTR/T7	NA	cos_pattern	.	Unknown		Rearrange at internal minimum
1.034.X.	8	short DTR/T7	NA	short_internal_peak	.	Unknown		Rearrange at internal minimum
1.036.O.	1	headful/Sf6	NA	even_coverage	.	Circularly permuted		Rearrange at gene upstream of large subunit terminase gene
1.037.O.	14	3-cos/HK97	NA	cos_pattern	.	Cos ends		Rearrange at internal minimum
1.038.O.	1	None	NA	shifts_in_coverage	.	Circularly permuted		Rearrange at gene upstream of large subunit terminase gene
1.039.O.	1	headful/Sf6	NA	even_coverage	.	Circularly permuted		Rearrange at gene upstream of large subunit terminase gene
1.040.O.	15	None	NA	even_coverage	2.092.O.,1.069.O.,1.125.O.,1.062.O.,1.008.O.	Interted terminal repeats		Iterative assembly
1.042.O.	1	headful/Sf6	headful/Sf6	even_coverage	.	Circularly permuted		Rearrange at gene upstream of large subunit terminase gene
1.043.O.	15	None	NA	even_coverage	1.057.O.,1.044.O.	Inverted terminal repeats		Iterative assembly
1.044.O.	15	None	NA	even_coverage	1.043.O.,1.057.O.	Interted terminal repeats		Iterative assembly
1.046.O.	4	headful/Sf6	NA	shifts_in_coverage	.	Circularly permuted		Rearrange at gene upstream of large subunit terminase gene
1.047.O.	1	headful/933W	headful/933W	even_coverage	.	Circularly permuted		Rearrange at gene upstream of large subunit terminase gene
1.048.O.	15	None	NA	even_coverage	1.107.B.,1.102.O.,1.107.C.,1.095.O.,1.107.A.	Inverted terminal repeats		Iterative assembly
1.049.O.	12	Cos/lambda	NA	even_coverage	1.050.O.	Cos ends		Original assembly
1.050.O.	12	Cos/lambda	NA	multiple_coverage_peaks	1.049.O.	Cos ends		Rearrange at internal maximum
1.052.A.	1	headful/Sf6	NA	shifts_in_coverage	.	Circularly permuted		Rearrange at gene upstream of large subunit terminase gene
1.054.O.	1	None	NA	even_coverage	.	Circularly permuted		Rearrange at gene upstream of large subunit terminase gene
1.055.O.	12	Cos/lambda	NA	shifts_in_coverage	.	Cos ends		Rearrange at internal maximum
1.056.O.	14	3-cos/HK97	NA	cos_pattern	1.068.O.,1.066.O.	Cos ends		Rearrange at internal minimum
1.057.O.	15	None	NA	even_coverage	1.043.O.,1.044.O.	Interted terminal repeats		Iterative assembly
1.060.A.	1	5-cos/P2	NA	even_coverage	.	Circularly permuted		Rearrange at gene upstream of large subunit terminase gene
1.061.O.	1	headful/Sf6	NA	even_coverage	.	Circularly permuted		Rearrange at gene upstream of large subunit terminase gene
1.062.O.	15	None	NA	even_coverage	2.092.O.,1.040.O.,1.069.O.,1.125.O.,1.008.O.	Inverted terminal repeats		Iterative assembly
1.063.O.	2	None	NA	shifts_in_coverage	.	Unknown	Genome adjustment based on coverage pattern does not maintain synteny; phages in group do not have enough similarity to use scaffolded assembly	Original assembly maintained
1.064.O.	6	5-cos/P2	NA	shifts_in_coverage	1.108.O.	Circularly permuted		Rearrange at gene upstream of large subunit terminase gene
1.066.O.	14	3-cos/HK97	NA	cos_pattern	1.068.O.,1.056.O.	Cos ends		Rearrange at internal minimum
1.067.O.	1	headful/Sf6	NA	even_coverage	.	Circularly permuted		Rearrange at gene upstream of large subunit terminase gene
1.068.O.	14	3-cos/HK97	NA	cos_pattern	1.056.O.,1.066.O.	Cos ends		Rearrange at internal minimum
1.069.O.	15	None	NA	even_coverage	2.092.O.,1.040.O.,1.125.O.,1.062.O.,1.008.O.	Interted terminal repeats		Iterative assembly
1.070.O.	8	short DTR/T7	NA	cos_pattern	1.077.O.	Unknown		Rearrange at internal minimum
1.071.A.	1	headful/Sf6	headful/Sf6	shifts_in_coverage	.	Circularly permuted		Rearrange at gene upstream of large subunit terminase gene
1.072.O.	14	3-cos/HK97	NA	cos_pattern	.	Cos ends		Rearrange at internal minimum
1.074.O.	6	5-cos/P2	NA	even_coverage	.	Circularly permuted		Rearrange at gene upstream of large subunit terminase gene
1.075.O.	7	Cos/lambda	Cos/lambda	cos_pattern	1.094.O.,1.093.O.,1.017.O.	Cos ends		Rearrange at internal minimum
1.076.O.	9	None	NA	shifts_in_coverage	.	Headful		Rearrange at gene upstream of large subunit terminase gene
1.077.O.	8	short DTR/T7	NA	cos_pattern	1.070.O.	Unknown		Rearrange at internal minimum
1.079.O.	1	headful/Sf6	NA	shifts_in_coverage	.	Circularly permuted		Rearrange at gene upstream of large subunit terminase gene
1.080.O.	15	None	NA	even_coverage	1.141.A.	Inverted terminal repeats		Iterative assembly
1.081.O.	3	headful/T4	headful/T4	shifts_in_coverage	.	Circularly permuted		Rearrange at gene upstream of large subunit terminase gene
1.082.O.	6	5-cos/P2	NA	shifts_in_coverage	.	Circularly permuted		Rearrange at gene upstream of large subunit terminase gene
1.083.O.	12	Cos/lambda	NA	shifts_in_coverage	.	Cos ends		Rearrange at internal maximum
1.084.O.	2	None	NA	short_internal_peak	.	Unknown		Original assembly maintained
1.085.O.	6	short DTR/T7	NA	even_coverage	.	Circularly permuted		Rearrange at gene upstream of large subunit terminase gene
1.086.O.	7	Cos/lambda	Cos/lambda	cos_pattern	.	Cos ends		Rearrange at internal minimum
1.087.A.	7	Cos/lambda	Cos/lambda	cos_pattern	.	Cos ends		Rearrange at internal minimum
1.088.O.	4	headful/Sf6	NA	even_coverage	.	Circularly permuted		Rearrange at gene upstream of large subunit terminase gene
1.089.O.	4	headful/Sf6	NA	even_coverage	1.012.O.,1.098.O.	Circularly permuted		Rearrange at gene upstream of large subunit terminase gene
1.090.B.	1	headful/Sf6	NA	even_coverage	.	Circularly permuted		Rearrange at gene upstream of large subunit terminase gene
1.091.O.	1	headful/Sf6	NA	even_coverage	.	Circularly permuted		Rearrange at gene upstream of large subunit terminase gene
1.093.O.	7	Cos/lambda	Cos/lambda	cos_pattern	1.094.O.,1.017.O.,1.075.O.	Cos ends		Rearrange at internal minimum
1.094.O.	7	Cos/lambda	Cos/lambda	cos_pattern	1.093.O.,1.017.O.,1.075.O.	Cos ends		Rearrange at internal minimum
1.095.O.	15	None	NA	even_coverage	1.048.O.,1.107.B.,1.102.O.,1.107.C.,1.107.A.	Interted terminal repeats		Iterative assembly
1.097.O.	5	DTR/N4	DTR/N4	shifts_in_coverage	.	Terminal Repeats		Scaffold assembly against
1.098.O.	4	headful/Sf6	NA	shifts_in_coverage	1.012.O.,1.089.O.	Circularly permuted		Rearrange at gene upstream of large subunit terminase gene
1.100.O.	7	Cos/lambda	Cos/lambda	cos_pattern	.	Cos ends		Rearrange at internal minimum
1.101.O.	2	short DTR/T7	NA	short_internal_peak	.	Unknown		Original assembly maintained
1.102.O.	15	None	NA	even_coverage	1.048.O.,1.107.B.,1.107.C.,1.095.O.,1.107.A.	Inverted terminal repeats		Iterative assembly
1.103.O.	4	headful/Sf6	NA	shifts_in_coverage	.	Circularly permuted		Rearrange at gene upstream of large subunit terminase gene
1.104.O.	4	headful/Sf6	NA	shifts_in_coverage	.	Circularly permuted		Rearrange at gene upstream of large subunit terminase gene
1.105.O.	1	headful/Sf6	NA	shifts_in_coverage	.	Circularly permuted		Rearrange at gene upstream of large subunit terminase gene
1.106.O.	1	headful/Sf6	NA	even_coverage	.	Circularly permuted		Rearrange at gene upstream of large subunit terminase gene
1.107.A.	15	None	NA	even_coverage	1.048.O.,1.107.B.,1.102.O.,1.107.C.,1.095.O.	Interted terminal repeats		Iterative assembly
1.107.B.	15	None	NA	even_coverage	1.048.O.,1.102.O.,1.107.C.,1.095.O.,1.107.A.	Inverted terminal repeats		Iterative assembly
1.107.C.	15	None	NA	even_coverage	1.048.O.,1.107.B.,1.102.O.,1.095.O.,1.107.A.	Interted terminal repeats		Iterative assembly
1.108.O.	6	5-cos/P2	NA	shifts_in_coverage	1.064.O.	Circularly permuted		Rearrange at gene upstream of large subunit terminase gene
1.110.O.	6	headful/Sf6	headful/Sf6	even_coverage	.	Circularly permuted		Rearrange at gene upstream of large subunit terminase gene
1.111.A.	18	Cos/lambda	Cos/lambda	cos_pattern	1.111.B.	Mu-like		Rearrange at internal minimum
1.111.B.	18	Cos/lambda	Cos/lambda	cos_pattern	1.111.A.	Mu-like		Rearrange at internal minimum
1.112.O.	1	headful/Sf6	headful/Sf6	even_coverage	.	Circularly permuted		Rearrange at gene upstream of large subunit terminase gene
1.113.A.	1	headful/933W	headful/933W	shifts_in_coverage	.	Circularly permuted		Rearrange at gene upstream of large subunit terminase gene
1.115.A.	6	5-cos/P2	NA	shifts_in_coverage	1.115.B.	Circularly permuted		Rearrange at gene upstream of large subunit terminase gene
1.115.B.	6	5-cos/P2	NA	shifts_in_coverage	1.115.A.	Circularly permuted		Rearrange at gene upstream of large subunit terminase gene
1.116.O.	6	short DTR/T7	NA	even_coverage	1.172.O.	Circularly permuted		Rearrange at gene upstream of large subunit terminase gene
1.117.O.	13	None	NA	shifts_in_coverage	2.117.O.,1.207.B.	Circularly permuted		Rearrange at gene upstream of large subunit terminase gene
1.118.A.	4	headful/Sf6	NA	shifts_in_coverage	1.118.B.	Circularly permuted		Rearrange at gene upstream of large subunit terminase gene
1.118.B.	4	headful/Sf6	NA	shifts_in_coverage	1.118.A.	Circularly permuted		Rearrange at gene upstream of large subunit terminase gene
1.119.O.	1	headful/Sf6	NA	shifts_in_coverage	1.143.O.,1.231.O.	Circularly permuted		Rearrange at gene upstream of large subunit terminase gene
1.121.O.	2	None	NA	shifts_in_coverage	.	Unknown		Original assembly maintained
1.122.A.	9	None	NA	shifts_in_coverage	1.122.B.	Headful		Rearrange at gene upstream of large subunit terminase gene
1.122.B.	9	None	NA	shifts_in_coverage	1.122.A.	Headful		Rearrange at gene upstream of large subunit terminase gene
1.123.O.	1	headful/Sf6	headful/Sf6	even_coverage	.	Circularly permuted		Rearrange at gene upstream of large subunit terminase gene
1.124.O.	7	Cos/lambda	Cos/lambda	cos_pattern	.	Cos ends		Rearrange at internal minimum
1.125.O.	15	None	NA	even_coverage	2.092.O.,1.040.O.,1.069.O.,1.062.O.,1.008.O.	Inverted terminal repeats		Iterative assembly
1.127.O.	1	headful/Sf6	NA	even_coverage	.	Circularly permuted		Rearrange at gene upstream of large subunit terminase gene
1.131.O.	6	5-cos/P2	NA	shifts_in_coverage	.	Circularly permuted		Rearrange at gene upstream of large subunit terminase gene
1.132.O.	6	5-cos/P2	NA	even_coverage	.	Circularly permuted		Rearrange at gene upstream of large subunit terminase gene
1.133.O.	6	5-cos/P2	NA	shifts_in_coverage	.	Circularly permuted		Rearrange at gene upstream of large subunit terminase gene
1.134.O.	6	short DTR/T7	NA	even_coverage	.	Circularly permuted		Rearrange at gene upstream of large subunit terminase gene
1.135.O.	1	headful/Sf6	headful/Sf6	shifts_in_coverage	.	Circularly permuted		Rearrange at gene upstream of large subunit terminase gene
1.136.O.	17	host ends/Mu	host ends/Mu	mu_pattern	.	Mu-like		Remove low coverage sequence at contig termini
1.137.O.	1	headful/Sf6	headful/Sf6	shifts_in_coverage	.	Circularly permuted		Rearrange at gene upstream of large subunit terminase gene
1.138.O.	11	headful/933W	NA	short_internal_peak	.	Terminal Repeats		Rearrange at internal maximum
1.139.A.	8	short DTR/T7	NA	cos_pattern	1.139.B.	Unknown		Rearrange at internal minimum
1.139.B.	8	short DTR/T7	NA	cos_pattern	1.139.A.	Unknown		Rearrange at internal minimum
1.141.A.	15	None	NA	even_coverage	1.080.O.	Interted terminal repeats		Iterative assembly
1.142.O.	17	host ends/Mu	host ends/Mu	mu_pattern	.	Mu-like		Remove low coverage sequence at contig termini
1.143.O.	1	headful/Sf6	NA	shifts_in_coverage	1.119.O.,1.231.O.	Circularly permuted		Rearrange at gene upstream of large subunit terminase gene
1.144.O.	1	headful/Sf6	headful/Sf6	even_coverage	.	Circularly permuted		Rearrange at gene upstream of large subunit terminase gene
1.147.O.	6	5-cos/P2	NA	shifts_in_coverage	1.162.O.	Circularly permuted		Rearrange at gene upstream of large subunit terminase gene
1.148.O.	6	5-cos/P2	NA	shifts_in_coverage	.	Circularly permuted		Rearrange at gene upstream of large subunit terminase gene
1.149.O.	1	headful/Sf6	NA	shifts_in_coverage	.	Circularly permuted		Rearrange at gene upstream of large subunit terminase gene
1.150.O.	5	DTR/N4	DTR/N4	short_internal_peak	.	Terminal Repeats		Rearrange at internal maximum
1.151.O.	1	5-cos/P2	NA	short_internal_peak	.	Circularly permuted		Rearrange at gene upstream of large subunit terminase gene
1.152.O.	5	DTR/N4	DTR/N4	short_internal_peak	1.025.O.,2.130.O.	Terminal Repeats		Rearrange at internal maximum
1.154.O.	1	None	NA	cos_pattern	.	Circularly permuted		Rearrange at gene upstream of large subunit terminase gene
1.155.O.	16	headful/Sf6	NA	shifts_in_coverage	.	Circularly permuted		Rearrange at gene upstream of large subunit terminase gene
1.156.O.	17	host ends/Mu	host ends/Mu	mu_pattern	1.219.O.,2.159.B.,1.028.O.,1.159.O.,2.159.A.	Mu-like		Remove low coverage sequence at contig termini
1.157.O.	6	5-cos/P2	NA	even_coverage	.	Circularly permuted		Rearrange at gene upstream of large subunit terminase gene
1.158.O.	7	Cos/lambda	Cos/lambda	short_internal_peak	.	Cos ends	Synteny with related group members confirmed	Original assembly
1.159.O.	17	host ends/Mu	host ends/Mu	mu_pattern	1.219.O.,2.159.B.,1.156.O.,1.028.O.,2.159.A.	Mu-like		Remove low coverage sequence at contig termini
1.160.O.	4	headful/Sf6	NA	shifts_in_coverage	.	Circularly permuted		Rearrange at gene upstream of large subunit terminase gene
1.161.O.	2	None	NA	shifts_in_coverage	.	Unknown		Original assembly maintained
1.162.O.	6	5-cos/P2	NA	shifts_in_coverage	1.147.O.	Circularly permuted		Rearrange at gene upstream of large subunit terminase gene
1.164.O.	7	Cos/lambda	Cos/lambda	cos_pattern	.	Cos ends		Rearrange at internal minimum
1.165.O.	6	5-cos/P2	NA	shifts_in_coverage	.	Circularly permuted		Rearrange at gene upstream of large subunit terminase gene
1.166.O.	16	headful/Sf6	NA	even_coverage	1.190.O.	Circularly permuted		Rearrange at gene upstream of large subunit terminase gene
1.167.O.	6	5-cos/P2	NA	shifts_in_coverage	.	Circularly permuted		Rearrange at gene upstream of large subunit terminase gene
1.168.O.	6	5-cos/P2	NA	shifts_in_coverage	.	Circularly permuted		Rearrange at gene upstream of large subunit terminase gene
1.169.O.	5	None	DTR/N4	even_coverage	.	Terminal Repeats		Scaffold assembly against
1.170.O.	2	None	NA	no_pattern	.	Unknown		Original assembly maintained
1.171.O.	4	headful/Sf6	NA	even_coverage	.	Circularly permuted		Rearrange at gene upstream of large subunit terminase gene
1.172.O.	6	short DTR/T7	NA	even_coverage	1.116.O.	Circularly permuted		Rearrange at gene upstream of large subunit terminase gene
1.173.O.	1	headful/Sf6	NA	even_coverage	.	Circularly permuted		Rearrange at gene upstream of large subunit terminase gene
1.174.O.	7	Cos/lambda	Cos/lambda	shifts_in_coverage	.	Cos ends	Synteny with related group members confirmed	Original assembly
1.175.O.	7	Cos/lambda	Cos/lambda	cos_pattern	.	Cos ends		Rearrange at internal minimum
1.176.O.	6	short DTR/T7	NA	even_coverage	.	Circularly permuted		Rearrange at gene upstream of large subunit terminase gene
1.177.O.	1	headful/Sf6	headful/Sf6	shifts_in_coverage	.	Circularly permuted		Rearrange at gene upstream of large subunit terminase gene
1.178.O.	1	headful/Sf6	NA	shifts_in_coverage	.	Circularly permuted		Rearrange at gene upstream of large subunit terminase gene
1.179.O.	11	headful/933W	NA	short_internal_peak	.	Terminal Repeats		Rearrange at internal maximum
1.181.O.	7	Cos/lambda	Cos/lambda	cos_pattern	.	Cos ends		Rearrange at internal minimum
1.182.O.	6	headful/T4	NA	even_coverage	.	Circularly permuted		Rearrange at gene upstream of large subunit terminase gene
1.183.O.	9	headful/933W	NA	short_internal_peak	.	Headful		Rearrange at gene upstream of large subunit terminase gene
1.184.A.	9	headful/Sf6	headful/Sf6	short_internal_peak	.	Headful		Rearrange at gene upstream of large subunit terminase gene
1.185.O.	11	None	NA	shifts_in_coverage	.	Terminal Repeats		Rearrange at internal maximum
1.186.O.	1	headful/Sf6	NA	shifts_in_coverage	.	Circularly permuted		Rearrange at gene upstream of large subunit terminase gene
1.187.O.	2	None	NA	short_internal_peak	.	Unknown		Original assembly maintained
1.188.A.	5	None	DTR/N4	short_internal_peak	1.188.C.,1.188.B.	Terminal Repeats		Rearrange at internal maximum
1.188.B.	5	None	DTR/N4	short_internal_peak	1.188.C.,1.188.A.	Terminal Repeats		Rearrange at internal maximum
1.188.C.	5	None	DTR/N4	shifts_in_coverage	1.188.B.,1.188.A.	Terminal Repeats		Scaffold assembly against
1.189.B.	6	short DTR/T7	NA	even_coverage	1.189.C.,1.189.O.	Circularly permuted		Rearrange at gene upstream of large subunit terminase gene
1.189.C.	6	short DTR/T7	NA	shifts_in_coverage	1.189.B.,1.189.O.	Circularly permuted		Rearrange at gene upstream of large subunit terminase gene
1.189.O.	6	short DTR/T7	NA	shifts_in_coverage	1.189.C.,1.189.B.	Circularly permuted		Rearrange at gene upstream of large subunit terminase gene
1.190.O.	16	headful/Sf6	NA	even_coverage	1.166.O.	Circularly permuted		Rearrange at gene upstream of large subunit terminase gene
1.191.O.	7	Cos/lambda	Cos/lambda	cos_pattern	.	Cos ends		Rearrange at internal minimum
1.193.O.	2	None	NA	short_internal_peak	.	Unknown		Original assembly maintained
1.194.O.	4	headful/Sf6	NA	shifts_in_coverage	1.271.A.,1.277.A.,1.200.O.,1.027.O.,1.281.O.,1.270.B.,1.280.O.,1.277.B.,1.268.A.,1.272.O.,1.271.B.,1.270.A.,1.282.A.,1.268.B.	Circularly permuted		Rearrange at gene upstream of large subunit terminase gene
1.195.O.	4	headful/Sf6	NA	shifts_in_coverage	1.269.O.	Circularly permuted		Rearrange at gene upstream of large subunit terminase gene
1.196.O.	4	headful/Sf6	NA	shifts_in_coverage	1.267.O.,1.274.O.	Circularly permuted		Rearrange at gene upstream of large subunit terminase gene
1.197.A.	1	headful/933W	headful/933W	shifts_in_coverage	.	Circularly permuted		Rearrange at gene upstream of large subunit terminase gene
1.198.A.	1	None	NA	even_coverage	1.198.B.	Circularly permuted		Rearrange at gene upstream of large subunit terminase gene
1.198.B.	1	None	NA	even_coverage	1.198.A.	Circularly permuted		Rearrange at gene upstream of large subunit terminase gene
1.199.A.	1	headful/Sf6	NA	shifts_in_coverage	1.199.B.	Circularly permuted		Rearrange at gene upstream of large subunit terminase gene
1.199.B.	1	headful/Sf6	NA	shifts_in_coverage	1.199.A.	Circularly permuted		Rearrange at gene upstream of large subunit terminase gene
1.200.O.	4	headful/Sf6	NA	shifts_in_coverage	1.271.A.,1.277.A.,1.194.O.,1.027.O.,1.281.O.,1.270.B.,1.280.O.,1.277.B.,1.268.A.,1.272.O.,1.271.B.,1.270.A.,1.282.A.,1.268.B.	Circularly permuted		Rearrange at gene upstream of large subunit terminase gene
1.201.B.	7	Cos/lambda	Cos/lambda	cos_pattern	.	Cos ends		Rearrange at internal minimum
1.202.O.	17	5-cos/P2	5-cos/P2	cos_pattern	.	Mu-like		Rearrange at internal minimum
1.204.O.	11	short DTR/T7	short DTR/T7	short_internal_peak	.	Terminal Repeats		Original assembly
1.205.O.	7	headful/933W	headful/933W	shifts_in_coverage	.	Circularly permuted		Rearrange at gene upstream of large subunit terminase gene
1.206.O.	6	5-cos/P2	NA	shifts_in_coverage	.	Circularly permuted		Rearrange at gene upstream of large subunit terminase gene
1.207.B.	13	None	NA	shifts_in_coverage	2.117.O.,1.117.O.	Circularly permuted		Rearrange at gene upstream of large subunit terminase gene
1.208.B.	8	short DTR/T7	NA	short_internal_peak	.	Unknown		Rearrange at internal maximum
1.209.O.	8	short DTR/T7	NA	cos_pattern	.	Unknown		Rearrange at internal minimum
1.210.O.	9	headful/Sf6	headful/Sf6	shifts_in_coverage	.	Headful		Rearrange at gene upstream of large subunit terminase gene
1.211.A.	9	headful/933W	NA	short_internal_peak	1.211.B.	Headful		Rearrange at gene upstream of large subunit terminase gene
1.211.B.	9	headful/933W	NA	short_internal_peak	1.211.A.	Headful		Rearrange at gene upstream of large subunit terminase gene
1.213.O.	1	headful/Sf6	headful/Sf6	shifts_in_coverage	.	Circularly permuted		Rearrange at gene upstream of large subunit terminase gene
1.214.O.	9	headful/Sf6	headful/Sf6	shifts_in_coverage	.	Headful		Rearrange at gene upstream of large subunit terminase gene
1.215.A.	10	None	NA	short_internal_peak	1.215.B.	Circularly permuted		Rearrange at gene upstream of large subunit terminase gene
1.215.B.	10	None	NA	shifts_in_coverage	1.215.A.	Circularly permuted		Rearrange at gene upstream of large subunit terminase gene
1.216.O.	1	headful/Sf6	headful/Sf6	even_coverage	.	Circularly permuted		Rearrange at gene upstream of large subunit terminase gene
1.217.O.	17	host ends/Mu	host ends/Mu	mu_pattern	.	Mu-like		Remove low coverage sequence at contig termini
1.219.O.	17	host ends/Mu	host ends/Mu	mu_pattern	2.159.B.,1.156.O.,1.028.O.,1.159.O.,2.159.A.	Mu-like		Remove low coverage sequence at contig termini
1.223.O.	7	Cos/lambda	Cos/lambda	cos_pattern	.	Cos ends		Rearrange at internal minimum
1.224.A.	5	None	DTR/N4	short_internal_peak	.	Terminal Repeats		Rearrange at internal maximum
1.225.O.	7	Cos/lambda	Cos/lambda	even_coverage	.	Cos ends	Synteny with related group members confirmed	Original assembly
1.226.O.	6	5-cos/P2	NA	even_coverage	.	Circularly permuted		Rearrange at gene upstream of large subunit terminase gene
1.228.O.	6	5-cos/P2	NA	shifts_in_coverage	.	Circularly permuted		Rearrange at gene upstream of large subunit terminase gene
1.231.O.	1	headful/Sf6	NA	shifts_in_coverage	1.143.O.,1.119.O.	Circularly permuted		Rearrange at gene upstream of large subunit terminase gene
1.232.O.	1	headful/933W	NA	shifts_in_coverage	.	Circularly permuted		Rearrange at gene upstream of large subunit terminase gene
1.233.A.	6	5-cos/P2	NA	shifts_in_coverage	1.233.B.	Circularly permuted		Rearrange at gene upstream of large subunit terminase gene
1.233.B.	6	5-cos/P2	NA	shifts_in_coverage	1.233.A.	Circularly permuted		Rearrange at gene upstream of large subunit terminase gene
1.235.O.	8	short DTR/T7	NA	shifts_in_coverage	1.253.O.	Unknown		Rearrange at internal maximum
1.236.O.	1	headful/Sf6	headful/Sf6	shifts_in_coverage	.	Circularly permuted		Rearrange at gene upstream of large subunit terminase gene
1.237.A.	4	headful/Sf6	NA	shifts_in_coverage	1.237.B.	Circularly permuted		Rearrange at gene upstream of large subunit terminase gene
1.237.B.	4	headful/Sf6	NA	shifts_in_coverage	1.237.A.	Circularly permuted		Rearrange at gene upstream of large subunit terminase gene
1.238.A.	5	DTR/N4	DTR/N4	short_internal_peak	.	Terminal Repeats		Rearrange at internal maximum
1.238.B.	5	DTR/N4	DTR/N4	short_internal_peak	.	Terminal Repeats		Rearrange at internal maximum
1.239.O.	6	headful/Sf6	headful/Sf6	shifts_in_coverage	.	Circularly permuted		Rearrange at gene upstream of large subunit terminase gene
1.240.O.	6	5-cos/P2	NA	shifts_in_coverage	.	Circularly permuted		Rearrange at gene upstream of large subunit terminase gene
1.242.O.	6	5-cos/P2	NA	shifts_in_coverage	.	Circularly permuted		Rearrange at gene upstream of large subunit terminase gene
1.243.O.	1	headful/Sf6	NA	shifts_in_coverage	.	Circularly permuted		Rearrange at gene upstream of large subunit terminase gene
1.244.A.	3	headful/T4	headful/T4	shifts_in_coverage	1.255.O.	Circularly permuted		Rearrange at gene upstream of large subunit terminase gene
1.245.O.	5	DTR/N4	DTR/N4	short_internal_peak	.	Terminal Repeats		Rearrange at internal maximum
1.246.O.	7	Cos/lambda	Cos/lambda	cos_pattern	.	Cos ends		Rearrange at internal minimum
1.247.A.	9	None	NA	shifts_in_coverage	1.247.B.	Headful		Rearrange at gene upstream of large subunit terminase gene
1.247.B.	9	None	NA	shifts_in_coverage	1.247.A.	Headful		Rearrange at gene upstream of large subunit terminase gene
1.248.O.	1	headful/Sf6	NA	shifts_in_coverage	.	Circularly permuted		Rearrange at gene upstream of large subunit terminase gene
1.249.A.	15	None	NA	even_coverage	1.249.B.	Inverted terminal repeats		Iterative assembly
1.249.B.	15	None	NA	even_coverage	1.249.A.	Interted terminal repeats		Iterative assembly
1.250.O.	4	headful/Sf6	NA	even_coverage	.	Circularly permuted		Rearrange at gene upstream of large subunit terminase gene
1.251.O.	4	headful/Sf6	NA	shifts_in_coverage	.	Circularly permuted		Rearrange at gene upstream of large subunit terminase gene
1.253.O.	8	short DTR/T7	NA	shifts_in_coverage	1.235.O.	Unknown		Rearrange at internal maximum
1.254.O.	11	headful/933W	NA	short_internal_peak	.	Unknown	peak at termini, no internal peak, no closely related members	Rearrange at internal maximum
1.255.O.	3	headful/T4	headful/T4	shifts_in_coverage	1.244.A.	Circularly permuted		Rearrange at gene upstream of large subunit terminase gene
1.256.O.	1	headful/Sf6	NA	even_coverage	.	Circularly permuted		Rearrange at gene upstream of large subunit terminase gene
1.257.O.	11	headful/933W	NA	short_internal_peak	.	Unknown		Rearrange at internal maximum
1.259.O.	16	headful/Sf6	NA	shifts_in_coverage	.	Circularly permuted		Rearrange at gene upstream of large subunit terminase gene
1.261.O.	5	None	DTR/N4	short_internal_peak	.	Terminal Repeats		Rearrange at internal maximum
1.262.O.	8	headful/P22	headful/P22	short_internal_peak	.	Unknown		Rearrange at internal maximum
1.263.A.	1	headful/Sf6	NA	shifts_in_coverage	1.263.B.	Circularly permuted		Rearrange at gene upstream of large subunit terminase gene
1.263.B.	1	headful/Sf6	NA	shifts_in_coverage	1.263.A.	Circularly permuted		Rearrange at gene upstream of large subunit terminase gene
1.264.O.	8	short DTR/T7	NA	even_coverage	.	Unknown		Rearrange at internal maximum
1.265.O.	1	headful/Sf6	NA	shifts_in_coverage	.	Circularly permuted		Rearrange at gene upstream of large subunit terminase gene
1.266.O.	6	5-cos/P2	NA	shifts_in_coverage	.	Circularly permuted		Rearrange at gene upstream of large subunit terminase gene
1.267.O.	4	headful/Sf6	NA	shifts_in_coverage	1.274.O.,1.196.O.	Circularly permuted		Rearrange at gene upstream of large subunit terminase gene
1.268.A.	4	None	NA	shifts_in_coverage	1.271.A.,1.277.A.,1.200.O.,1.194.O.,1.027.O.,1.281.O.,1.270.B.,1.280.O.,1.277.B.,1.272.O.,1.271.B.,1.270.A.,1.282.A.,1.268.B.	Circularly permuted		Rearrange at gene upstream of large subunit terminase gene
1.268.B.	4	headful/Sf6	NA	shifts_in_coverage	1.271.A.,1.277.A.,1.200.O.,1.194.O.,1.027.O.,1.281.O.,1.270.B.,1.280.O.,1.277.B.,1.268.A.,1.272.O.,1.271.B.,1.270.A.,1.282.A.	Circularly permuted		Rearrange at gene upstream of large subunit terminase gene
1.269.O.	4	headful/Sf6	NA	even_coverage	1.195.O.	Circularly permuted		Rearrange at gene upstream of large subunit terminase gene
1.270.A.	4	headful/Sf6	NA	even_coverage	1.271.A.,1.277.A.,1.200.O.,1.194.O.,1.027.O.,1.281.O.,1.270.B.,1.280.O.,1.277.B.,1.268.A.,1.272.O.,1.271.B.,1.282.A.,1.268.B.	Circularly permuted		Rearrange at gene upstream of large subunit terminase gene
1.270.B.	4	headful/Sf6	NA	even_coverage	1.271.A.,1.277.A.,1.200.O.,1.194.O.,1.027.O.,1.281.O.,1.280.O.,1.277.B.,1.268.A.,1.272.O.,1.271.B.,1.270.A.,1.282.A.,1.268.B.	Circularly permuted		Rearrange at gene upstream of large subunit terminase gene
1.271.A.	4	headful/Sf6	NA	shifts_in_coverage	1.277.A.,1.200.O.,1.194.O.,1.027.O.,1.281.O.,1.270.B.,1.280.O.,1.277.B.,1.268.A.,1.272.O.,1.271.B.,1.270.A.,1.282.A.,1.268.B.	Circularly permuted		Rearrange at gene upstream of large subunit terminase gene
1.271.B.	4	headful/Sf6	NA	shifts_in_coverage	1.271.A.,1.277.A.,1.200.O.,1.194.O.,1.027.O.,1.281.O.,1.270.B.,1.280.O.,1.277.B.,1.268.A.,1.272.O.,1.270.A.,1.282.A.,1.268.B.	Circularly permuted		Rearrange at gene upstream of large subunit terminase gene
1.272.O.	4	headful/Sf6	NA	shifts_in_coverage	1.271.A.,1.277.A.,1.200.O.,1.194.O.,1.027.O.,1.281.O.,1.270.B.,1.280.O.,1.277.B.,1.268.A.,1.271.B.,1.270.A.,1.282.A.,1.268.B.	Circularly permuted		Rearrange at gene upstream of large subunit terminase gene
1.273.O.	1	headful/Sf6	NA	shifts_in_coverage	.	Circularly permuted		Rearrange at gene upstream of large subunit terminase gene
1.274.O.	4	headful/Sf6	NA	shifts_in_coverage	1.267.O.,1.196.O.	Circularly permuted		Rearrange at gene upstream of large subunit terminase gene
1.275.O.	9	headful/Sf6	NA	shifts_in_coverage	.	Headful		Rearrange at gene upstream of large subunit terminase gene
1.276.O.	1	None	NA	shifts_in_coverage	.	Circularly permuted		Rearrange at gene upstream of large subunit terminase gene
1.277.A.	4	headful/Sf6	NA	shifts_in_coverage	1.271.A.,1.200.O.,1.194.O.,1.027.O.,1.281.O.,1.270.B.,1.280.O.,1.277.B.,1.268.A.,1.272.O.,1.271.B.,1.270.A.,1.282.A.,1.268.B.	Circularly permuted		Rearrange at gene upstream of large subunit terminase gene
1.277.B.	4	headful/Sf6	NA	shifts_in_coverage	1.271.A.,1.277.A.,1.200.O.,1.194.O.,1.027.O.,1.281.O.,1.270.B.,1.280.O.,1.268.A.,1.272.O.,1.271.B.,1.270.A.,1.282.A.,1.268.B.	Circularly permuted		Rearrange at gene upstream of large subunit terminase gene
1.278.O.	1	headful/Sf6	NA	shifts_in_coverage	.	Circularly permuted		Rearrange at gene upstream of large subunit terminase gene
1.280.O.	4	headful/Sf6	NA	shifts_in_coverage	1.271.A.,1.277.A.,1.200.O.,1.194.O.,1.027.O.,1.281.O.,1.270.B.,1.277.B.,1.268.A.,1.272.O.,1.271.B.,1.270.A.,1.282.A.,1.268.B.	Circularly permuted		Rearrange at gene upstream of large subunit terminase gene
1.281.O.	4	headful/Sf6	NA	even_coverage	1.271.A.,1.277.A.,1.200.O.,1.194.O.,1.027.O.,1.270.B.,1.280.O.,1.277.B.,1.268.A.,1.272.O.,1.271.B.,1.270.A.,1.282.A.,1.268.B.	Circularly permuted		Rearrange at gene upstream of large subunit terminase gene
1.282.A.	4	headful/Sf6	NA	shifts_in_coverage	1.271.A.,1.277.A.,1.200.O.,1.194.O.,1.027.O.,1.281.O.,1.270.B.,1.280.O.,1.277.B.,1.268.A.,1.272.O.,1.271.B.,1.270.A.,1.268.B.	Circularly permuted		Rearrange at gene upstream of large subunit terminase gene
1.283.A.	4	headful/Sf6	NA	shifts_in_coverage	1.283.C.,1.283.B.	Circularly permuted		Rearrange at gene upstream of large subunit terminase gene
1.283.B.	4	headful/Sf6	NA	shifts_in_coverage	1.283.A.,1.283.C.	Circularly permuted		Rearrange at gene upstream of large subunit terminase gene
1.283.C.	4	headful/Sf6	NA	even_coverage	1.283.A.,1.283.B.	Circularly permuted		Rearrange at gene upstream of large subunit terminase gene
1.284.A.	1	headful/933W	headful/933W	shifts_in_coverage	.	Circularly permuted		Rearrange at gene upstream of large subunit terminase gene
1.285.O.	4	headful/Sf6	NA	shifts_in_coverage	.	Circularly permuted		Rearrange at gene upstream of large subunit terminase gene
1.286.O.	1	headful/Sf6	NA	shifts_in_coverage	.	Circularly permuted		Rearrange at gene upstream of large subunit terminase gene
1.287.O.	1	headful/933W	headful/933W	shifts_in_coverage	.	Circularly permuted		Rearrange at gene upstream of large subunit terminase gene
1.289.A.	1	headful/933W	headful/933W	shifts_in_coverage	.	Circularly permuted		Rearrange at gene upstream of large subunit terminase gene
1.291.O.	1	headful/933W	headful/933W	shifts_in_coverage	.	Circularly permuted		Rearrange at gene upstream of large subunit terminase gene
1.293.O.	8	short DTR/T7	NA	short_internal_peak	.	Unknown		Rearrange at internal maximum
2.044.O.	14	3-cos/HK97	NA	shifts_in_coverage	.	Cos ends		Rearrange at internal minimum
2.058.O.	3	5-cos/P2	3-cos/HK97	cos_pattern	3.058.O.	Cos ends		Rearrange at internal minimum
2.092.O.	15	None	NA	even_coverage	1.040.O.,1.069.O.,1.125.O.,1.062.O.,1.008.O.	Inverted terminal repeats		Iterative assembly
2.095.A.	1	None	NA	even_coverage	2.095.B.	Circularly permuted		Rearrange at gene upstream of large subunit terminase gene
2.095.B.	1	None	NA	even_coverage	2.095.A.	Circularly permuted		Rearrange at gene upstream of large subunit terminase gene
2.096.O.	12	Cos/lambda	NA	shifts_in_coverage	.	Cos ends		Rearrange at internal maximum
2.117.O.	13	None	NA	shifts_in_coverage	1.117.O.,1.207.B.	Circularly permuted		Rearrange at gene upstream of large subunit terminase gene
2.130.O.	5	DTR/N4	DTR/N4	short_internal_peak	1.152.O.,1.025.O.	Terminal Repeats		Rearrange at internal maximum
2.159.A.	17	host ends/Mu	host ends/Mu	mu_pattern	1.219.O.,2.159.B.,1.156.O.,1.028.O.,1.159.O.	Mu-like		Remove low coverage sequence at contig termini
2.159.B.	17	host ends/Mu	host ends/Mu	mu_pattern	1.219.O.,1.156.O.,1.028.O.,1.159.O.,2.159.A.	Mu-like		Remove low coverage sequence at contig termini
2.275.O.	3	headful/T4	headful/T4	shifts_in_coverage	.	Circularly permuted		Rearrange at gene upstream of large subunit terminase gene
3.058.O.	3	5-cos/P2	3-cos/HK97	cos_pattern	2.058.O.	Cos ends		Rearrange at internal minimum
