# Supplementary material for: Viruses of the Nahant Collection, characterization of 251 marine Vibrionaceae viruses
Source: Sci Data. 2018 Jul 3;5:180114. doi: 10.1038/sdata.2018.114 (PMC6029569; doi:10.1038/sdata.2018.114)
Supplement: Supplementary Table 3 [file sdata2018114-s5.xlsx]

## Sheet: SuppTable3_PortalProteinSeqs
Virus Name	Virfam classifier predicted portal protein	Portal protein used in Figure 1	Portal protein sequence used in Figure 1	Note
Vibriophage_1.003.O._10N.286.48.A2	3	3	>Vibriophage_1.003.O._10N.286.48.A2_3 MTMNYRDASSDTDMRDACQKDKERFFQKGAWWSGSHGKQFKNKPKPEFNKLWRSINRLVGDINDMELNAVIVSNSDEATDEAADLLQKRWRNDFQSSDGIEASEVATMEAAIGGFGCTKLVAKYEDEENPNVDEQYLCSEIVWDASQSVYFDAGAIRKDKSDSRFGWHLIRTNRDKMEEEYGVDIVSFMSPASLWHTNTLEWQSQRDIYLAHYYEVIEKNLTEYDFSQMNGLKITTGDGIKDEQGNQYTRDDLKEIREIYVEMFGEEAPSIKRKVKFVEYALADGEKYLTKPQRMPFKRVPLFPRYGYYAVLGGQEFYCGEVRKQEDHEMFHNYFGSTLMEIMAAPQTSKPEYTPQQIAKH…	.
Vibriophage_1.004.O._10N.261.54.A2	5	5	>Vibriophage_1.004.O._10N.261.54.A2_5 MNWFNKKAAAPVVPKSDYPIVSYDYSSSVSLPQQSTSVGQKSYPVYTVDMLSQLSGGHVSEYDALGVEAFYSCILDQSGTIGSLPLKMYRQGVLDDRPVRVRSGQIHKVLTERPNDYQSSQEFVEMLVASYHTNGAFYAVPFRDAKGRLVELVPFANQRAVKANMDLNGQVYYTYTMNDGKSTISARPEELFIVKGLTLDGYTPIRPLSAQAQLMGMAMNQEEGYANLQQNGITSQMALGTDNLFDDQNARQRLKEDFQKFRGPAGRKEIPILEQGLKPIPLNLTPQELDLLNQREFTVKRICAMTQTMPHRIGAETLKTSDKIFELDEAQFKKWNPLLVKIEHEMTRVAGRYISVSFNRK…	.
Vibriophage_1.005.O._10N.286.48.F2	5	5	>Vibriophage_1.005.O._10N.286.48.F2_5 MFEKLKNLFAGEAKTPVIGVDQLPSAAAGNYDAPYEFAQLTGDKFVGGFGSTQLLIIDYWTLRNRSVALYSENIYASGLINRFITNIVNTGLTLEAKPVASILGVEQETLNKWTDDVEARFTMYCNNPQLVDYYGEKTLSQLQVQRELQALVEGDVLVVHHFDTKTNLPKIQLISSNCIQSPLDGDGGVADGHYLEHGVEFDVQGREIAYHVLKEDGEYARYPRVGARSGRRVANLYRPGKRIIGQARGMPLLGNVLQSLREIDRYRDSVQRKALATSFLALAVEKDADTIGAKPLASAASRSANISSNDGSYKLNLKNFNPGVFIDDMPAGHKIKMMGSDGTDLSFGDFEAAIINSVAWS…	.
Vibriophage_1.007.O._10N.261.55.F9	8	8	>Vibriophage_1.007.O._10N.261.55.F9_8 MVQCDKKTHLADGLVNVASGLGTSKAKRSHNMWQYEAVNNWQQLDAIFNSNWIARAIVEEWARAMVREWRSIKCADAELIEAEEARLCVKQEVEEAICWARLYGGGGIVMITNQDLEKPLRLDKIKKGGLEKLLTFDRWDLTPSGETNTYDMLSDNYLRPEYFTLAGGSQRIHHSHIAFFNGGKLPKRQARVNFGWGDSELRRCMEEIGDAVAAKGGISELMQEANIDVITRQGLTDELTTDQDDSIIKRYELFSQMKSIVQMALLDGDEKLDRQTLNLSGVSNVLEVLMTWVCGASRMPATELFGTSETGLNSTGDGSRKQYHNAIRSQQNGTLMKSMRQLDEVLVRSAVGSFPTDYDYK…	.
Vibriophage_1.008.O._10N.286.54.E5	.	.	.	.
Vibriophage_1.009.O._10N.261.51.C9	4	4	>Vibriophage_1.009.O._10N.261.51.C9_4 MARPNLKLTDATRRDAIEARAEQAAIAMQPEVMASDVQNTNRFNGRGDLSHPGYRYNRHDGEKYDGGLGPIELLLTDYWSLRRRSNTFFKKNLYARGIIRRLVGNIVNTGLTLAATPNASVIGMEQDATDKWAEDIDAMFESWGELAQICDYGKRYTFGQMQRVVKAESLISGDVLVIEHHNDDTGMPSYEIVDGALVQTPYDFQSKTGEGIRMDNGVEIEATGEHLAFHIVQEDLSYKRIPAMGANGRQIAWLVYGTDKRHSEARGEPLLTLVMQNIAEIDKYRDATQRKASVGAQLVAFIQRSENRTTPGSRPFSSGASRRIQDTEFVGDGTERRTDMAEMPFGYIIEGLADGEEIKGF…	.
Vibriophage_1.011.O._10N.286.49.B11	.	.	.	.
Vibriophage_1.012.O._10N.261.48.C12	11	11	>Vibriophage_1.012.O._10N.261.48.C12_11 MADQDQFEPIAVAGYERSGSYGKVDVIDEYQPELRGRKGRRTIRQMTNDETIGAMRFGIDAFFRGVTFYVDKAPDEELNADEAEKYRLWAENTLFNDLGDPSDRYQCLTWDDFILNALSCLDFGWSYFDVPVYKKADGTIGIADLMLVTQETLDGWQLDDKQRVTGLYQRTPAGMTGPWDRLVPRERAIHFVASPYKSSPEGRSAFRHIYRPWYYKQKLIAIEAILAERGTGFPVIYAPGSLKQQANAGDAKAAEICAFYEDLVQNIKRNSQSGAVIYADPYKTVSADGAIGWSSTRGVELKLETPSVSNSGDIDRAIKRHDAAIARGLLATFLMLGTDGKGGSLSLGQDQSNLFLKAI…	.
Vibriophage_1.013.O._10N.286.54.F9	3	3	>Vibriophage_1.013.O._10N.286.54.F9_3 MKPNNPPAYGIKPARSRASYAVREAIVSGIKQNAHERSIAENVVSNRGSGNDRARDLTARSGALFNSSNYGYFLTGRSHNANLKRSVWDVAGYPEIVYFEDHWNMHRRNGVANACINLMVNKTWQDKPEITDGELSDDEKAKNKGKPRTRFEKEVQYLIKKFKLFRVLKGFDRRQRVGRYGGIFIGVKEVVKQDRQYPIRAVGVKSITKLTPLFESQLSINPSHIETDLGSERYGDPTHFEYQSYVPGSMSPLEHSDDVIHWTRAFAWGEGADDGTIFGIPHLEAIFNTLLDMEKTAAAAAEGLYKNAKQRTVLNINNEVATNGLSDDELDAFEESVDDFSEGFDNMLTTHGMEVQTLNST…	.
Vibriophage_1.015.O._10N.222.51.E5	11	11	>Vibriophage_1.015.O._10N.222.51.E5_11 MKAVLDMLTKYTKPEDKFTDELLVDYNTMLTARNGWEEECRELKEFLDATDTSTTSSSDNEFANTVTIPKLGQIRTNLITNYLGHLFPNREWAQWVGGNTKEETVEFKNVIQGYVRSKLEHSEAETVLETVLEDWVETGLCCTRTRYVTELKDNLDETQTTLYAGAKVRRIHPFNVVYDISADTLTEARKYIREVYSMGELQQMINEDKNSFLTQEQFDEIRTRRVELRNAFNSYKRQDSIKSKLAEDAGFGTLLNYYQGNTVEVILCYGNFYDLDTGELMQNYRITIVDQKEIVEKVALQNVDGGDDIALSVWQKRAGTLAPMSPLASIVGLQHKLDKLENTRADLFDNIANPDIIETG…	.
Vibriophage_1.016.O._10N.286.46.A11	30	30	>Vibriophage_1.016.O._10N.286.46.A11_30 MADKPHYKITDGLPSVTVGDKTFLSDSLSNVMSGLNTGSDPRQYNQFNFFNHGTMDYLWTNPMQLYSAYRSSWLARQIVGIPAEDAMREWRRFTCKDEEEIQKHEKRLNIQSKFTKLASLSRLSGGAIMVMMIEGQELDKPLDLTKVKKGSLKAVQVFDRYELSWSQTNITDPLQDNFLLPEYYMIAGGNSTMIHHSNCILMEGAELPRLLQRMEGGGWGDSILRQCMEDLTDVVASRAGVAALLQKANVDAIKTAGLKNARTTEQEDAVIKRLQLFKMGMSNHNLAILDETEDLIRMGAQFGGTSEALNQLMVWISGAADIPMTRLFGVQSKGLGDTGAGDQKNYFDSLRGRQESKYR…	.
Vibriophage_1.017.O._10N.286.55.C11	5	5	>Vibriophage_1.017.O._10N.286.55.C11_5 MFDKLKSLFSSEQKTPVIGVDQLPSAAAGNYTVPYEVAQLTGDKFVNGFGSTQLLMIDYWTLRNRSIALYSENIYASGLINRFITNIINTGLTLEAKPVASILGVEQETLNKWTDDVEARFTMYCNNPQLVDYYGEKTLSQLQTQRELQALVEGDVLVVHHFDTKTNLPKIQLISSNCIQSPLDGDGGVADGHYVEHGVEFDAQGREIAYHVLKDDGEYARYPRVGARSGRRVANLYRPGKRLMGQARGMPLIGNVLQSLREIDRYRDSVQRKALATSFLALAVEKDADTIGAKPLASAASRSANISSNDGAYKLNLKNFNPGVFIDDMPAGHKIKMMGSDGTDLSFGDFEAAIINSVAW…	.
Vibriophage_1.020.O._10N.222.48.A2	.	.	.	.
Vibriophage_1.021.A._10N.222.51.F9	6	6	>Vibriophage_1.021.A._10N.222.51.F9_6 MPTIIQFNKRLEALRSERSTFIPLYRELSDYHLAHRGRFLTSDRNKGYKRNTKQINNTSRMSARTLASGMMSGITSPARPWFRLGTGESSLDDVQAVKVWLHEVQQIMYKVFSHSNVYNSLHQLYAELGVFGTAAMGVFHDFENVIWCKPYTVGSYMIGLNAQNISNTFYREYEISVAQCIKQFGIENVSESVKQQWEKGNSEAWVKIIHAVEPNDDRDGISPLARDKAWRSVYYEKSSGTKEGQSKFLRESGFDEFPILTPRWDVTAEDVYATDCPGITTLGDTKALQLAERRKYQAIDKMVNPPLQGPSSLKNKLNGGSVGPNDIIWHEQNSEGLRSIYDFRPDLGALSNEIMTVEGRI…	.
Vibriophage_1.021.B._10N.222.51.F9	6	6	>Vibriophage_1.021.B._10N.222.51.F9_6 MPTIIQFNKRLEALRSERSTFIPLYRELSDYHLAHRGRFLTSDRNKGYKRNTKQINNTSRMSARTLASGMMSGITSPARPWFRLGTGESSLDDVQAVKVWLHEVQQIMYKVFSHSNVYNSLHQLYAELGVFGTAAMGVFHDFENVIWCKPYTVGSYMIGLNAQNISNTFYREYEISVAQCIKQFGIENVSESVKQQWEKGNSEAWVKIIHAVEPNDDRDGISPLARDKAWRSVYYEKSSGTKEGQSKFLRESGFDEFPILTPRWDVTAEDVYATDCPGITTLGDTKALQLAERRKYQAIDKMVNPPLQGPSSLKNKLNGGSVGPNDIIWHEQNSEGLRSIYDFRPDLGALSNEIMTVEGRI…	.
Vibriophage_1.021.C._10N.222.51.F9	6	6	>Vibriophage_1.021.C._10N.222.51.F9_6 MPTIIQFNKRLEALRSERSTFIPLYRELSDYHLAHRGRFLTSDRNKGYKRNTKQINNTSRMSARTLASGMMSGITSPARPWFRLGTGESSLDDVQAVKVWLHEVQQIMYKVFSHSNVYNSLHQLYAELGVFGTAAMGVFHDFENVIWCKPYTVGSYMIGLNAQNISNTFYREYEISVAQCIKQFGIENVSESVKQQWEKGNSEAWVKIIHAVEPNDDRDGISPLARDKAWRSVYYEKSSGTKEGQSKFLRESGFDEFPILTPRWDVTAEDVYATDCPGITTLGDTKALQLAERRKYQAIDKMVNPPLQGPSSLKNKLNGGSVGPNDIIWHEQNSEGLRSIYDFRPDLGALSNEIMTVEGRI…	.
Vibriophage_1.022.O._10N.286.45.A10	12	12	>Vibriophage_1.022.O._10N.286.45.A10_12 MADQDQFEPIAVAGYERSGSYGKVDVIDEYQPELRGRKGRRTIRQMTNDETIGAMRFGIDAFFRGVTFYVDKAPDEELNEEEAEKYREWAENTLFNDLGDPSDRYQCLTWDDFILNALSCLDFGWSYFDVPVYKKADGTIGIADLMLVTQETLDGWQLDDKQRVTGLYQRTPAGMTGPWDRLVSRERAIHFVASPYKSSPEGRSAFRHIYRPWYYKQKLIAIEAILAERGTGFPVIYAPGSLKQQANAGDAKAAEICAFYEDLVQNIKRNSQSGAVIYADPYKTVSADGAIGWSSTRGVELKLETPSVSNSGDIDRAIKRHDAAIARGLLATFLMLGTDGKGGSLSLGQDQSNLFLKAI…	.
Vibriophage_1.023.O._10N.222.51.B4	11	11	>Vibriophage_1.023.O._10N.222.51.B4_11 MADQDQFEPIAVAGYERSGSYGKVDVIDEYQPELRGRKGRRTIRQMTNDETIGAMRFGIDAFFRGVTFFVDKAPDEELNEEEAEKYREWAENTLFNDLGDPSDRYQCLTWDDFILNALSCLDFGWSYFDVPVYKKADGTIGIADLMLVTQETLDGWQLDEKQRVTGLYQRTPAGMTGPWDRLVPRERALHFVASPYKSSPEGRSAFRHIYRPWYYKQKLIAIEAILAERGTGFPVIYAPGSLKQQANAGDAKAAEICAFYEDLVQNIKRNSQSGAVIYADPYKTVSADGAIGWSGTRGVELKLETPSVSNSGDIDRAIKRHDAAIARGLLATFLMLGTDGKGGSLSLGQDQSNLFLKAIS…	.
Vibriophage_1.024.O._10N.261.45.F8	10	10	>Vibriophage_1.024.O._10N.261.45.F8_10 MADQDQFEPIAVAGYERSGSYGKVDVIDEYQPELRGRKGRRTIRQMTNDETIGAMRFGIDAFFRGVTFFVDKAPDEELNADEAEKYRLWAENTLFNDLGDPSDRYQCLTWDDFILNALSCLDFGWSYFDVPVYKKADGTIGIADLMLVTQETLDGWQLDDKQRVTGLYQRTPAGMTGPWDRLVPRERALHFVASPYKSSPEGRSAFRHIYRPWYYKQKLIAIEAILAERGTGFPVIYAPGSLKQQANAGDAKAAEICAFYEDLVQNIKRNSQSGAVIYADPYKTVSADGTIGWSSTRGVELKLETPSVSNSGDIDRAIKRHDAAIARGLLATFLMLGTDGKGGSLSLGQDQSNLFLKAIS…	.
Vibriophage_1.025.O._10N.222.46.B6	17	17	>Vibriophage_1.025.O._10N.222.46.B6_17 MSETQEMELGMYEVEIDTGWSNAPSVSDLKQDWLDAKPAKDMHTANVTRWLDNLNVTGNAKPNCNPNRSGIQPKVIRKNNEWRYPALSEPFLSTSDMFSLTPRTFEDSEAARQNELVLNYQFYSQLNKVQFIDEFVRTAVDEGTVFVRVGWESEEEEVETEVPVYEMRPAQTPEQMAALQHYTQLPPSHIPDEWREALQISQEFGVPTAAVQVDVRIETETKLVKNQPTIEVVDYNNLVVDPSCNGDLDQAKFAVYTFETSKAELEAAGVYENLDQVMTSSSSVLNAADSDYDSNDDSSFQFKDEPRKRIVAYEYWGYWDINGTGEVEPIVATWVGDTLIRLAENPYPDKKIPFVSAQYL…	.
Vibriophage_1.026.O._10N.222.49.C7	17	17	>Vibriophage_1.026.O._10N.222.49.C7_17 MSETQEMELGMYEVEIDTGWSNAPSVSDLKQDWLDAKPAKDMHTANVTRWLDNLNVTGNAKPDCNPNRSGIQPKVIRKNNEWRYPALSEPFLSTSDMFSLTPRTFEDSEAARQNELVLNYQFYSQLNKVQFIDEFVRTAVDEGTVFVRVGWESEEEEVETEVPVYEMRPAQTPEQMAALQHYTQLPPSHIPDEWREALQISQEFGVPTAAVQVDVRIETETKLVKNQPTIEVVDYNNLVVDPSCNGDLDQAKFAVYTFETSKAELEAAGVYENLDQVMTSSSSVLNAADSDYDSNDDSSFQFKDEPRKRIVAYEYWGYWDINGTGEVEPIVATWVGDTLIRLAENPYPDKKIPFVSAQYL…	.
Vibriophage_1.027.O._10N.286.54.B8	10	10	>Vibriophage_1.027.O._10N.286.54.B8_10 MADQDQFEPVAVAGYERSGSYGKVDVIDEYQPELRGRRGRRTIRQMTNDETIGAMRFGIDAFFRGVTFYVDAPKDDELDPDEVERYRLWTENTLFNDLGDPSDRYQCLTWDDFILNALTCLDFGWSYFDVPVYKKADGTIGIADLMPVAQETLDGWQLDEKQRVTGLYQRTPAGMTGPWDRLVPRERALHFVASPYKSSPEGRSAYRHIYRPWYYKQKLIAIEAILAERGTGFPVIYAPGSLKQQANAGDAASKRICDFYEDLVQNIKRNSQSGAVIYADPYKTISENGSIGWSSTRGVELKLETPNVSNSGDIDRAIKRHDASIARGLLATFLMLGTDGKGGSLSLGQDQSNLFLKAIS…	.
Vibriophage_1.028.O._10N.286.45.B6	28	28	>Vibriophage_1.028.O._10N.286.45.B6_28 MTQIVDVNGQPLKADKTLLSEDIAKAYTTSVRNPRPASVASTLNPLRLAGLLRSVVDGNNPQDYMTLAEEMEERDLHYAAQLRTRKLAVAAIEPTVEPASDEQVDLDMADRVRDIMAEDQIPELFFDLLDGLGKGLAVVQVLWDTKQTPWKPQDYKWVDPRYLRADQDTLEDILLISDSAPSGEPLEPYKFMVHTPRSKSGIVWRNGLARLVAVMYMLKSFTVRDWWAFAEVFGIPVRVGKYGPNASAEDINTLVNAIGRIASDAGAAIPESMKLELIETAKGNGGETLFENMARWCDEQTSKAVLGQTMTADNGSSQSQANVHNEVRMDIAKWDARQLEACVNEYLVKPYVILNWGVQE…	.
Vibriophage_1.029.O._10N.261.55.A7	21	21	>Vibriophage_1.029.O._10N.261.55.A7_21 MSNKKPHIKLTDGKPSVTVGNKTFLSDSLSNVMTGLNTESDSRSYNQFNFFNHGSYDWLWTNPMQLYAAYRSSWLARQIVNIPAEDAMREWRSFTCEDSEKIEKAEKKLNVSSKFSELASLSRLSGGAIMVMMIEGHELDKPLDINRVKEGSLKAVQVFDRYELSWSQTNITDPLQDNFLMPEYYMIAGGENSMIHHSNCIVLTGAELPRLLKRMEGGGWGDSVLRQCMEDLTDVVASRAGVAALLQKANVDAIKTAGLKNARTTEQETAVVKRLQLFKMGMSNHNLAILDETEDLIRMGAQFGGTSEALNQLMIWISGAADIPMTRLFGVQSKGLGDSGGGDQKNYFDSLRSKQESKYR…	.
Vibriophage_1.030.O._10N.222.55.F9	5	5	>Vibriophage_1.030.O._10N.222.55.F9_5 MFDKLKNLFASAPKTPVIGVDQLPSAAAGNYDAPYEYAQLNGDKFVGGFGATQLQLIDYWSLRNRSIQLYNENIYAEGLINRFITNIVNTGLTLEAKPVSSILGVEQETLNKWTDDVEARFTMYCNNPQLVDYYGEKTLSQLQTQRELQALVEGDVLVVHHFDTKTNLPKIQLISSNCIQSALDGDGGVADGHYLEHGVEFDAKGREIAYHVLKEDGEYARYPRVGARSGRRVANLYRPGKRIMGQARGMPLIGNVLQSLREIDRYRDSVQRKALATSFLALAVEKDADTIGAKPLASAASRSANISSNDGAYKLNLKNFNPGVFIDDMPAGHKIKILGSDGTDLSFGDFEAAIINSVAWS…	.
Vibriophage_1.031.O._10N.261.46.F8	184	184	>Vibriophage_1.031.O._10N.261.46.F8_184 MITSNNLLNLVRSISEGRDETSTRLAMARSATDTNPSEKEIEDDSYDKGKLSFHGLPIAIENPKGSTRSGTDPSGTKWSVIMQHDYGEILRSDGADGDPVDVFIGDQVESKVVYVVDQFMDGEFDEHKVMLGFTHVGEAKDGYLINYADDWEGLKWITPASLPDLKDWLNNGDTKKPFHDWSMNISESTMRSAHNILSICESLGPITERFELPDSVDTKDMTSGQRKAYVFGYQVGTQGRNLTKTMADAYGPNAALAEEGNRAGLMYHRSDKSNEMNESTSTAGMDPNPDAGKESMMTFKDGAHVMVNNAKTYDNTSMDNTVMGTVMGQQPDGSYMVKVGEGEYAIKSADITLKSE*	.
Vibriophage_1.032.O._10N.261.54.F5	10	10	>Vibriophage_1.032.O._10N.261.54.F5_10 MADQEQFEPVAVAGYERSGSYGKVDVIDEYQPELRGRKGRRTIRQMTNDETIGAMRFGIDAFFRGVTFYVDKAPDELNEDEAEKYRLWTENTLFNDLGDPSDRYQCLTWDDFILNALSCLDFGWSYFDVPVYKKADGTIGIADLMLVTQETLDGWQLDDKQRVTGLYQRTPAGMTGPWDRLVPRERALHFVASPYKSSPEGRSAFRHIYRPWYYKQKLIAIEAILAERGTGFPVIYAPGSLKQQANAGDAESKRICEIYEDLVQNIKRNSQSGAVIYADPYKTVSADGAIGWSSTRGVELKLETPSVSNSGDIDRAIKRHDAAIARGLLATFLMLGTDGKGGSLSLGQDQSNLFLKAISG…	.
Vibriophage_1.033.O._10N.222.49.B8	10	10	>Vibriophage_1.033.O._10N.222.49.B8_10 MADQDQFEPIAVAGYERSGSYGKVDVIDEYQPELRGRKGRRTIRQMTNDETIGAMRFGIDAFFRGVTFYVDKAPDDSLDPDEAEKYREWAENTLFNDLGDPSDRYQCLTWDDFILNALSCLDFGWSYFDVPVYKKADGTIGIADLMLVTQETLDGWQLDEKQRVTGLYQRTPAGMTGPWDRLVPRERALHFVASPYKSSPEGRSAFRHIYRPWYYKQKLIAIEAILAERGTGFPVIYAPGSLKQQANAGDAKAAEICAFYEDLVQNIKRNSQSGAVIYADPYKTVSADGAIGWSGTRGVELKLETPGVSNSGDIDRAIKRHDAAIARGLLATFLMLGTDGKGGSLSLGQDQSNLFLKAIS…	.
Vibriophage_1.034.O._10N.261.46.B7	11	11	>Vibriophage_1.034.O._10N.261.46.B7_11 MKAVLDMLTKYTKPEDKFTDELLVDYNTMLTARNGWEEECRELKEFLDATDTSTTSSSDNEFANTVTIPKLGQIRTNLITNYLGHLFPNREWAQWVGGNTKEETVEFKNVIQGYVRSKLEHSEAETVLETVLEDWVETGLCCTRTRYVTELKDNLDETQTTLYAGAKVRRIHPFNVVYDISADTLTEARKYIREVYSMGELQQMINEDKNSFLTQEQFDEIRTRRVELRNAFNSYKRQDSIKSKLAEDAGFGTLLNYYQGNTVEVILCYGNFYDLDTGELMQNYRITIVDQKEIVEKVALQNVDGGDDIALSVWQKRAGTLAPMSPLASIVGLQHKLDKLENTRADLFDNIANPDIIETG…	.
Vibriophage_1.034.X._10N.261.46.B7	11	11	>Vibriophage_1.034.X._10N.261.46.B7_11 MKAVLDMLTKYTKPEDKFTDELLVDYNTMLTARNGWEEECRELKEFLDATDTSTTSSSDNEFANTVTIPKLGQIRTNLITNYLGHLFPNREWAQWVGGNTKEETVEFKNVIQGYVRSKLEHSEAETVLETVLEDWVETGLCCTRTRYVTELKDNLDETQTTLYAGAKVRRIHPFNVVYDISADTLTEARKYIREVYSMGELQQMINEDKNSFLTQEQFDEIRTRRVELRNAFNSYKRQDSIKSKLAEDAGFGTLLNYYQGNTVEVILCYGNFYDLDTGELMQNYRITIVDQKEIVEKVALQNVDGGDDIALSVWQKRAGTLAPMSPLASIVGLQHKLDKLENTRADLFDNIANPDIIETG…	.
Vibriophage_1.036.O._10N.286.45.C3	3	3	>Vibriophage_1.036.O._10N.286.45.C3_3 MTMNYRDASSDTDMRDACQKDKERFFQKGAWWSGSHGKQFKNKPKPEFNKLWRSINRLVGDINDMELNAVIVSNSDEATDEAADLLQKRWRNDFQSSDGIEASEVATMEAAIGGFGCTKLVAKYEDEENPNVDEQYLCSEIVWDASQSVYFDAGAIRKDKSDSRYGWHLIRTNREKMEEEYGVDIVSFMSPASLWHTNTLEWQSQRDIYLAHYYEVIERNLTEYDFSQMNGLKITAGDGIKDEQGNSYTRDDLKEIREIYVEMFGEEAPSIKRKVKFVEYALADGEKYLTKPQRMPFKRVPLFPRYGYYAVLGGQEFYCGEVRKQEDHEMFHNYFGSTLMEIMAAPQISKPEYTPQQIAKH…	.
Vibriophage_1.037.O._10N.261.52.F7	6	6	>Vibriophage_1.037.O._10N.261.52.F7_6 MNWFNKKAAAPVVPKSDYPIVSYDYSSSVSLPQQSTSVGQKSYPVYTVDMLSQLSGGHVSEYDALGVEAFYSCILDQSGTIGSLPLKMYRQGVLDDRPVRVRSGQIHKVLTERPNDYQSSQEFVEMLVASYHTNGAFYAVPFRDAKGRLVELVPFANQRAVKANMDLNGQVYYTYTMNDGKSTISARPEELFIVKGLTLDGYTPIRPLSAQAQLMGMAMNQEEGYANLQQNGITSQMALGTDNLFDDQNARQRLKEDFQKFRGPAGRKEIPILEQGLKPIPLNLTPQELDLLNQREFTVKRICAMTQTMPHRIGAETLKTSDKIFELDEAQFKKWNPLLVKIEHEMTRVAGRYISVSFNRK…	.
Vibriophage_1.038.O._10N.286.51.C2	31	31	>Vibriophage_1.038.O._10N.286.51.C2_31 MADKPHYKITDGLPSVTVGDKTFLSDSLSNVMSGLNTGSDPRTYNQFNFFNHGAYDYLWTQPMSLYAAYRSSWLARQIVGIPAEDAMREWRRFTCKDEEEIQKHEKRLNIQSKFTKLASLSRLSGGAIMVMMIEGQELDKPLDLTKVKKGSLKAVQVFDRYELSWSQTNITDPLQDNFLLPEYYMIAGGNSTMIHHSNCILMEGAELPRLLQRMEGGGWGDSILRQCMEDLTDVVASRAGVAALLQKANVDAIKTAGLKNARTTEQEDAVIKRLQLFKMGMSNHNLAILDETEDLIRMGAQFGGTSEALNQLMVWISGAADIPMTRLFGVQSKGMGDTGAGDQKNYFDSLRGRQESKYRL…	.
Vibriophage_1.039.O._10N.286.55.A2	3	3	>Vibriophage_1.039.O._10N.286.55.A2_3 MTMNYRDASSDTDMRDACQKDKERFFQKGAWWSGSHGKQFKNKPKPEFNKLWRSINRLVGDINDMELNAVIVSNSDEATDEAADLLQKRWRNDFQSSDGIEASEVATMEAAIGGFGCTKLVAKYEDEENPNVDEQYLCSEIVWDASQSVYFDAGAIRKDKSDSRYGWHLIRTNREKMEEEYGVDIVSFMSPASLWHTNTLEWQSQRDIYLAHYYEVIEKNLTEYDFGQMNGLKITAGDGIKDEQGNSYTRDDLKEIREIYVEMFGEEAPSIKRKVKFVEYALADGEKYLTKPQRMPFKRVPLFPRYGYYAVLGGQEFYCGEVRKQEDHEMFHNYFGSTLMEIMAAPQISKPEYTPQQIAKH…	.
Vibriophage_1.040.O._10N.286.45.B9	.	.	.	.
Vibriophage_1.042.O._10N.286.45.B8	31	31	>Vibriophage_1.042.O._10N.286.45.B8_31 MSDKPHIKLTDGKASVTMGNKTFLSDSLSNVMSGLNTGSDPRTYNQFNFFNHGTMDYLWTNPMQLYSAYRSSWLARQIVGIPAEDAMREWRRFTCKDEEEIQKHEKRLNIQSKFTKLASLSRLSGGAIMVMMIEGQELDKPLDLTKVKKGSLKAVQVFDRYELSWSQTNITDPLQDNFLLPEYYMIAGGNSTMIHHSNCILMEGAELPRLLQRMEGGGWGDSILRQCMEDLTDVVASRAGVAALLQKANVDAIKTAGLKNARTTEQEDAVIKRLQLFKMGMSNHNLAILDETEDLIRMGAQFGGTSEALNQLMVWISGAADIPMTRLFGVQSKGLGDTGAGDQKNYFDSLRGRQESKYRL…	.
Vibriophage_1.043.O._10N.261.52.C7	.	.	.	.
Vibriophage_1.044.O._10N.261.51.B8	.	.	.	.
Vibriophage_1.046.O._10N.286.52.E3	12	12	>Vibriophage_1.046.O._10N.286.52.E3_12 MADQDQFEPIAVAGYERSGSYGKVDVIDEYQPELRGRKGRRTIRQMTNDETIGAMRFGIDAFFRGVTFYVDKAPDEELNEEEAEKYRLWAENTLFNDLGDPSDRYQCLTWDDFILNALSCLDFGWSYFDVPVYKKADGTIGIADLMLVTQETLDGWQLDDKQRVTGLYQRTPAGMTGPWDRLVPRERALHFVASPYKSSPEGRSAFRHIYRPWYYKQKLIAIEAILAERGTGFPVIYAPGSLKQQANAGDAKAAEICAFYEDLVQNIKRNSQSGAVIYADPYKTVSADGAIGWSSTRGVELKLETPSVSNSGDIDRAIKRHDAAIARGLLATFLMLGTDGKGGSLSLGQDQSNLFLKAIS…	.
Vibriophage_1.047.O._10N.286.55.F2	5	5	>Vibriophage_1.047.O._10N.286.55.F2_5 MSVNNEHPLYKARKNLRGRIRDCMTGTDRVKSKTTRYLPLPDPVCNSAKDDRYLSYLMGAYFINLPARTVCAFSGLVQRKEHDIELITPLEYMYEDADGNGTSLQQMIGYALDECETLGNFGILTKMPIANEVNKSNESAFMPTLHIYDEEQIINWRVTNGKLSMVVLLEADEVPKPTDMFETQVIATYRVLYIGEDGKLHEDLYKGQERDAIINDFYADDYYSGIVSVGDSWEVTKTTYNERKEIPFTFCGAISNEPGLDPSPIENICDFALKMYQVSADEMLNVHNASGGVLTITSNYGIDEWKEMNGSTDINVNFGAVHLGEGGSMSYVQASEATMINAVMTRLMELAIAQGAQVIMP…	.
Vibriophage_1.048.O._10N.286.46.A10	.	.	.	.
Vibriophage_1.049.O._10N.286.54.B5	7	7	>Vibriophage_1.049.O._10N.286.54.B5_7 MNPLDAVINFFSPKAGLIRTQARHAQSIAQRSYDAASGGRRNDGWWRPKTSAAQEVSKAADTLAATGQELCRNNPLAHRIKMIWAANIVGNGVRAEISTSNKRSRKKVNDDFTNWAKSTNVDFEGQYNLYGLQWLWAATIVESGGVFIRRHVNNALAMPLQLQTIEQGMLDKTKNEKASDGKGEIVDGVQFDTNKQIEGYWIYQESPDGIITNRQSNFHKRGSEIIHVFRKERAGQHLGISWLAQSATALNDYATLKDAKLMQQQILACMAVIIENAPSVMGTGTTVSDGMNVDSIEPGMVEYVKEGTKVHTVTPPSGNDNGLFTTNLKDDIAIGAGLASSQMTGDYSKLNFASGRMSKIE…	.
Vibriophage_1.050.O._10N.286.48.A6	7	7	>Vibriophage_1.050.O._10N.286.48.A6_7 MNPLDAVINFFSPKAGLIRTQARHAQSIAQRSYDAASGGRRNDGWWRPKTSAAQEVSKAADTLAATGQELCRNNPLAHRIKMIWAANIVGNGVRAEISTSNKRSRKKVNDDFTNWAKSTNVDFEGQYNLYGLQWLWAATIVESGGVFIRRHVNNALAMPLQLQTIEQGMLDKTKNEKASDGKGEIVDGVQFDTNKQIEGYWIYQESPDGIITNRQSNFHKRGSEIIHVFRKERAGQHLGISWLAQSATALNDYATLKDAKLMQQQILACMAVIIENAPSVMGTGTTVSDGMNVDSIEPGMVEYVKEGTKVHTVTPPSGNDNGLFTTNLKDDIAIGAGLASSQMTGDYSKLNFASGRMSKIE…	.
Vibriophage_1.052.A._10N.286.46.C3	4	3	>Vibriophage_1.052.A._10N.286.46.C3_3 MKNWFKDGLRDMVNGLMNRRAGYNRNKVDDNKLEPETLRIIYRSGLMSKVVRLKAGYALNDTIQFQDVAKEEYYNQKLADQFKQATKYMLGFGRGIIVVFARNDVLSDPLSRSADPATLMTRVFSGDIVTANSPVIDLRSERYNKPRYYVVKGETIHHSRVIDLTYFMPSEQELPTYRYGGISETELIYNQIINDGIVERAAGTIVDKASTPVYAIAGFKEALQMKKEGEIVEYVTVSEDARGIAGALIIDKEDAVSILSQSIADLDKVDNITLRRLAMMTGIPLSILVGEAVNGLNATGDSEREVMNDTTTNLQSDYLLKCLQRLAVIFGLGVVKFKENQGQTPEEKVAYDMQAVLVAEK…	Difference between predictions by Virfam and direct HMM-based and blastp based searches of Nahant Collection, protein in tree selected on basis of best match to portal protein with HHpred.
Vibriophage_1.054.O._10N.261.52.A1	23	23	>Vibriophage_1.054.O._10N.261.52.A1_23 MSEKPHYKITDGLPSVTMGDKTFISDSLTNVMSGLNTGSDPRQYNQFNFFNHGTHDYLWSNPHQLYSAYRSSWLARQIVNIPAKDAMREWRKFTCEDAEAIEKAEKRLNISSKFTELASLARLSGGAIMVMMIEGQDLAKPLDINKVTKGSLKAVQVFDRYELSWSQQNITDPLKDNFLMPEYYMIAGGENSMIHHSNCILMTGAELPRLLKRMEGGGWGDSALRQCMEDLTDVVASRAGVAALLQKANVDAIKTAGLKDARTTQQEEQVIRRLQLFKMGMSNHNLAILDDTEDLIRMGAQFGGTSEALNQLMIWISGAADIPMTRLFGVQSKGLGDTGGGDQKNYFDSLRSEQEAKYRL…	.
Vibriophage_1.055.O._10N.286.55.E9	11	11	>Vibriophage_1.055.O._10N.286.55.E9_11 MNPLDAVINFFSPKAGLIRTQARHAQSIAQRSYDAASGGRRNDGWWRPKTSAAQEVSKAADTLAATGQELCRNNPLAHRIKMIWAANIVGNGVRAEISTSNKRSRKKVNDDFTNWAKSTNVDFEGQYNLYGLQWLWAATIVESGGVFIRRHVNNALAMPLQLQTIEQGMLDKTKNEKASDGKGEIVDGVQFDTNNQIEGYWIYQESPDGIITNRQSNFHKRGSEIIHVFRKERAGQHLGISWLAQSATALNDYATLKDAKLMQQQILACMAVIIENAPSVMGTGTSVSDGMNVDSIEPGMVEYVKEGTKVHTVTPPSGSDNGLFTTNLKDDIAIGAGLASSQMTGDYSKLNFASGRMSKI…	.
Vibriophage_1.056.O._10N.261.48.C11	7	7	>Vibriophage_1.056.O._10N.261.48.C11_7 MNWFNKKAAAPVVPKSDYPIVSYDYSSSVSLPQQSTSVGQKSYPVYTVDMLSQLSGGHVSEYDALGVEAFYSCILDQSGTIGSLPLKMYRQGVLDDRPVRVRSGQIHKVLTERPNDYQSSQEFVEMLVASYHTNGAFYAVPFRDAKGRLVELVPFANQRAVKANMDLNGQVYYTYTMNDGKSTISARPEELFIVKGLTLDGYTPIRPLSAQAQLMGMAMNQEEGYANLQQNGITSQMALGTDNLFDDQNARQRLKEDFQKFRGPAGRKEIPILEQGLKPIPLNLTPQELDLLNQREFTVKRICAMTQTMPHRIGAETLKTSDKIFELDEAQFKKWNPLLVKIEHEMTRVAGRYISVSFNR…	.
Vibriophage_1.057.O._10N.261.46.B12	.	.	.	.
Vibriophage_1.060.A._10N.261.48.B5	4	4	>Vibriophage_1.060.A._10N.261.48.B5_4 MSVNNEHPLYEARKNLRGRIRDCMTGTDRVKSKTTRYLPLPDPVCNSASDDRYLAYLNGAYFINLPARTVRAFSGLVQRKEHEVELITPLEYLLEDADGHGTSLQQMIGYALDECETLGNFGILTKMPVANEVNKSNEDAFMPTLSIYDEEQIINWRVTNGKLSMVVLLEANEVPKSTDMFETMIVATYRVLYIGEDGKLHEDLYKGQERDAIISAFYADDYYSGIVNYGDSWEVTKTTYNERKEIPFAFCGAVSNEPGLDPSPIENICDFALKMYQVSADEMLNVHNASGGVLTITSNYGIDEWKEMNGSTDINVNFGAVHLGEGGAMSYVQASEATMINSVMDRLMTLAIAQGAQVIMP…	.
Vibriophage_1.061.O._10N.286.55.C2	3	3	>Vibriophage_1.061.O._10N.286.55.C2_3 MTMNYRDASSDTDMRDACQKDKERFFQKGAWWSGSHGKQFKNKPKPEFNKLWRSINRLVGDINDMELNAVIVSNSDEATDEAADLLQKRWRNDFQSSDGIEASEVATMEAAIGGFGCTKLVAKYEDEENPNVDEQYLCSEIVWDASQSVYFDAGAIRKDKSDSRYGWHLIRTNREKMEEEYGVDIVSFMSPASLWHTNTLEWQSQRDIYLAHYYEVIEKNLTEYDFSQMNGLKITAGDGIKDEQGNSYTRDDLKEIREIYVEMFGEEAPSIKRKVKFVEYALADGEKYLTKPQRMPFKRVPLFPRYGYYAVLGGQEFYCGEVRKQEDHEMFHNYFGSTLMEIMAAPQISKPEYTPQQIAKH…	.
Vibriophage_1.062.O._10N.286.55.C3	.	.	.	.
Vibriophage_1.063.O._10N.261.45.C7	16	16	>Vibriophage_1.063.O._10N.261.45.C7_16 MAKSPQKLREDLKNKPKTSESRQRKTKLSTAGIESIRRTVEFMKPYELSKAERNRTYLAMLQDPDVFTPYFANMVMIEKAFTNYDIEYNKESEKSKEIKDFMHYCIEVMFKQTPRSFAGKAATFKMNKLALFEKNWAKGVDEQYKDFWCLSDLSFIDQLTLSTAVPFPTEEHGDKIRCARQMLSAFVDSPEDVIQKTKISANGYVEIPRNKLTFISDGGSESNPYGTSTFDSIYSEWRYKTLIKDMTLTGVTKDFSGTPVLYIPSWLQEQATSDPDGWEASFLADLQRDMANMHVGDQSYVNLPSDPHENAPSMKEFEIKFLGVEGGGKAFDVVALMEQAKKAIYNAFGAANLLAGDSGG…	.
Vibriophage_1.064.O._10N.261.52.E5	3	3	>Vibriophage_1.064.O._10N.261.52.E5_3 MATQKKSGVDQVHPEYEQNIDRWMQVDDVIEARVKCEGTKYLPKPNSQINECAPKAEYYTFHGQLDNDMYNAACMRHIGEVRTNDIRYEQYKQRAMFYNFTRRTKDGMVGAIFRKDPKVEVPEQLEYLIRDVDGAGTNLTQQSRMVLDQDLRKGRAFLLVDMPSSDSPASLADVNSGLMVPRIQKYEAQDVINWKTQRIGSTVKVCMVVLRERKDIAEDMFSHECEKQYRVLMINSEGYYEQRLYQDDESFEVIEVKVNGQRIKYIPGYFVGSEENDSTVDGAPLYDLSEVNIAHYRNSADNEESSFIVGQPTLVIAPSADFGSPEQFAQANPNGVAVGSRSGINVGAGGSAQMLQASENN…	.
Vibriophage_1.066.O._10N.286.46.E8	7	7	>Vibriophage_1.066.O._10N.286.46.E8_7 MNWFNKKAAAPVVPKSDYPIVSYDYSSSVSLPQQSTSVGQKSYPVYTVDMLSQLSGGHVSEYDALGVEAFYSCILDQSGTIGSLPLKMYRQGVLDDRPVRVRSGQIHKVLTERPNDYQSSQEFVEMLVASYHTNGAFYAVPFRDAKGRLVELVPFANQRAVKANMDLNGQVYYTYTMNDGKSTISARPEELFIVKGLTLDGYTPIRPLSAQAQLMGMAMNQEEGYANLQQNGITSQMALGTDNLFDDQNARQRLKEDFQKFRGPAGRKEIPILEQGLKPIPLNLTPQELDLLNQREFTVKRICAMTQTMPHRIGAETLKTSDKIFELDEAQFKKWNPLLVKIEHEMTRVAGRYISVSFNRK…	.
Vibriophage_1.067.O._10N.261.52.C9	3	3	>Vibriophage_1.067.O._10N.261.52.C9_3 MTMNYRDASSDTDMRDACQKDKERFFQKGAWWSGSHGKQFKNKPKPEFNKLWRSINRLVGDINDMELNAVIVSNSDEATDEAADLLQKRWRNDFQSSDGIEASEVATMEAAIGGFGCTKLVAKYEDEENPNVDEQYLCSEIVWDASQSVYFDAGAIRKDKSDSRYGWHLIRTNRDKMEEEYGVDIVSFMSPASLWHTNTLEWQSQRDIYLAHYYEVIEKNLTEYDFSQMNDLKITAGDGIKDEQGNSYTRDDLKEIREIYVEMFGEEAPSIKRKVKFVEYALADGEKYLTKPQRMPFKRVPLFPRYGYYAVLGGQEFYCGEVRKQEDHEMFHNYFGSTMMEIMAAPQISKPEYTPAQIAKH…	.
Vibriophage_1.068.O._10N.261.51.F8	7	7	>Vibriophage_1.068.O._10N.261.51.F8_7 MNWFNKKAAAPVVPKSDYPIVSYDYSSSVSLPQQSTSVGQKSYPVYTVDMLSQLSGGHVSEYDALGVEAFYSCILDQSGTIGSLPLKMYRQGVLDDRPVRVRSGQIHKVLTERPNDYQSSQEFVEMLVASYHTNGAFYAVPFRDAKGRLVELVPFANQRAVKANMDLNGQVYYTYTMNDGKSTISARPEELFIVKGLTLDGYTPIRPLSAQAQLMGMAMNQEEGYANLQQNGITSQMALGTDNLFDDQNARQRLKEDFQKFRGPAGRKEIPILEQGLKPIPLNLTPQELDLLNQREFTVKRICAMTQTMPHRIGAETLKTSDKIFELDEAQFKKWNPLLVKIEHEMTRVAGRYISVSFNRK…	.
Vibriophage_1.069.O._10N.286.49.F11	.	.	.	.
Vibriophage_1.070.O._10N.261.45.B2	13	13	>Vibriophage_1.070.O._10N.261.45.B2_13 MLVSTNVKSLQSLLQPVVATDENIIHELSADYERMKTARSKWEAEREETMTFIAATDTKTTTNSKLPFKNSTTINKLSQLRNNLVTAYMEHLIPNSNWVQYVAKAASDQDIERRAVVENYVRNKVEESDAESVIERLVDDYVVSGVSCSFSRHVNRSQRTVGGTVNNVYTGAEAIRVDPNDVLWDVTATSLEDARKCVRAVYTLGSLRKHIGESSESIMSESDFQRLREDRMAIKSGLTDGQGGRRKFEALQKNGFGDQLNYIEQGTVEVLHFYGDFYDFEKDELLENYEIVIVDRRFVTRKEPMDSWLGRKNLHLSVWEFRDDSLAPIGPLARVVGLQYKLDKLENLKADIYDKFADPA…	.
Vibriophage_1.071.A._10N.286.46.A12	30	30	>Vibriophage_1.071.A._10N.286.46.A12_30 MADKPHYKITDGLPSVTVGDKTFLSDSLSNVMSGLNTGSDPRQYNQFNFFNHGTMDYLWTNPMQLYSAYRSSWLARQIVGIPTEDAMREWRRFTCKDEEEIQKHEKRLNIQSKFTKLASLSRLSGGAIMVMMIEGQELDKPLDLTKVKKGSLKAVQVFDRYELSWSQTNITDPLQDNFLLPEYYMIAGGNSTMIHHSNCILMEGAELPRLLQRMEGGGWGDSILRQCMEDLTDVVASRAGVAALLQKANVDAIKTAGLKNARTTEQEDAVIKRLQLFKMGMSNHNLAILDETEDLIRMGAQFGGTSEALNQLMVWISGAADIPMTRLFGVQSKGLGDTGAGDQKNYFDSLRGRQESKYR…	.
Vibriophage_1.072.O._10N.286.48.A12	7	7	>Vibriophage_1.072.O._10N.286.48.A12_7 MNWFNKKAAAPVVPKSDYPIVSYDYSSSVSLPQQSTSVGQKSYPVYTVDMLSQLSGGHVSEYDALGVEAFYSCILDQSGTIGSLPLKMYRQGVLDDRPVRVRSGQIHKVLTERPNDYQSSQEFVEMLVASYHTNGAFYAVPFRDAKGRLVELVPFANQRAVKANMDLNGQVYYTYTMNDGKSTISARPEELFIVKGLTLDGYTPIRPLSAQAQLMGMAMNQEEGYANLQQNGITSQMALGTDNLFDDQNARQRLKEDFQKFRGPAGRKEIPILEQGLKPIPLNLTPQELDLLNQREFTVKRICAMTQTMPHRIGAETLKTSDKIFELDEAQFKKWNPLLVKIEHEMTRVAGRYISVSFNR…	.
Vibriophage_1.074.O._10N.222.49.B7	3	3	>Vibriophage_1.074.O._10N.222.49.B7_3 MATQKKSGVDQVHPEYCKNIDRWMQVDDVIEARVKCEGTKYLPKPNSQINECAPKAEYYTFHGQLDNDMYNAACMRHMGEVRTNDIRYEQYKQRAMFYNFTRRTKDGMVGAIFRKDPKVEVPEQLEYLIRDVDGAGTNLAQQSRMVLDQDLRKGRAFLLVDMPSSDSPASLADVNSGLMVPRIQKYEAQDVINWKTQRIGSTVKVCMVVLRERKDVAEDMFSHECEKQYRVLMINSEGYYEQRLYQDDESYEVYDVRVNGQRINYIPGYFVGSEENDSTVDGAPLYDLSEVNIAHYRNSADNEESSFIVGQPTLVIAPSADFGSPEQFAQANPNGVAVGSRSGINVGSGGSAQMLQASENN…	.
Vibriophage_1.075.O._10N.286.55.B10	5	5	>Vibriophage_1.075.O._10N.286.55.B10_5 MFDKLKSLFSSEQKTPVIGVDQLPSAAAGNYTVPYEVAQLTGDKFVNGFGSTQLLMIDYWTLRNRSIALYSENIYASGLINRFITNIINTGLTLEAKPVASILGVEQETLNKWTDDVEARFTMYCNNPQLVDYYGEKTLSQLQTQRELQALVEGDVLVVHHFDTKTNLPKIQLISSNCIQSPLDGDGGVADGHYVEHGVEFDAQGREIAYHVLKDDGEYARYPRVGARSGRRVANLYRPGKRLMGQARGMPLIGNVLQSLREIDRYRDSVQRKALATSFLALAVEKDADTIGAKPLASAASRSANISSNDGAYKLNLKNFNPGVFIDDMPAGHKIKMMGSDGTDLSFGDFEAAIINSVAW…	.
Vibriophage_1.076.O._10N.286.51.B7	10	10	>Vibriophage_1.076.O._10N.286.51.B7_10 MSKNNRNNRKKSKITTNSGNGNARNAPQRSSRIGSSNVSYELVGGYNGADRKRQVWDQAGYPELVLPEMLWNSSRRNGIARGILNLKAGESWQDDPIIYDGDEDPKRREANPTEFEIAIDKWAEEWELWERLAGADKRQMVMRYSGIIIFAREPKAAKPEDEMQVLAGPEAITKLMPVFETEIEVLEGIQDPMSPDYGQPKNFHFRSETTGSRNTWIERDFTLHPSRVVTFAEGADDGSIYGISEFESYYNALLDLEKIRMSGGEGFYKNASQKISINLDPKLTQGLSEDEQDAFDENIDDFNRDMNKALVLAGAEAKSLQATMSDPKEYAQLAYNEIAAGSGIPLTIIIGMQTGRLASD…	.
Vibriophage_1.077.O._10N.261.45.A10	13	13	>Vibriophage_1.077.O._10N.261.45.A10_13 MLVSTNVKSLQSLLQPVVATDENIIHELSADYERMKTARSKWEAEREETMTFIAATDTKTTTNSKLPFKNSTTINKLSQLRNNLVTAYMEHLIPNSNWVQYVAKAASDQDIERRAVVENYVRNKVEESDAESVIERLVDDYVVSGVSCSFSRHVNRSQRTVGGTVNNVYTGAEAIRVDPNDVLWDVTATSLEDARKCVRAVYTLGSLRKHIGESSESIMSESDFQRLREDRMAIKSGLTDGQGGRRKFEALQKNGFGDQLNYIEQGTVEVLHFYGDFYDFEKDELLENYEIVIVDRRFVTRKEPMDSWLGRKNLHLSVWEFRDDSLAPIGPLARVVGLQYKLDKLENLKADIYDKFADP…	.
Vibriophage_1.079.O._10N.286.45.E9	3	3	>Vibriophage_1.079.O._10N.286.45.E9_3 MTMNYRDASSDTDMRDACQKDKERFFQKGAWWSGSHGKQFKNKPKPEFNKLWRSINRLVGDINDMELNAVIVSNSDEATDEAADLLQKRWRNDFQSSDGIEASEVATMEAAIGGFGCTKLVAKYEDEENPNVDEQYLCSEIVWDASQSVYFDAGAIRKDKSDSRYGWHLIRTNRDKMEEEYGVDIVSFMSPASLWHTNTLEWQSQRDIYLAHYYEVIEKNLTEYDFGQMNGLKITAGDGIKDEQGNSYTRDDLKEIREIYVEMFGEEAPSIKRKVKFVEYALADGEKYLTKPQRMPFKRVPLFPRYGYYAVLGGQEFYCGEVRKQEDHEMFHNYFGSTLMEIMAAPQISKPEYTPQQIAKH…	.
Vibriophage_1.080.O._10N.286.48.A4	.	.	.	.
Vibriophage_1.081.O._10N.286.52.C2	5	5	>Vibriophage_1.081.O._10N.286.52.C2_5 MLDFMKFWAKEEEQEINDQRANPVRSFSAPDNTDGAKEIHTNLLAPQMGANHFPVDTAAEGTMPVKELIASYRALAEYHEVDDAIQEIVDEAIVYENDKEVVWLNLDNTNFSEAIKAKINEEFDAVIGLLHMRKFGYKWFRKWYVDSRIYFHKILDKENNIIELRPLNPMKMELVREVQKETVDGVDVVVGTLEYYIYRQSDYKMPSWMASTRSQSAIRIPRDAIVYAHSGLNRGCVDNPYIIGYLDRAIKPANQLKMLEDALVIYRLARAPERRVFYVDVGNLPTQKAQQYVNNIMQNVKNRVVYDSNTGKVKNTTNAMSMLEDYYLPRREGSKGTEVSTLPGGQSLGDIEDVLYFNRKL…	.
Vibriophage_1.082.O._10N.261.49.E4	3	3	>Vibriophage_1.082.O._10N.261.49.E4_3 MATQKKSGVDQVHPEYCKNIDRWMQVDDVIEARVKCEGTKYLPKPNSQINECAPKAEYYTFHGQLDNDMYNAACMRHIGEVRTNDIRYEQYKQRAMFYNFTRRTKDGMVGAIFRKDPKIEVPEQLEYLIRDVDGAGTNLTQQSRMVLDQDLRKGRAFLLVDMPSSDSPASLADVNSGLMVPRIQKYEAQDVINWKTQRIGSTVKVCMVVLRESKDIAEDMFSHECEKQYRVLMINSEGYYEQRLYQDDESYEVYDVRVNGQRINYIPGYFVGSEENDSTVDGAPLYDLSEVNIAHYRNSADNEESSFIVGQPTLVIAPSADFGSPEQFAQANPNGVAVGSRSGINVGSGGSAQMLQASENN…	.
Vibriophage_1.083.O._10N.286.52.B9	18	18	>Vibriophage_1.083.O._10N.286.52.B9_18 MNLLDKVINYVSPEMGLARLKQRSLHGIIEARGYDANDKGRRNGGWFRPKSNAESEVVANYQGLADAGQELCRNNPLAHHAKMIWAANIVGAGVRAELSSSSKRNRERVNYDFNKWANSVDCDFEGQYNFYGLQWLIASTIVESGGAFIRQHINNDVAGVPMQLQVLEQSMLDSSKTTGSGSEIRNGIQYNDVGQIEGYWLYSESDASVKTVRVSKFYKRGTEVIHIFRKERAGQPLGVSWFTASANDLNNLSLLKEAKLTQAQILSCMAVIIEEATSPMGIGSEKDTSGMNVDSIEPAMIEYVKAGTKVHTVTPPSSNDNGLFASSVKDDIAIGIGLSSTQLTGDYSKLNFASGRMSKI…	.
Vibriophage_1.084.O._10N.261.49.F5	121	121	>Vibriophage_1.084.O._10N.261.49.F5_121 MAEAKPSPKKSNSTPKPPSNSTKEQRVSKRKISTAGLQYLKREVERLKPNELSSGNRLFTYELMLLDPDVSTPFGKTREMVEEAFSSYEVEYKKSSEASKKARDFLIYNIEGHFNRTTSLRGVASHAYSYAKTRLSVFEKEFTKIKTGDWKDFWGLEALAPIDLRTLDLLNPFKIDGEGRRLEYARQTPNAFVNNLFNTAIKIPDAMDGTIHINARKLALFTDSSDMVNPFGTSIFDTVYSEWRFKTLVKEILLTGVAKDLSGTPIFYVPQWILEEAEEDPDGWQANYIRDLDEQAANLHTGDQSFIRLVSDPHQDSSSLREFEVKFLGVEGGGKAFDLVAILEQSKKAIYNAFGAQNL…	.
Vibriophage_1.085.O._10N.222.51.E3	3	3	>Vibriophage_1.085.O._10N.222.51.E3_3 MITKTTNPQYDENIKAWIRADDVYNDRIKQKGKKYLPGSNLPKGVDCELEQFLEQRYNNETLPLAVFYNFTNLTLMAAVGAIMRKPPNYQFVDGENESTLDYLTDNADGKGNGLTQVARHLLTSQYLKSRGGLLISNPQYTNLADLQSGEVAPRLIPYDADQITDWATEWINGKEVLTFLQLVEKMNKRDYVAGANQSDGGYCYNEQLRVIEFNLVEGKVFYSIEEDGEMIVTDEPVNKNGTQATSIPFHIASSVNNDWTVDPSPLRTMVDLNLQHYIMYNRDMQGRHDLAQLQLSIDVGTEPTAIEDFKNLNPSGIMTGSAVPILTRGGSVSFLQASESNLLAAAPERIESMAVKAGAQL…	.
Vibriophage_1.086.O._10N.222.51.F8	6	6	>Vibriophage_1.086.O._10N.222.51.F8_6 MRVTSILPRSELRMFDKLKNLFASAPKTPVIGVDQLPSAAAGNYSPPFEYATLSGDKFVNGFGATQLLDIDYWTLRHRSKQLYSENLYAEGLINRFITNIINTGLTLEAKPVASILGIEQEALNKWTDDVEARFTMYCNNPKMVDFYGEKTLSQLQTQRELQALVEGDVLIVYHFDNKTKMPKVQLISSDCVQSPIDAAKTVANGHRVDHGVEFDRENREVAYHAIKDDGTHVRFPRVGARSGRVVANLYRPGKRLIGQVRGMPLIGNVLQSLREIDRYRDSVQRKALATSFLALAVEKDADTMGAKPLASAASRSTNISSTDGAYKLKMKNFNPGVFIDDMPAGHKIKMMGSDGTDLSFG…	.
Vibriophage_1.087.A._10N.261.45.F7	5	5	>Vibriophage_1.087.A._10N.261.45.F7_5 MNAYIEQSYEKSKRLMSTPVVSVDQLPSAAAGNYSQGYEVAQLTGDKFVNGYGNTQLLMIDYWTLRNRSIALYAENIYASGLINRFITNIVNTGLTLEAKPVASILGVDQETLNTWTDDVEARFTMYCNNPQLVDYYGEQTLSQLQVQRELQALVEGDVLVVHHFDTKTNLPKIQLISSNCVQSPLDGDGGVADGHYVEHGVEFDSKGREVAYHVLKDDGKYSRFPRVGAKSGRVVANLYRPGKRLMGQSRGMPLIGNVLQSLREIDRYRDSVQRKALTTSFLALAVEKDADTIGVKPLASAASRSANISSGDGKYKLNMKDFNPGVFIDDMPAGHKIKLMGSDGTDLSFGDFEASIINAV…	.
Vibriophage_1.088.O._10N.261.46.A1	10	10	>Vibriophage_1.088.O._10N.261.46.A1_10 MADQDQFEPIAVAGYERSGSYGKVDVIDEYQPELRGRKGRRTIRQMTNDETIGAMRFGIDAFFRGVTFYVNKAPDEELNADEAEKYRLWVENTLFNDLGDPSDRYQCLTWDDFILNALSCLDFGWSYFDVPVYKKADGTIGIADLMLVTQETLDGWQLDDKQRVTGLYQRTPAGMTGPWDRLVPRERAIHFVASPYKSSPEGRSAFRHIYRPWYYKQKLIAIEAILAERGTGFPVIYAPGSLKQQANAGDAKAAEICAFYEDLVQNIKRNSQSGAVIYADPYKTVSADGAIGWSSTRGVELKLETPSVSNSGDIDRAIKRHDAAIARGLLATFLMLGTDGKGGSLSLGQDQSNLFLKAIS…	.
Vibriophage_1.089.O._10N.261.51.F9	11	11	>Vibriophage_1.089.O._10N.261.51.F9_11 MADQDQFEPIAVAGYERSGSYGKVDVIDEYQPELRGRKGRRTIRQMTNDETIGAMRFGIDAFFRGVTFYVDKAPDEELNADEAEKYRLWAENTLFNDLGDPSDRYQCLTWDDFILNALSCLDFGWSYFDVPVYKKADGTIGIADLMLVTQETLDGWQLDDKQRVTGLYQRTPAGMTGPWDRLVPRERAIHFVASPYKSSPEGRSAFRHIYRPWYYKQKLIAIEAILAERGTGFPVIYAPGSLKQQANAGDAKAAEICAFYEDLVQNIKRNSQSGAVIYADPYKTVSADGAIGWSSTRGVELKLETPSVSNSGDIDRAIKRHDAAIARGLLATFLMLGTDGKGGSLSLGQDQSNLFLKAIS…	.
Vibriophage_1.090.B._10N.286.48.F1	3	3	>Vibriophage_1.090.B._10N.286.48.F1_3 MTMNYRDASSDTDMRDACQKDKERFFQKGAWWSGSHGKQFKNKPKPEFNKLWRSINRLVGDINDMELNAVIVSNSDEATDEAADLLQKRWRNDFQSSDGIEASEVATMEAAIGGFGCTKLVAKYEDEENPNVDEQYLCSEIVWDASQSVYFDAGAIRKDKSDSRYGWHLIRTNREKMEEEYGVDIVSFMSPASLWHTNTLEWQSQRDIYLAHYYEVIEKNLTEYDFSQMNGLRITAGDGIKDEQGNQYTRDDLKEIREIYVEMFGEEAPSIKRKVKFVEYALADGEKYLTKPQRMPFKRVPLFPRYGYYAVLGGQEFYCGEVRKQEDHEMFHNYFGSTMMEIMAAPQISKPEYTPQQIAKH…	.
Vibriophage_1.091.O._10N.286.52.B12	3	3	>Vibriophage_1.091.O._10N.286.52.B12_3 MTMNYRDASSDTDMRDACQKDKERFFQKGAWWSGSHGKQFKNKPKPEFNKLWRSINRLVGDINDMELNAVIVSNSDEATDEAADLLQKRWRNDFQSSDGIEASEVATMEAAIGGFGCTKLVAKYEDEESPNVDEQYLCSEIVWDASQSVYFDAGAIRKDKSDSRYGWHLIRTNRDKMEEEYGVDIVSFMSPASLWHTNTLEWQSQRDIYLAHYYEVIEKNLTEYDFSQMNGLKITAGDGIKDEQGNQYTRDDLKEIREIYVEMFGEEAPSIKRKVKFVEYALADGEKYLTKPQRMPFKRVPLFPRYGYYAVLGGQEFYCGEVRKQEDHEMFHNYFGSTMMEIMAAPQISKPEYTPAQIAK…	.
Vibriophage_1.093.O._10N.286.55.E10	5	5	>Vibriophage_1.093.O._10N.286.55.E10_5 MFDKLKSLFSSEQKTPVIGVDQLPSAAAGNYTVPYEVAQLTGDKFVNGFGSTQLLMIDYWTLRNRSIALYSENIYASGLINRFITNIINTGLTLEAKPVASILGVEQETLNKWTDDVEARFTMYCNNPQLVDYYGEKTLSQLQTQRELQALVEGDVLVVHHFDTKTNLPKIQLISSNCIQSPLDGDGGVADGHYVEHGVEFDAQGREIAYHVLKDDGEYARYPRVGARSGRRVANLYRPGKRLMGQARGMPLIGNVLQSLREIDRYRDSVQRKALATSFLALAVEKDADTIGAKPLASAASRSANISSNDGAYKLNLKNFNPGVFIDDMPAGHKIKMMGSDGTDLSFGDFEAAIINSVAW…	.
Vibriophage_1.094.O._10N.286.55.E12	5	5	>Vibriophage_1.094.O._10N.286.55.E12_5 MFDKLKSLFSSEQKTPVIGVDQLPSAAAGNYTVPYEVAQLTGDKFVNGFGSTQLLMIDYWTLRNRSIALYSENIYASGLINRFITNIINTGLTLEAKPVASILGVEQETLNKWTDDVEARFTMYCNNPQLVDYYGEKTLSQLQTQRELQALVEGDVLVVHHFDTKTNLPKIQLISSNCIQSPLDGDGGVADGHYVEHGVEFDAQGREIAYHVLKDDGEYARYPRVGARSGRRVANLYRPGKRLMGQARGMPLIGNVLQSLREIDRYRDSVQRKALATSFLALAVEKDADTIGAKPLASAASRSANISSNDGAYKLNLKNFNPGVFIDDMPAGHKIKMMGSDGTDLSFGDFEAAIINSVAW…	.
Vibriophage_1.095.O._10N.286.46.E10	.	.	.	.
Vibriophage_1.097.O._10N.286.49.B3	20	20	>Vibriophage_1.097.O._10N.286.49.B3_20 MSETQEMELGMYKVEIDTGWSNAPSVSDLKQDWLDAKPAKDMHTANVTRWLDNLNVTGNAKPDCNPNRSGIQPKVIRKNNEWRYPALSEPFLSTKDMFSITPRTFEDVEAARQNELLVNYQFYSQLNKVKFVDEFVRTAVDEGTVFVRVGWETEEELVETEEPVYEMRPAQTTEQMAALQHYSSLPITHAPDEWKEALQISQEFGVPTIPLQVDVQIKTETKTVKNQPTVEVVDYNNLIIDPSCNGDIDQAKFAVYSFETSKSELEATGLYENLDQITASSSVLNAADSDYDSNDDSSFQFKDEPRKRIVAYEYWGYWDINGTGEVEPIVATWVGDTMIRLSENPYPDKKIPFVSAQYLP…	.
Vibriophage_1.098.O._10N.286.51.B9	11	11	>Vibriophage_1.098.O._10N.286.51.B9_11 MADQDQFEPIAVAGYERSGSYGKVDVIDEYQPELRGRKGRRTIRQMTNDETIGAMRFGIDAFFRGVTFYVDKAPDEELNADEAEKYRLWAENTLFNDLGDPSDRYQCLTWDDFILNALSCLDFGWSYFDVPVYKKADGTIGIADLMLVTQETLDGWQLDDKQRVTGLYQRTPAGMTGPWDRLVPRERAIHFVASPYKSSPEGRSAFRHIYRPWYYKQKLIAIEAILAERGTGFPVIYAPGSLKQQANAGDAKAAEICAFYEDLVQNIKRNSQSGAVIYADPYKTVSADGAIGWSSTRGVELKLETPSVSNSGDIDRAIKRHDAAIARGLLATFLMLGTDGKGGSLSLGQDQSNLFLKAIS…	.
Vibriophage_1.100.O._10N.261.45.C3	5	5	>Vibriophage_1.100.O._10N.261.45.C3_5 MFEKLKNLFAGEAKTPVIGVDQLPSAAAGNYDAPYEFAQLTGDKFVGGFGSTQLLIIDYWTLRNRSVALYSENIYASGLINRFITNIVNTGLTLEAKPVASILGIEQETLNKWTDDVEARFTMYCNNPQLVDYYGEKTLSQLQTQRELQALVEGDVLVVHHFDTKTNLPKIQLISSNCIQSPLDGDGGVADGHYLEHGVEFDVQGREIAYHVLKEDGEYARYPRVGARSGRRVANLYRPGKRIMGQARGMPLLGNVLQSLREIDRYRDSVQRKALATSFLALAVEKDADTIGAKPLASAASRSANISSNDGSYKLNLKNFNPGVFIDDMPAGHKIKMMGSDGTDLSFGDFEAAIINSVAWS…	.
Vibriophage_1.101.O._10N.261.45.C6	104	104	>Vibriophage_1.101.O._10N.261.45.C6_104 MSENVPAEEVDVNSTSTQRTPIDKAFDSPALFNKRIRKGAVGTNAIDSIQKWAIGLKPYELQFPQNMRTFHEMYTRDESVGGVLNATYTFVENAFQDWRVIPNKNDPESVKIAKYLTYCFSTMRGTMREFSRSAATFNQFGFSVIEKDYRRLNLNHYDEELPKGLNIEDAWQIDKLRFIPQRSLDPSEPFIIANGGRDILAARQNPAWFLNSAHSFQYTTPAVPAINIGRNKFMLMGINVTGSTPMGVSPLEQIWTYWKEKKFYEDYQSVGVSKDMAGMPLLRLPVEILNKANADPTSPEGMMVAAMCNDVAAMHAGEQNFMFLPSDAQPNSSNMTDYNLEFLGISGQGKQFDLQEIIN…	.
Vibriophage_1.102.O._10N.261.45.E3	.	.	.	.
Vibriophage_1.103.O._10N.261.52.F2	10	10	>Vibriophage_1.103.O._10N.261.52.F2_10 MADQDQFEPIAVAGYERSGSYGKVDVIDEYQPELRGRKGRRTIRQMTNDETIGAMRFGIDAFFRGVTFFVDKAPDDSLNPDEAEKYREWAENTLFNDLGDPSDRYQCLTWDDFILNALSCLDFGWSYFDVPVYKKADGTIGIADLMLVTQETLDGWQLDDKQRVTGLYQRTPAGMTGPWDRLVPRERALHFVASPYKSSPEGRSAFRHIYRPWYYKQKLIAIEAILAERGTGFPVIYAPGSLKQQANAGDAKAAEICAFYEDLVQNIKRNSQSGAVIYADPYKTVSADGAIGWSSTRGVELKLETPSVSNSGDIDRAIKRHDAAIARGLLATFLMLGTDGKGGSLSLGQDQSNLFLKAIS…	.
Vibriophage_1.104.O._10N.286.49.A12	10	10	>Vibriophage_1.104.O._10N.286.49.A12_10 MADQDQFEPIAVAGYERSGSYGKVDVIDEYQPELRGRKGRRTIRQMTNDETIGAMRFGIDAFFRGVTFYVDKAPDEELNHDEAEKYRLWAENTLFNDLGDPSDRYQCLTWDDFILNALSCLDFGWSYFDVPVYKKADGTIGIADLMLVTQETLDGWQLDDKQRVTGLYQRTPAGMTGPWDRLVPRERALHFVASPYKSSPEGRSAFRHIYRPWYYKQKLIAIEAILAERGTGFPVIYAPGSLKQQANAGDAASKRICDFYEDLVQNIKRNSQSGAVIYADPYKTVSADGAIGWSSTRGVELKLETPSVSNSGDIDRAIKRHDAAIARGLLATFLMLGTDGKGGSLSLGQDQSNLFLKAI…	.
Vibriophage_1.105.O._10N.286.49.B4	6	6	>Vibriophage_1.105.O._10N.286.49.B4_6 MKYKQLDSGILVQCDKKTHLADGLVNVASGLGTSKAKRSHNMWQYEAVNNWQQLDAIFNSNWIARAIVEEWARAMVREWRSIKCADAELIEAEEARLCVKQEVEEAICWARLYGGGGIVMITNQDLEKPLRLDKIKKGGLEKLLTFDRWDLTPSGETNTYDMLSDNYLRPEYFTLAGGSQRIHHSHIAFFNGGKLPKRQARVNFGWGDSELRRCMEEIGDAVAAKGGISELMQEANIDVITRQGLTDELTTDQDDSIIKRYELFSQMKSIVQMALLDGDEKLDRQTLNLSGVANVLEVLMTWVCGASRMPATELFGTSETGLNSTGDGSRKQYHNAIRSQQNGTLMKSMRQLDEVLVRSAV…	.
Vibriophage_1.106.O._10N.286.51.F7	7	7	>Vibriophage_1.106.O._10N.286.51.F7_7 MKYRQLDSGILVQCDKKTHLADGLTNVASGLGTSKAKRSHNAWQYEAVNNWQQLDAIFNSNWIARAIVEEWARAMVREWRSIKCADAELIEAEEARLCVKQEVEEAICWARLYGGGGIVMITNQDLEKPLRLDKIKKGGLEKLLTFDRWDLTPSGETNTYDMLSDNYLRPEYFTLAGGSQRIHHSHIAFFNGGKLPKRQARVNFGWGDSELRRCMEEIGDAVAAKGGISELMQEANIDVITRQGLTDELTTDQDDAIIKRYELFSQMKSIVQMALLDGDEKLDRQTLNLSGVSNVLEVLMTWVCGASRMPATELFGTSETGLNSTGDGSRKQYHNAIRSQQNGTLMKSMRQLDEVLVRSAV…	.
Vibriophage_1.107.A._10N.286.52.E10	.	.	.	.
Vibriophage_1.107.B._10N.286.52.E10	.	.	.	.
Vibriophage_1.107.C._10N.286.52.E10	.	.	.	.
Vibriophage_1.108.O._10N.222.51.A4	3	3	>Vibriophage_1.108.O._10N.222.51.A4_3 MATQKKSGVDQVHPEYEQNIDRWMQVDDVIEARVKCEGTKYLPKPNSQINECAPKAEYYTFHGQLDNDMYNAACMRHIGEVRTNDIRYEQYKQRAMFYNFTRRTKDGMVGAIFRKDPKVEVPEQLEYLIRDVDGAGTNLTQQSRMVLDQDLRKGRAFLLVDMPSSDSPASLADVNSGLMVPRIQKYEAQDVINWKTQRIGSTVKVCMVVLRERKDIAEDMFSHECEKQYRVLMINSEGYYEQRLYQDDESFEVIEVKVNGQRIKYIPGYFVGSEENDSTVDGAPLYDLSEVNIAHYRNSADNEESSFIVGQPTLVIAPSADFGSPEQFAQANPNGVAVGSRSGINVGAGGSAQMLQASENN…	.
Vibriophage_1.110.O._10N.261.52.C1	3	3	>Vibriophage_1.110.O._10N.261.52.C1_3 MITKTTNPQYDENIKAWIRADDVYNDRIKQKGKKYLPGSNLPNGVDCELEQFLEQRYNNETLPLAVFYNFTNLTLMAAVGAIMRKPPNYQFVDGENESVLDYLTDNADGKGNGLTQVARHLLTSQYLKSRGGLLISNPQYTNLAELQSGEVAPRLIPYDADQITDWATEWINGKEVLTFLQLVERMNKRDYVQGATQSDSGYCYNEQLRVIEFNLVEGKVFYSIEEDGEMIVTDEPVNKNGTQATTIPFHVASSVNNDWTVDPAPLRTMVDLNLQHYIMYNRDMQGRYDLAQLQLSIDVGTEPTAIDDLKSLNPSGIMSGSAVPILTRGGSVSFLQANESNLLSAAPERIESMAVKAGAQL…	.
Vibriophage_1.111.A._10N.286.45.E6	14	14	>Vibriophage_1.111.A._10N.286.45.E6_14 MKFSKLAFWRRENQPSPNLTTVKNKLDSGTSSSRGEVLYRSVENVNEDIKGSLSKARARSYGAALNSPLVGEGVDTWVSDEIGSRCSIVPMSANESANKSMAELFKKHERFLDVNEEMKLAAILSVAARERRTAGEVFIRLIRRRVGAYPVPMQVQVIGANQCPMELNETRPNGNVIRQGIEYSKNKKVAVWLKKSQFENVRVPIGDIIHSKLVKYAGLNRGIPSTVRGLLKEGEYNSYQENELNRKAAQSSVIGMITDENEIDEMPRIEGDYTPPAESQGIEQFNYGPNTLLKGAPGQSLTMNNSPDTGQNYKDFSGVNERYIGSGLGIPHQLITSNYEGINDRTLRQINNSYRRKVRS…	.
Vibriophage_1.111.B._10N.286.45.E6	14	14	>Vibriophage_1.111.B._10N.286.45.E6_14 MKFSKLAFWRRENQPSPNLTTVKNKLDSGTSSSRGEVLYRSVENVNEDIKGSLSKARARSYGAALNSPLVGEGVDTWVSDEIGSRCSIVPMSANESANKSMAELFKKHERFLDVNEEMKLAAILSVAARERRTAGEVFIRLIRRRVGAYPVPMQVQVIGANQCPMELNETRPNGNVIRQGIEYSKNKKVAVWLKKSQFENVRVPIGDIIHSKLVKYAGLNRGIPSTVRGLLKEGEYNSYQENELNRKAAQSSVIGMITDENEIDEMPRIEGDYTPPAESQGIEQFNYGPNTLLKGAPGQSLTMNNSPDTGQNYKDFSGVNERYIGSGLGIPHQLITSNYEGINDRTLRQINNSYRRKVRS…	.
Vibriophage_1.112.O._10N.286.46.B11	27	27	>Vibriophage_1.112.O._10N.286.46.B11_27 MADKPHIKLSDGVPAVMVGGKAFLSDSLSNVMSGLNTGSDPRTYNQFNFFNHGTMDYLWTNPMQIYSAYRSSWLARQIVGIPAEDAMREWRRFTCKDEEEIQKHEKRLNIQSKFTKLASLSRLSGGAIMVMMIEGQELDKPLDLTKVKKGSLKAVQVFDRYELSWSQTNITDPLQDNFLLPEYYMIAGGNSTMIHHSNCILMEGAELPRLLQRMEGGGWGDSILRQCMEDLTDVVASRAGVAALLQKANVDAIKTAGLKNARTTEQEDAVIKRLQLFKMGMSNHNLAILDETEDLIRMGAQFGGTSEALNQLMVWISGAADIPMTRLFGVQSKGMGDTGAGDQKNYFDSLRGRQESKYR…	.
Vibriophage_1.113.A._10N.286.51.E7	4	4	>Vibriophage_1.113.A._10N.286.51.E7_4 MSVNNEHPLYEARKNLRGRIRDCMTGTDRVKSKTTRYLPLPDPVCNSAKDDRYLSYLMGAYFINLPARTVRAFSGLVQRKEHDIELITPLEYMYEDADGNGTSLQQMIGYALDECETLGNFGVLTKMPIANEVNKSNEDAFMPTLHIYDEEQIINWRVTNGKLSMVVLLEADEVPKPTDMFETQVIATYRVLYIGEDGKLHEDLYKGQERDAIINDFYADDYYSGIVSVGDSWEVTKTTYNERTEIPFTFCGAISNEPGLDPSPIENICDFALKMYQVSADEMLNVHNASGGVLTISSQLGKDDWEELNGSTDINVNFGAIHLGENGAMSYVQASEATMINAVMTRLMELAIAQGAQVIMP…	.
Vibriophage_1.115.A._10N.222.49.B11	3	3	>Vibriophage_1.115.A._10N.222.49.B11_3 MATQKKSGVDQVHPEYEQNIDRWMQVDDVIEARVKCEGTKYLPKPNSQINECAPKAEYYTFHGQLDNDMYNAACMRHMGEVRTNDIRYEQYKQRAMFYNFTRRTKDGMVGAIFRKDPKVEVPEQLEYLIRDVDGAGTNLTQQSRMVLDQDLRKGRAFLLVDMPSSDSPASLADVNSGLMVPRIQKYEAQDVINWKTQRVGSTVRTSMVVLRERKDVAEDMFSHECEKQYRVLMINSEGYYEQRLYQDDESYEVYDVRVNGQRINYIPGYFVGSEENDSTVDGAPLYDLSEVNIAHYRNSADNEESSFIVGQPTLVIAPSADFGSPEQFAQANPNGVAVGSRSGINVGPGGSADLLQASEN…	.
Vibriophage_1.115.B._10N.222.49.B11	3	3	>Vibriophage_1.115.B._10N.222.49.B11_3 MATQKKSGVDQVHPEYEQNIDRWMQVDDVIEARVKCEGTKYLPKPNSQINECAPKAEYYTFHGQLDNDMYNAACMRHMGEVRTNDIRYEQYKQRAMFYNFTRRTKDGMVGAIFRKDPKVEVPEQLEYLIRDVDGAGTNLTQQSRMVLDQDLRKGRAFLLVDMPSSDSPASLADVNSGLMVPRIQKYEAQDVINWKTQRVGSTVRTSMVVLRERKDVAEDMFSHECEKQYRVLMINSEGYYEQRLYQDDESYEVYDVRVNGQRINYIPGYFVGSEENDSTVDGAPLYDLSEVNIAHYRNSADNEESSFIVGQPTLVIAPSADFGSPEQFAQANPNGVAVGSRSGINVGPGGSADLLQASEN…	.
Vibriophage_1.116.O._10N.222.52.C10	3	3	>Vibriophage_1.116.O._10N.222.52.C10_3 MITKTTNPQYDENIKAWIRADDVYNDRIKQKGKKYLPGSNLPKGVDCELEQFLEQRYNNETLPLAVFYNFTNLTLMAAVGAIMRKPPNYQFVDGENESTLDYLTDNADGKGNGLTQVARHLLTSQYLKSRGGLLISNPQYTNLADLQSGEVAPRLIPYDADQITDWATEWINGKEVLTFLQLVEKMNKRDYVAGANQSDGGYCYNEQLRVIEFNLVEGKVFYSIEEDGEMIVTDEPVNKNGTQATSIPFHIASSVNNDWTVDPSPLRTMVDLNLQHYIMYNRDMQGRHDLAQLQLSIDVGTEPTAIEDFKNLNPSGIMTGSAVPILTRGGSVSFLQASESNLLAAAPERIESMAVKAGAQ…	.
Vibriophage_1.117.O._10N.261.45.E8	28	28	>Vibriophage_1.117.O._10N.261.45.E8_28 MGSINVHPQYTAMLPLWKKGSDCFEGEDAIKAAGTDYLKPTEGMILDGYGSSDTESLGNKNYDAYKSRAIFPDIYADAVEASIGILHRNDPVIELPEKMKDLMDEITLQGESIPMLLRAINAAQLTTGRIGILGDLMVKEGKARPHIVRYAGDTIVNWNDTSIDFDANDTKLVVLDESRYVQQDDMSWEYQTMYRILALTVDGRLADQGQYSSILLQEQETYDLAALTYEKTPNMMGTTLKEIPFSFINSKDIATAPDQPPLNGLANLCLAIYRGEADYRQTLFMQGQETLVRIGANGGKDDESVRTGTGSRMDIPQGGDAKYIGISSSGLAEQRQALANDYSRAMNKSGQVTDASSRSA…	.
Vibriophage_1.118.A._10N.261.49.F6	10	10	>Vibriophage_1.118.A._10N.261.49.F6_10 MADQDQFEPIAVAGYERSGSYGKVDVIDEYQPELRGRKGRRTIRQMTNDETIGAMRFGIDAFFRGVTFFVDKAPDDSLNPDEAEKYREWAENTLFNDLGDPSDRYQCLTWDDFILNALSCLDFGWSYFDVPVYKKADGTIGIADLMLVTQETLDGWQLDDKQRVTGLYQRTPAGMTGPWDRLVPRERALHFVASPYKSSPEGRSAFRHIYRPWYYKQKLIAIEAILAERGTGFPVIYAPGSLKQQANAGDAKAAEICAFYEDLVQNIKRNSQSGAVIYADPYKTVSADGAIGWSSTRGVELKLETPSVSNSGDIDRAIKRHDAAIARGLLATFLMLGTDGKGGSLSLGQDQSNLFLKAIS…	.
Vibriophage_1.118.B._10N.261.49.F6	10	10	>Vibriophage_1.118.B._10N.261.49.F6_10 MADQDQFEPIAVAGYERSGSYGKVDVIDEYQPELRGRKGRRTIRQMTNDETIGAMRFGIDAFFRGVTFFVDKAPDDSLNPDEAEKYREWAENTLFNDLGDPSDRYQCLTWDDFILNALSCLDFGWSYFDVPVYKKADGTIGIADLMLVTQETLDGWQLDDKQRVTGLYQRTPAGMTGPWDRLVPRERALHFVASPYKSSPEGRSAFRHIYRPWYYKQKLIAIEAILAERGTGFPVIYAPGSLKQQANAGDAKAAEICAFYEDLVQNIKRNSQSGAVIYADPYKTVSADGAIGWSSTRGVELKLETPSVSNSGDIDRAIKRHDAAIARGLLATFLMLGTDGKGGSLSLGQDQSNLFLKAIS…	.
Vibriophage_1.119.O._10N.261.51.A9	5	5	>Vibriophage_1.119.O._10N.261.51.A9_5 MSTLTPVYHPSYLENSPQWVRNFDCVMDSIKRKKQEYLPNLGALPKEAQTNPKIAGLAAKIDKDWEDLTWRLANYVNIVTPTMNAVTGAVMRKEPTFPTDDNPVLIGLESNIDGKGNGLDQEAKQCINAIQWGSRAGWLVRSNPESATMADWGKGKKLPTAVFYDSLHIIDWDVDYVDGEEKLTFLSLLEDYQDREGGVYVTKQRLINHRLNEGLCEYQTITDDDYNDIWEPVVVNGDWIDQIPFFMASSQSNEWCIDSTPLTSLAEISLSIYVMNAYSNKAMILSNEAKWHVDMGEMDDSTNDTMNPLGFTLAGRMPYYTKKGKLEVVQPQFSPETENKVDKLFQQALMVGASLFQQQGN…	.
Vibriophage_1.121.O._10N.286.46.C4	15	15	>Vibriophage_1.121.O._10N.286.46.C4_15 MSVPSTKKQQRMKKRQQRKSAAISKAANNTTTAQRASKRQVSTAAIEAIRYVTEVLKPFELSRTQRLYTYQSMMQDEAVFTAVNDRIMAIQTAQMNGKFRFNPNSENSVAMKDFLQYNLDNLEGQTPRSIGACAAEMVINGFAPFENVTYRDDKEYEGQFVLKKLAYIHPLSLDTSNPYTVIEGGDQIKELRQLATAFRGTDGTYMGSKRPWTGIREIDYRKVTVASYSATTSQPFGKSPLDAAYTAWREKQLLQDYMMIGVTRDFSGTPVLRLPSEILEAAESDPTSPEAQQVTALARGMKEMHTGDASFIILPSDSQSENGSGLRDYDIQFLGVEGGGKGFDINAIIESKRKGIFGVL…	.
Vibriophage_1.122.A._10N.286.46.F8	3	3	>Vibriophage_1.122.A._10N.286.46.F8_3 MKPNNPPAYGIKPARSRASYAVREAIVSGIKQNAHERSIAENVVSNRGSGNDRARDLTARSGALFNSSNYGYFLTGRSHNANLKRSVWDVAGYPEIVYFEDHWNMHRRNGVANACINLMVNKTWQDKPEITDGELSDDEKAKTKGEPRTKFEKEVQYLIKKFKLFRVLKGFDRRQRVGRYGGIFIGVKELVKQDRQYPIRAVGVRSITKLTPLFESQLSINPSHIETDLGSERYGDPTHFEYQSYVPGSISPLEHSDDVIHWTRAFAWGEGADDGTIFGIPHLEAIFNTLLDMEKTAAAAAEGLYKNAKQRTVLNINNEVATNGLSDDELDAFEESVDDFSEGFDNMLTTHGMEVQTLNST…	.
Vibriophage_1.122.B._10N.286.46.F8	3	3	>Vibriophage_1.122.B._10N.286.46.F8_3 MKPNNPPAYGIKPARSRASYAVREAIVSGIKQNAHERSIAENVVSNRGSGNDRARDLTARSGALFNSSNYGYFLTGRSHNANLKRSVWDVAGYPEIVYFEDHWNMHRRNGVANACINLMVNKTWQDKPEITDGELSDDEKAKTKGEPRTKFEKEVQYLIKKFKLFRVLKGFDRRQRVGRYGGIFIGVKELVKQDRQYPIRAVGVRSITKLTPLFESQLSINPSHIETDLGSERYGDPTHFEYQSYVPGSMSPLEHSDDVIHWTRAFAWGEGADDGTIFGIPHLEAIFNTLLDMEKTAAAAAEGLYKNAKQRTVLNINNEVATNGLSDDELDAFEESVDDFSEGFDNMLTTHGMEVQTLNST…	.
Vibriophage_1.123.O._10N.286.48.F3	46	46	>Vibriophage_1.123.O._10N.286.48.F3_46 MYQELPSGLIVPASTESSYRHDSWVNPESGMGMPGIDAGAAASFSPYTSGVLGRGVLESMYSNDWLAAKICNKPAQDATRKFIKLLDEDASIEKELRRLGLRQKCAQAIQWSRLFGGAGIVITTDGDNKEELDPSKVNKIISLDVYDRWYLYPIAYDQDPTSPTYLRPSMYQNGYGGTFHASRVLKFYGAPLTYQQMVNNLFWGGSLIQLYYQAVKNFQATTHDARFILSELNIGILKIPQLTAMQAGGANNPAVSKIQNRVNAFNKTKSNQRVAAIDKEEDFSFINRTLTGLPEVMDRFQMQISAATDMGDLILFGKSVGGLADNNEGQILVYEDLVESIQQNQVAPAVDVVLSCLTKG…	.
Vibriophage_1.124.O._10N.286.49.B1	5	5	>Vibriophage_1.124.O._10N.286.49.B1_5 MFEKLKNLFAGEAETPVIGVDQLPSAAAGNYDAPYEYAQLNGDKFVGGFGTTQLQMIDYWSLRNRSIQLYNENIYASGLINRFITNIVNTGLTLEAKPVASILGVEQETLNKWTDDVEARFTMYCNNPQLVDYYGEKTLSQIQVQRELQALVEGDVLVVHHFDTKTNLPKIQLISSNCIQSPLDGDGGVADGHYLEHGVEFDVQGREIAYHVLKEDGEYARYPRVGARSGRRVANLYRPGKRIIGQARGMPLLGNVLQSLREIDRYRDSVQRKALATSFLALAVEKDADTIGAKPLASAASRSANISSNDGSYKLNLKNFNPGVFIDDMPAGHKIKMMGSDGTDLSFGDFEAAIINSVAWS…	.
Vibriophage_1.125.O._10N.286.49.F5	.	.	.	.
Vibriophage_1.127.O._10N.286.52.E12	4	4	>Vibriophage_1.127.O._10N.286.52.E12_4 MSTLTPVYHPSYLENSPQWVRNFDCVMDSIKRKKQTYLPNLGALPKEAQTNPKIAGLAAKIDKDWEDLTWRLANYVNIVTPTMNAVTGAVMRKEPTFPTDDNPVLIGLESNIDGKGNGLDQEAKQCINAIQWGSRAGWLVRSNPESATMADWGKGKKLPTAVFYDSLHIIDWDVDYVDGEEKLTFLSLLEDYQDREGGVYVTKQRLINHRLNEGLCEYQTITDDDYNDIWEPVVVNGDWIDQIPFFMASSQSNEWCIDSTPLTSLAEISLSIYVMNAYSNKAMILSNEAKWHVDMGEMDDSTNDTMNPLGFTLAGRMPYYTKKGKLEVVQPQFSPETENKVDKLFQQALMVGASLFQQQG…	.
Vibriophage_1.131.O._10N.222.49.A8	3	3	>Vibriophage_1.131.O._10N.222.49.A8_3 MATQKKSGVDQVHPEYCKNVDRWMQVDDVIEARVKCEGTKYLPKPNSQINECAPKAEYYTFHGQLDNDMYNAACMRHIGEVRTNDIRYEQYKQRAMFYNFTRRTKDGMVGAIFRKDPKVEVPEQLEYLIRDVDGAGTNLTQQSRMVLDQDLRKGRAFLLVDMPSSDSPASLADVNSGLMVPRIHKYEAQDVINWKTKRIGSTVKVCMVVLRERKDVAEDMFSHECEKQYRVLMINSEGYYEQRLYQDDESYEVYDVRVNGQRINYIPGYFVGSEENDSTVDGAPLYDLSEVNVAHYRNSADNEESSFIVGQPTLVIAPSADFGSPEQFAQANPNGVAVGSRSGINVGSGGSAQMLQASENN…	.
Vibriophage_1.132.O._10N.222.49.F8	3	3	>Vibriophage_1.132.O._10N.222.49.F8_3 MATQKKSGVDQVHPEYCKNIDRWMQVDDVIEARVKCEGTKYLPKPNSQINECAPKPEYYTFHGQLDNDMYNAACMRHIGEVRTNDIRYEQYKQRAMFYNFTRRTKDGMVGAIFRKDPKVEVPEQLEYLIRDVDGAGTNLTQQSRMVLDQDLRKGRAFLLVDMPSSDSPASLADVNSGLMVPRIQKYEAQDVINWKTQRIGSTVKVCMVVLRERKDIAEDIFSHECEKQYRVLMINSEGYYEQRLYQDDESFEVIEVKVNGQRIKYIPGYFVGSEENDSTVDGAPLYDLSEVNIAHYRNSADNEESSFIVGQPTLVIAPSADFGSPEQFAQANPNGVAVGSRSGINVGAGGSAQMLQASENN…	.
Vibriophage_1.133.O._10N.222.51.E4	3	3	>Vibriophage_1.133.O._10N.222.51.E4_3 MATQKKSGVDQVHPEYEQNIDRWMQVDDVIEARVKCEGTKYLPKPNSQINECAPKAEYYTFHGQLDNDMYNAACMRHIGEVRTNDIRYEQYKQRAMFYNFTRRTKDGMVGAIFRKDPKVEVPEQLEYLIRDVDGAGTNLTQQSRMVLDQDLRKGRAFLLVDMPSSDSPASLADVNSGLMVPRIQKYEAQDVINWKTQRIGSTVKVCMVVLRERKDVAEDMFSHECEKQYRVLMINSEGYYEQRLYQDDESYEVYDVRVNGQRINYIPGYFVGSEENDSTVDGAPLYDLSEVNIAHYRNSADNEESSFIVGQPTLVIAPSADFGSPEQFAQANPNGVAVGSRSGINVGAGGSAQMLQASENN…	.
Vibriophage_1.134.O._10N.222.52.B8	3	3	>Vibriophage_1.134.O._10N.222.52.B8_3 MITKTTNPQYDENIKAWIRADDVYNDRIKQKGKKYLPGSNLPKGVDCELEQFLEQRYNNETLPLAVFYNFTNLTLMAAVGAIMRKPPNYQFVDGENESTLDYLTDNADGKGNGLTQVARHLLTSQYLKSRGGLLISNPQYTNLADLQSGEVAPRLIPYDADQITDWATEWINGKEVLTFLQLVEKMNKRDYVAGANQSDGGYCYNEQLRVIEFNLVEGKVFYSIEEDGEMIVTDEPVNKNGTQATSIPFHIASSVNNDWTVDPSPLRTMVDLNLQHYIMYNRDMQGRHDLAQLQLSIDVGTEPTAIEDFKNLNPSGIMTGSAVPILTRGGSVSFLQASESNLLAAAPERIESMAVKAGAQL…	.
Vibriophage_1.135.O._10N.222.54.B6	5	5	>Vibriophage_1.135.O._10N.222.54.B6_5 MSTLTPVYHPDYLENAPQWARNYDCVMDNIKRKKQTYLPNLGALPKEAQTNQQIVGLAAKIDKDWEDLTWRLANYVNIVTPTMNAVTGAIMRKEPTFPTDDNPVLIGLSENIDGKGNGLDQEAKQCISAIQWGSRAGWLVRSNPESATMADWGKGKKLPTAVFYDSLHIIDWEVDYVDGEEKLTFLSLLEDYQDREGGVYVTKQRLINHRLINGLCEYQEVTTDEYNDAWEPVTIGGKQIDQIPFFMASSQSNEWCIDSTPLTSLAEISLSIYVMNAYSNKAMILSNEAKWHVDMGEMDDGTNDTMNPLGFTLAGRMPYYTKKGKLEVVQPQFSPETENKVDKLFQQALMVGASLFQQQGN…	.
Vibriophage_1.136.O._10N.261.45.E11	28	28	>Vibriophage_1.136.O._10N.261.45.E11_28 MTQIVDVNGQPLKADKTLLSEDIAKAYTTSVRNPRPASVASTLNPLRLAGLLRSVVDGNNPQDYMTLAEEMEERDLHYAAQLRTRKLAVAAIEPTVEPASDEQVDLDMADRVRDIMAEDQIPELFFDLLDGLGKGLAVVQVLWDTKQTPWKPQDYKWVDPRYLRADQDTLEDILLISDSAPSGEPLEPYKFMVHTPRSKSGIVWRNGLARLVAVMYMLKSFTVRDWWAFAEVFGIPVRVGKYGPNASAEDINTLVNAIGRIASDAGAAIPESMKLELIETAKGNGGETLFENMARWCDEQTSKAVLGQTMTADNGSSQSQANVHNEVRMDIAKWDARQLEACVNEYLVKPYVILNWGVQ…	.
Vibriophage_1.137.O._10N.261.46.B5	4	4	>Vibriophage_1.137.O._10N.261.46.B5_4 MSTLTPVYHPDYLENAPQWLRNYDCVMDSIKRKKQTYLPNLGALPKEAQTNPKIAGLAAKIDKDWEDLTWRLANYVNIVTPTMNAVTGAVMRKEPTFPTDDNPVLIGLESNIDGKGNGLDQEAKQCINAIQWGSRAGWLVRSNPESATMADWGKGKKLPTAVFYDSLHIIDWDVDYVDGEEKLTFLSLLEDYQDREGGVYVTKQRLINHRLNEGLCEYQTITDDDYNDIWEPVVVNGDWIDQIPFFMASSQSNEWCIDSTPLTSLAEISLSIYVMNAYSNKAMILSNEAKWHVDMGEMDDSTNDTMNPLGFTLAGRMPYYTKKGKLEVVQPQFSPETENKVDKLFQQALMVGASLFQQQGN…	.
Vibriophage_1.138.O._10N.261.48.A1	5	5	>Vibriophage_1.138.O._10N.261.48.A1_5 MPIEAEMFIKRFKKAKQERGLWDSLLEEAYDLFLPNRQSERVQTKGNRRFTRLFDSTGVESLQEWADVIKQGLMPSNQKWANAQPSGKIEAEVELGNADKGQRDELARQLEIITSVIFKYIHASNFDQAVHESLQDAGISTGALLVLDNDDVNDPIRFVSVPSSQVILEGDGKGGLSGVYREHELSAEEIKAMFPDAKEDANIEEAARKDPKKQMPVIEGVVWDIKKKEWEYVIYIKKAQNPVYFRDVYKVTPWCIFRANVAAGETMGRGNALTALPTMRTLNKLESQLIYNNDMAINPPLIMDTNMSILDPSNVRLAPKRILPVNYNFDGQTSAFRYLETSGTRFNVGENMKQGYQNKVR…	.
Vibriophage_1.139.A._10N.261.48.C6	11	11	>Vibriophage_1.139.A._10N.261.48.C6_11 MKAVLDMLTKYTKPEDKFTDELLVDYNTMLTARNGWEEECRELKEFLDATDTSTTSSSDNEFANTVTIPKLGQIRTNLITNYLGHLFPNREWAQWVGGNTKEETVEFKNVIQGYVRSKLEHSEAETVLETVLEDWVETGLCCTRTRYVTELKDNLDETQTTLYAGAKVRRIHPFNVVYDISADTLTEARKYIREVYSMGELQQMINEDKNSFLTQEQFDEIRTRRVELRNAFNSYKRQDSIKSKLAEDAGFGTLLNYYQGNTVEVILCYGNFYDLDTGELMQNYRITIVDQKEIVEKVALQNVDGGDDIALSVWQKRAGTLAPMSPLASIVGLQHKLDKLENTRADLFDNIANPDIIETG…	.
Vibriophage_1.139.B._10N.261.48.C6	11	11	>Vibriophage_1.139.B._10N.261.48.C6_11 MKAVLDMLTKYTKPEDKFTDELLVDYNTMLTARNGWEEECRELKEFLDATDTSTTSSSDNEFANTVTIPKLGQIRTNLITNYLGHLFPNREWAQWVGGNTKEETVEFKNVIQGYVRSKLEHSEAETVLETVLEDWVETGLCCTRTRYVTELKDNLDETQTTLYAGAKVRRIHPFNVVYDISADTLTEARKYIREVYSMGELQQMINEDKNSFLTQEQFDEIRTRRVELRNAFNSYKRQDSIKSKLAEDAGFGTLLNYYQGNTVEVILCYGNFYDLDTGELMQNYRITIVDQKEIVEKVALQNVDGGDDIALSVWQKRAGTLAPMSPLASIVGLQHKLDKLENTRADLFDNIANPDIIETG…	.
Vibriophage_1.141.A._10N.261.49.B3	.	.	.	.
Vibriophage_1.142.O._10N.261.49.E11	28	28	>Vibriophage_1.142.O._10N.261.49.E11_28 MTQIVDVNGQPLKADKTLLSEDIAKAYTTSVRNPRPASVASTLNPLRLAGLLRSVVDGNNPQDYMTLAEEMEERDLHYAAQLRTRKLAVAAIEPTVEPASDEQVDLDMADRVRDIMAEDQIPELFFDLLDGLGKGLAVVQVLWDTKQTPWKPQDYKWVDPRYLRADQDTLEDILLISDSAPSGEPLEPYKFMVHTPRSKSGIVWRNGLARLVAVMYMLKSFTVRDWWAFAEVFGIPVRVGKYGPNASAEDINTLVNAIGRIASDAGAAIPESMKLELIETAKGNGGETLFENMARWCDEQTSKAVLGQTMTADNGSSQSQANVHNEVRMDIAKWDARQLEACVNEYLVKPYVILNWGVQ…	.
Vibriophage_1.143.O._10N.261.55.C8	5	5	>Vibriophage_1.143.O._10N.261.55.C8_5 MSTLTPVYHPSYLENSPQWVRNFDCVMDSIKRKKQEYLPNLGALPKEAQTNPKIAGLAAKIDKDWEDLTWRLANYVNIVTPTMNAVTGAVMRKEPTFPTDDNPVLIGLESNIDGKGNGLDQEAKQCINAIQWGSRAGWLVRSNPESATMADWGKGKKLPTAVFYDSLHIIDWDVDYVDGEEKLTFLSLLEDYQDREGGVYVTKQRLINHRLNEGLCEYQTITDDDYNDIWEPVVVNGDWIDQIPFFMASSQSNEWCIDSTPLTSLAEISLSIYVMNAYSNKAMILSNEAKWHVDMGEMDDSTNDTMNPLGFTLAGRMPYYTKKGKLEVVQPQFSPETENKVDKLFQQALMVGASLFQQQGN…	.
Vibriophage_1.144.O._10N.286.45.B3	3	3	>Vibriophage_1.144.O._10N.286.45.B3_3 METKLDKGYTDNLPLWAQVRAAIRGKQGAIKLLDGNCGYYGLVSPAYRETVENYKIVDKRRKSYFARGRFFNATGRTHDAYVGMVGAKPVETEVPEGLTDLMESVDGENSTINDFALEIASELLVTGRYGVLVDPPSNEGKTRSQMQPAKLIGYNAEAMPHHVVSGGKLVLVDLLELYWEKEGDEYECKEQVRRLELIEGVYTSKIKRDGDWESIVQPTIDNKTLDYIPFQFFGSEQNKPIYDRPVMFDLAHENMGHFQLSCDNLENLHYHGQGMTNVYSSMDIDQFNEMNPNGLDVGAKGVNMLEQGDKVEILQIAATGAISAEMERVEKRMIMLGAQVTQDASTNQTLGAKEIESNAST…	.
Vibriophage_1.147.O._10N.286.49.E9	3	3	>Vibriophage_1.147.O._10N.286.49.E9_3 MATQKKSGVDQVHPEYCKNIDRWMQVDDVIEARVKCEGTKYLPKPNSQINECAPKAECYTFHGQLDNDMYNAACMRHIGEVRTNDIRYEQYKQRAMFYNFTRRTKDGMVGAIFRKDPKVEVPEQLEYLIRDVDGAGTNLTQQSRMVLDQDLRKGRAFLLVDMPSSDSPASLADVNSGLMVPRIQKYEAQDVINWKTQRIGSTVKVCMVVLRERKDVAEDMFSHECEKQYRVLMINSEGYYEQRLYQDDESYEVYDVRVNGQRINYIPGYFVGSEENDSTVDGAPLYDLSEVNIAHYRNSADNEESSFIVGQPTLVIAPSADFGSPAQFAQANPNGVAVGSRSGINVGAGGSAQMLQASENN…	.
Vibriophage_1.148.O._10N.286.54.A10	3	3	>Vibriophage_1.148.O._10N.286.54.A10_3 MATQKKSGVDQVHPEYEQNIDRWMQVDDVIEARVKCEGTKYLPKPNSQINECAPKAEYYTFHGQLDNDMYNAACMRHIGEVRTNDIRYEQYKQRAMFYNFTRRTKDGMVGAIFRKDPKVEVPEQLEYLIRDVDGAGTNLTQQSRMVLDQDLRKGRAFLLVDMPSSDSPASLADVNSGLMVPRIQKYEAQDVINWKTQRIGSTVRTSIVVLRERKDIAEDMFSHECEKQYRVLMINSEGYYEQRLYQDDESFEVYDVRVNGQRINYIPGYFVGSEENDSTVDGAPLYDLSEVNIAHYRNSADNEESSFIVGQPTLVIAPSADFGSPEQFAQANPNGVAVGSRSGINVGSGGSAQMLQASEN…	.
Vibriophage_1.149.O._10N.286.55.A12	7	7	>Vibriophage_1.149.O._10N.286.55.A12_7 MKYKQLDSGILVQCDKKTHLADGLMNVASGLGTSKAKRSHNMWQYEAVNNWQQLDAIFNSNWIARAIVEEWARAMVREWRSIKCADAELIEAEEARLCVKQEVEEAICWARLYGGGGIVMITNQDLEKPLRLDKIKKGGLEKLLTFDRWDLTPSGETNTYDMLSDNYLRPEYFTLAGGSQRIHHSHIAFFNGGKLPKRQARVNFGWGDSELRRCMEEIGDAVAAKGGISELMQEANIDVITRQGLTDELTTDQDDSIIKRYELFSQMKSIVQMALLDGDEKLDRQTLNLSGVANVLEVLMTWVCGASRMPATELFGTSETGLNSTGDGSRKQYHNAIRSQQNGTLMKSMRQLDEVLVRSA…	.
Vibriophage_1.150.O._10N.222.46.A6	17	17	>Vibriophage_1.150.O._10N.222.46.A6_17 MSETQEMELGMYEVEIDTGWSNAPSVSDLKQDWLDAKPAKDMHTANVTRWLDNLNVTGNAKPNCNPNRSGIQPKVIRKNNEWRYPALSEPFLSTSDMFSLTPRTFEDSEAARQNELVLNYQFYSQLNKVQFIDEFVRTAVDEGTVFVRVGWESEEEEVETEVPVYEMRPAQTPEQMAALQHYTQLPPSHIPDEWREALQISQEFGVPTAAVQVDVRIETETKLVKNQPTIEVVDYNNLVVDPSCNGDLDQAKFAVYTFETSKAELEAAGVYENLDQVMTSSSSVLNAADSDYDSNDDSSFQFKDEPRKRIVAYEYWGYWDINGTGEVEPIVATWVGDTLIRLAENPYPDKKIPFVSAQYL…	.
Vibriophage_1.151.O._10N.222.46.B1	4	4	>Vibriophage_1.151.O._10N.222.46.B1_4 MNTEVKTGNYQNPKRTNGSSMGHTKTSQQMQDTEEGGNQTFSVTEHPDAALMKPHIDVVRTCVKGALFVKANPALLPHPSQVDTKSKEQQVRYDQYVAGAEYDNFPLTTLLSMLGKMKIDDVTFKLPKGIEYLTEDADGDGISLKGLIEQCARNVIQTKWHILLADYKGMSDLGLQQTSMRQVIGSDGVEKDIESMSEQELEDLGLRASIKQYKRENVIDWHYSRINGRMQLDYLVLLEQGEAFAPTSPGRNDIDSFLMLGIDSKGYYQAKVVDCIDGQYTTGEKNYPKVNGKMLRFIPCEVVSDEEFKSGAMPQELGYLSLLTDLALARYRVSATYKEALENLLPTVNVYGINAQEWETF…	.
Vibriophage_1.152.O._10N.222.46.E1	18	18	>Vibriophage_1.152.O._10N.222.46.E1_18 MSETQEMELGMYEVEIDTGWSNAPSVSDLKQDWLDAKPAKDMHTANVTRWLDNLNVTGNAKPNCNPNRSGIQPKVIRKNNEWRYPALSEPFLSTSDMFSLTPRTFEDSEAARQNELVLNYQFYSQLNKVQFIDEFVRTAVDEGTVFVRVGWESEEEEVETEVPVYEMRPAQTPEQMAALQHYTQLPPSHIPDEWREALQISQEFGVPTAAVQVDVRIETETKLVKNQPTIEVVDYNNLVVDPSCNGDLDQAKFAVYTFETSKAELEAAGVYENLDQVMTSSSSVLNAADSDYDSNDDSSFQFKDEPRKRIVAYEYWGYWDINGTGEVEPIVATWVGDTLIRLAENPYPDKKIPFVSAQYL…	.
Vibriophage_1.154.O._10N.222.52.B12	3	3	>Vibriophage_1.154.O._10N.222.52.B12_3 MKFFDGVKDVLSGLINRRNSMARNRVSHRYLSDEEMRVMYKAGLMSKIIRLKAGYALNDTLKFESAQDQEIYKKRLSKHVKNATKFMLGFGRGVIVVFKNGDDLSKPLERGVDPKLLKIRVFSGDIAKGNNPDNDLRSERYYKPKNYTIKGHTIHWTRVVDFTYYMPSENELPDYYYGGMSESELIYEQFINDSIVQRALGSIIEKASTFVYKIKGYKQLIQAKKEQDVIQYVSTCEDGRSIYGGLITDADDMVETLTQSLTDLDKVDNVTLRRIAMVTGLGMTVLIGEQASGLNASGEKERQGFQDTIENLQSDYLEEPLNRLAEIFQLGFIEFKENQGQSANERVEYDKKAVDVAKIL…	.
Vibriophage_1.155.O._10N.222.55.B3	3	3	>Vibriophage_1.155.O._10N.222.55.B3_3 MSFFGEKTVNWARTELDGLDLGRDKFAEKMLMHTYERMLFMPVGAIAGDEKETNAVFNSASDRYSPKSHGFVYWTAYAMAKKSNVVLIKEKQQDGSYLFKKDNQSGDEITSNHLVLDFQDYESTDLLKCYFLMMHDALEAAAKGVKTSQGLIIYLEGLKESLADSKAKEIIEGQIKALGEALKGGETGYASGNSKIEFISFDIAPTQAAIDFCYAQVAGHLGLPLSMVNGQGGSSMSDTGESDRKQARKATEFYFLSIIRPILMNIFLKSDFELESELENIEQLSEIVLLIETSQALTTKGKKKLAAQFGLTDDDLNLG*	.
Vibriophage_1.156.O._10N.261.45.A6	28	28	>Vibriophage_1.156.O._10N.261.45.A6_28 MTQIVDVNGQPLKADKTLLSEDIAKAYTTSVRNPRPASVASTLNPLRLAGLLRSVVDGNNPQDYMTLAEEMEERDLHYAAQLRTRKLAVAAIEPTVEPASDEQVDLDMADRVRDIMAEDQIPELFFDLLDGLGKGLAVVQVLWDTKQTPWKPQDYKWVDPRYLRADQDTLEDILLISDSAPSGEPLEPYKFMVHTPRSKSGIVWRNGLARLVAVMYMLKSFTVRDWWAFAEVFGIPVRVGKYGPNASAEDINTLVNAIGRIASDAGAAIPESMKLELIETAKGNGGETLFENMARWCDEQTSKAVLGQTMTADNGSSQSQANVHNEVRMDIAKWDARQLEACVNEYLVKPYVILNWGVQE…	.
Vibriophage_1.157.O._10N.261.45.B7	3	3	>Vibriophage_1.157.O._10N.261.45.B7_3 MATQKKSGVDQVHPEYCKNIDRWMQVDDVIEARVKCEGTTYLPKPNSQINECAPKTEYYTFHGQLDNDMYNAACMRHIGEVRTNDIRYEQYKQRAMFYNFTRRTKDGMVGAIFRKDPKVEVPEQLEYLIRDVDGAGTNLTQQSRMVLDQDLRKGRAFLLVDMPSSDSPASLADVNSGLMVPRIQKYEAQDVINWKTQRIGSTVKVCMVVLRERKDIAEDMFSHECEKQYRVLMINSEGYYEQRLYQDDESYEVYDVRVNGQRINYIPGYFVGSEENDSTVDGAPLYDLSEVNIAHYRNSADNEESSFIVGQPTLVIAPSEQLGSAQQFAEANPNGVAVGSRSGINVGAGGDAKMLQASENN…	.
Vibriophage_1.158.O._10N.261.45.E12	3	3	>Vibriophage_1.158.O._10N.261.45.E12_3 MFEKLKNLFAGEAKTPVIGVDQLPSAAAGNYDAPYEFAQGLINRFITNIVNTGLTLEAKPVASILGIEQETLNKWTDDVEARFTMYCNNPQLVDYYGEKTLSQLQTQRELQALVEGDVLVVHHFDTKTNLPKIQLISSNCIQSPLDGDGGVADGHYLEHGVEFDVQGREIAYHVLKEDGEYARYPRVGARSGRRVANLYRPGKRIMGQARGMPLLGNVLQSLREIDRYRDSVQRKALATSFLALAVEKDADTIGAKPLASAASRSANISSNDGSYKLNLKNFNPGVFIDDMPAGHKIKMMGSDGTDLSFGDFEAAIINSVAWSKGMPPEILKMSFGSNYAASKQATAEFNMFLDSERAAT…	.
Vibriophage_1.159.O._10N.261.46.F12	28	28	>Vibriophage_1.159.O._10N.261.46.F12_28 MTQIVDVNGQPLKADKTLLSEDIAKAYTTSVRNPRPASVASTLNPLRLAGLLRSVVDGNNPQDYMTLAEEMEERDLHYAAQLRTRKLAVAAIEPTVEPASDEQVDLDMADRVRDIMAEDQIPELFFDLLDGLGKGLAVVQVLWDTKQTPWKPQDYKWVDPRYLRADQDTLEDILLISDSAPSGEPLEPYKFMVHTPRSKSGIVWRNGLARLVAVMYMLKSFTVRDWWAFAEVFGIPVRVGKYGPNASAEDINTLVNAIGRIASDAGAAIPESMKLELIETAKGNGGETLFENMARWCDEQTSKAVLGQTMTADNGSSQSQANVHNEVRMDIAKWDARQLEACVNEYLVKPYVILNWGVQ…	.
Vibriophage_1.160.O._10N.261.48.B11	11	11	>Vibriophage_1.160.O._10N.261.48.B11_11 MADQDQFEPIAVAGYERSGSYGKVDVIDEYQPELRGRKGRRTIRQMTNDETIGAMRFGIDAFFRGVTFYVDKAPDEELNADEAEKYRLWAENTLFNDLGDPSDRYQCLTWDDFILNALSCLDFGWSYFDVPVYKKADGTIGIADLMLVTQETLDGWQLDDKQRVTGLYQRTPAGMTGPWDRLVPRERAIHFVASPYKSSPEGRSAFRHIYRPWYYKQKLIAIEAILAERGTGFPVIYAPGSLKQQANAGDAKAAEICAFYEDLVQNIKRNSQSGAVIYADPYKTVSADGAIGWSSTRGVELKLETPSVSNSGDIDRAIKRHDAAIARGLLATFLMLGTDGKGGSLSLGQDQSNLFLKAI…	.
Vibriophage_1.161.O._10N.261.48.C5	9	9	>Vibriophage_1.161.O._10N.261.48.C5_9 MPKDSKRAGRINARKQKRLEKAAQSSTTEQRASKRQVSTAGISLIRDLVNACKPYELSSSQKYKTYALMMLDDAVWSGFDSRATAIERAQASGRIKYKKSSEKSKAAKDFLEYCIKNMYDQTTRSIGRSSAEMVKNGGAPHEMVLWKQQGEYSDHWSLKKLAYIDPATLDKAKPFITTDNGDEILSIRQTAAAFTDINGVANVNITSSLSGYKDIDWRKIAMSAYSATSATPMGNSPLDSAYTPWREKQFLQETMLIGVTRDFSGVPVLRLPSEVIEAAEGDENSPEADQVRALTNNMEMMHTADATYVILPSDSQSESGTGLRDYDMEFKGIEGSGKNFAIEDIIEQKKRAIYNVLSAQH…	.
Vibriophage_1.162.O._10N.261.48.E3	3	3	>Vibriophage_1.162.O._10N.261.48.E3_3 MATQKKSGVDQVHPEYCKNIDRWMQVDDVIEARVKCEGTKYLPKPNSQINECAPKAECYTFHGQLDNDMYNAACMRHIGEVRTNDIRYEQYKQRAMFYNFTRRTKDGMVGAIFRKDPKVEVPEQLEYLIRDVDGAGTNLTQQSRMVLDQDLRKGRAFLLVDMPSSDSPASLADVNSGLMVPRIQKYEAQDVINWKTQRIGSTVKVCMVVLRERKDVAEDMFSHECEKQYRVLMINSEGYYEQRLYQDDESYEVYDVRVNGQRINYIPGYFVGSEENDSTVDGAPLYDLSEVNIAHYRNSADNEESSFIVGQPTLVIAPSADFGSPAQFAQANPNGVAVGSRSGINVGAGGSAQMLQASENN…	.
Vibriophage_1.164.O._10N.261.51.A7	5	5	>Vibriophage_1.164.O._10N.261.51.A7_5 MFDKLKNLFASAPKTPVIGVDQLPSAAAGNYDAPHEYAQLNGDKFVGGFGATQLQMIDYWTLRNRSIMLYNENLYASGLINRFITNIVNTGLTLEAKPVASILGVEQETLNKWTDDVEARFTMYCNNPQLVDYYGEKTLSQLQTQRELQALVEGDVLRVHHFDTKTNLPKIQLISSNCVQSPLDGDGGVADGHYVDHGVEFDAQGREVAYHVLKEDGTYVRYPRTGAKSGRVVADLYRPGKRIIGQARGMPLIGNVLQSLREIDRYRDSVQRKALATSFLALAVEKDADTIGAKPLASAASRSANISSNDGAYKLNLKNFNPGVFIDDMPAGHKIKILGSEGTDLSFGDFEAAIINSVAWS…	.
Vibriophage_1.165.O._10N.261.51.B7	3	3	>Vibriophage_1.165.O._10N.261.51.B7_3 MATQKKSGVDQVHPEYEQNIDRWMQVDDVIEARVKCEGTKYLPKPNSQINECAPKAEYYTFHGQLDNDMYNAACMRHIGEVRANDIRYEQYKQRAMFYNFTRRTKDGMVGAIFRKDPKVEVPEQLEYLIRDVDGAGTNLTQQSRMVLDQDLRKGRAFLLVDMPSSDSPASLADVNSGLMVPRIQKYEAQDVINWKTQRIGSTVKVCMVVLRERKDVAEDMFSHECEKQYRVLMINSEGYYEQRLYQDDESYEVYDVRVNGQRINYIPGYFVGSEENDSTVDGAPLYDLSEVNIAHYRNSADNEESSFIVGQPTLVIAPSADFGSPEQFAQANPNGVAVGSRSGINVGAGGSAQMLQASENN…	.
Vibriophage_1.166.O._10N.261.51.C7	4	4	>Vibriophage_1.166.O._10N.261.51.C7_4 MKLSISLGERTVDIGSTTKLDGFQVTTASESRTGDRYIFIRDMTKTIYARIFTSALNSLAMTESQQNSIKTSAFDKFTPYSEGFIKHIVKAAACKQSVKVWAVDLSTGEKRFTDTKPDNQKEEQALELDFSKFEEARMVASIVNMMFSALDGAAAGLKATKTLFMKIEKLADHLADKKIKAEVEAQIKAFDTAWREGSVAFTSSGSDAKFFEFDTTPAKDGMSFCFGLLSTITGYPAEFFDGLQSGTMSDTGASTEKAIYRANETYAMSVLIPFISEVFGEKLKMKPLLINLDQLAGMIAFVETTQALDLEEKQLVLSNFGLQGNGLKEMANKPEPEPTPNANESDQEQENQEAE*	.
Vibriophage_1.167.O._10N.261.51.F2	3	3	>Vibriophage_1.167.O._10N.261.51.F2_3 MATQKKSGVDQVHPEYEQNIGRWMQVDDVIEARVKCEGTKYLPKPNSQINECAPKAEYYTFHGQLDNDMYKAACMRHIGEVSTNDIRYEQYKQRAMFYNFTRRTKDGMVGSIFRKDPKVEVPEQLEYLIRDVDGAGTNLTQQSRMVLDQDLRKGRAFLLVDMPSSDSPASLADVNSGLMVPRIQKYEAQDVINWKTQRIGSTVRTSIVVLRERKDIAEDMFSHECEKQYRVLMINSEGYYEQRLYQDDESFEVIEVKVNGQRIKYIPGYFVGSEENDSTVDGAPLYDLSEVNIAHYRNSADNEESSFIVGQPTLVIAPSADFGSPEQFAQANPNGVAVGSRSGINVGAGGSAQMLQASENN…	.
Vibriophage_1.168.O._10N.261.52.A10	3	3	>Vibriophage_1.168.O._10N.261.52.A10_3 MATQKKSGVDQVHPEYCKNIDRWMQVDDVIEARVKDEGTKYLPKPNSQISECAPKAEYYTFHGQLDNDMYNAACMRHMGEVRANDIRYEQYKQRAMFYNFTRRTKDGMVGAIFRKDPKVEVPEQLEYLIRDVDGAGTNLTQQSRMVLDQDLRKGRAFLLVDMPSSDSPASLADVNSGLMVPRIQKYEAQDVINWKTQRIGSTVKVCMVVLRERKDVAEDMFSHECEEQYRVLMINSEGYYEQRLYQDDESYEVYDVRVNGQRINYIPGYFVGSEENDSTVDGAPLYDLSEVNVAHYRNSADNEESSFIVGQPTLVIAPSADFGSPAQFAQANPNGVAVGSRSGINVGPGGSADLLQASEN…	.
Vibriophage_1.169.O._10N.261.52.B1	74	74	>Vibriophage_1.169.O._10N.261.52.B1_74 MDMKPARFKSTEAEKMKEMFLAAQAGASDHHTAIAHWENLISPPKVVDSNEVEQTRSEITLKHIRKLLEWRYPVLEQAFLAKEDLYAPKGRDEYDGQLAQFHRTLLNYQLNNEMDKTTIITRAVRAYMNQATAIGYLGWNMKKEKALQIDAIFGYGFVAKSSPMYEVLEKEYIEINKILSEHPNRKTSIPLHMVEGASHYAKYSSVKDVTIKGFTQNMSKKDVLIANHPTINILNVYDVYGAPECKTNLQDSPYVFYKYPEYIYELQRNDDYDTKNIDWTTVEAITPAGNAGISYDAGDVRNQVEVIEFWGMYDLNNDGQVEPCRVLWVDGHILEAIPNPYPDKKHPFYSAAYLPAPKLD…	.
Vibriophage_1.170.O._10N.261.52.C3	12	10	>Vibriophage_1.170.O._10N.261.52.C3_10 MARNANKAKKPTPPRDSSTTRDGRQGKNQKGTVAIETVRKIVDCIKPYELSESQRLHTYQNMLLDDAVATPFYFSCTLVEKSFSNYDIEYDKNDPKSIVAAEFLKHNLENMQSSLRTLARNAAESQRDGLSPVEKTFKKEKDGEWKNFWTIDKLPYIHPLTLDSSEPFIITDNGRKVTAMQQNRNAFQNSAGTITNYTLDGSLPSKIKIPRKKLLFFNYSTTDAQPFGVSAFDAAYTAWREKVLLQDYTLVGVTKDFAGTPILYIPGEILAEADADPSSQAGIMVEQLRSNAANMHTGDQNFIIMPSDTINEAGSGAKAFEIKFQG*	Difference between predictions by Virfam and direct HMM-based and blastp based searches of Nahant Collection, protein in tree selected on basis of best match to portal protein with HHpred.
Vibriophage_1.171.O._10N.261.52.F12	10	10	>Vibriophage_1.171.O._10N.261.52.F12_10 MADQDQFEPVAVAGYERSGSYGKVDVIDEYQPELRGRRGRRTIRQMTNDETIGAMRFGIDAFFRGVTFYVDAPKDDELDPDEVERYRLWTENTLFNDLGDPSDRYQCLTWDDFILNALTCLDFGWSYFDVPVYKKADGTIGIADLMPVAQETLDGWQLDDKQRVTGLYQRTPAGMTGPWDRLVPRERALHFVASPYKSSPEGRSAFRHIYRPWYYKQKLIAIEAILAERGTGFPVIYAPGSLKQQANAGDAKAAEICAFYEDLVQNIKRNSQSGAVIYADPYKTVSADGAIGWSSTRGVELKLETPSVSNSGDIDRAIKRHDAAIARGLLATFLMLGTDGKGGSLSLGQDQSNLFLKAI…	.
Vibriophage_1.172.O._10N.261.52.F5	3	3	>Vibriophage_1.172.O._10N.261.52.F5_3 MITKTTNPQYDENIKAWIRADDVYNDRIKQKGKKYLPGSNLPKGVDCELEQFLEQRYNNETLPLAVFYNFTNLTLMAAVGAIMRKPPNYQFVDGENESTLDYLTDNADGKGNGLTQVARHLLTSQYLKSRGGLLISNPQYTNLADLQSGEVAPRLIPYDADQITDWATEWINGKEVLTFLQLVEKMNKRDYVAGANQSDGGYCYNEQLRVIEFNLVEGKVFYSIEEDGEMIVTDEPVNKNGTQATSIPFHIASSVNNDWTVDPSPLRTMVDLNLQHYIMYNRDMQGRHDLAQLQLSIDVGTEPTAIEDFKNLNPSGIMTGSAVPILTRGGSVSFLQASESNLLAAAPERIESMAVKAGAQL…	.
Vibriophage_1.173.O._10N.261.55.A11	8	8	>Vibriophage_1.173.O._10N.261.55.A11_8 MKYKQLDSGILVQCDKKTHLADGLVNVASGLGTSKAKRSHNMWQYEAVNNWQQLDAIFNSNWIARAIVEEWARAMVREWRSIKCADAELIEAEEARLCVKQEVEEAICWARLYGGGGIVMITNQDLEKPLRLDKIKKGGLEKLLTFDRWDLTPSGETNTYDMLSDNYLRPEYFTLAGGSQRIHHSHIAFFNGGKLPKRQARVNFGWGDSELRRCMEEIGDAVAAKGGISELMQEANIDVITRQGLTDELTTDQDDSIIKRYELFSQMKSIVQMALLDGDEKLDRQTLNLSGVSNVLEVLMTWVCGASRMPATELFGTSETGLNSTGDGSRKQYHNAIRSQQNGTLMKSMRQLDEVLVRSA…	.
Vibriophage_1.174.O._10N.261.55.A8	6	6	>Vibriophage_1.174.O._10N.261.55.A8_6 MFEKLKNLFAGEAKTPVIGVDQLPSAAAGNYSPPSEYATLSGDKFVGGFGTTQLQMIDYWSLRNRSIQLYNENIYASGLINRFITNIVNTGLTLEAKPVASILGVEQETLNKWTDDVEARFTMYCNNPQLVDYYGEKTLSQLQVQRELQALVEGDVLVVHHFDTKTNLPKIQLISSNCIQSPLDGDGGVADGHYLEHGVEFDVQGREIAYHVLKEDGEYARYPRVGARSGRRVANLYRPGKRIMGQARGMPLLGNVLQSLREIDRYRDSVQRKALATSFLALAVEKDADTIGAKPLASAVSRSANISSNDGSYKLNLKNFNPGVFIDDMPAGHKIKMMGSDGTDLSFGDFEAAIINSVAWS…	.
Vibriophage_1.175.O._10N.261.55.B3	4	4	>Vibriophage_1.175.O._10N.261.55.B3_4 MFDKLKNLFASAPKTPVIGVDQLPSAAAGNYEAPYEFAQLNGDKFIGGFGATQLHIIDYWTLRNRSVQMFNENLYAQGLINRFITNIVNTGLTLEAKPVASILGVEQETLNKWTDDVEARFTMYCNNPQLVDYYGEKTLSQLQTQRELQALVEGDVLVVHHFDTKTNLPKIQLISSNCIQSPLDGDGGVADGHYLEHGVEFDAQGREIAYHVLKEDGEYVRYPRVGARSGRRVANLYRPGKRIMGQTRGMPLIGNVLQSLREIDRYRDSVQRKALATSFLALAVEKDADTIGAKPLASAASRSANISSNDGSYKLNLKNFNPGVFIDDMPAGHKIKMMGSDGTDLSFGDFEAAIINSVAWS…	.
Vibriophage_1.176.O._10N.261.55.F5	3	3	>Vibriophage_1.176.O._10N.261.55.F5_3 MITKTTNPQYDENIKAWIRADDVYNDRIKQKGKKYLPGSNLPKGVDCELEQFLEQRYNNETLPLAVFYNFTNLTLMAAVGAIMRKPPNYQFVDGENESTLDYLTDNADGKGNGLTQVARHLLTSQYLKSRGGLLISNPQYTNLADLQSGEVAPRLIPYDADQITDWATEWINGKEVLTFLQLVEKMNKRDYVAGANQSDGGYCYNEQLRVIEFNLVEGKVFYSIEEDGEMIVTDEPVNKNGTQATSIPFHIASSVNNDWTVDPSPLRTMVDLNLQHYIMYNRDMQGRHDLAQLQLSIDVGTEPTAIEDFKNLNPSGIMTGSAVPILTRGGSVSFLQASESNLLAAAPERIESMAVKAGAQL…	.
Vibriophage_1.177.O._10N.286.45.E10	6	6	>Vibriophage_1.177.O._10N.286.45.E10_6 MSTLTPVYHPDYLENAPQWMRNYDCVMDSIKRKKQTYLPNLGALPKEAQTNPKIAGLAAKIDKDWEDLTWRLANYVNIVTPTMNAVTGAIMRKEPTFPTEDNPVLIGLESNIDGKGNGLDQEAKQCINAIQWGSRAGWLVRSNPESATMADWGKGKKLPTAVFYDSLHIIDWDVDYVDGEEKLTFLSLLEDYQDREGGVYVTKQRLINHRLNNGLCEHQEVTTDDYNDTWEPVTIDGAQIDQIPFFMASSQSNEWCIDSTPLTSLAEISLSIYVMNAYSNKAMILSNEAKWHVDMGEMDDSTNDTMNPLGFTLAGRMPYYTKKGKLEVVQPQFSPETENKVDKLFQQALMVGASLFQQQG…	.
Vibriophage_1.178.O._10N.286.45.E12	4	4	>Vibriophage_1.178.O._10N.286.45.E12_4 MSTLTPVYHPDYLENAPQWLRNYDCVMDSIKRKKQTYLPNLGAIPPEAKTDPKVTALAAKIDKDWEDLTWRLANYVNIVTPTMNAITGAIMRKEPQFDTMDNPVLEGLQSNLDGKGNGLDQESKQCINAVQWGSRAGWLVRSHPESATMADWGKGKKLPTAVFYDSLHIIDWDVDYVDGEEKLIYLSLLEDYQDRESGVYVSKQRLINHRLIDGLCEYQVVTDDEYNDEWIPVTVNNKQINQIPFFMASSQSNEWCIDSTPLTSLAEISLSIYVMNAYSNKAMILANEAKWHVDMGEMDETMNGNMNPLGFTLAGRMPYYTKGGSVNVIQAEFSPETESKVEKLFTQAVRVGANLFEQQG…	.
Vibriophage_1.179.O._10N.286.45.F12	5	5	>Vibriophage_1.179.O._10N.286.45.F12_5 MNVTDRAATFMQRFKKAKKDRAMWDSTLEEAYDLFLPNRQTERVQTRGNQRFTRLFDSTGVESLQEWADVIKQGLMPSNQNWANAVPSGRIEAEVELGNADKSKRDELARQLEIITSVIFKYIHASNFDQAVHESLQDAGISTGALLVLDNDDVDDPIRFVSVPSSQVILEGDDKGGIAGVYREHQLKAESIKAMFPKAKPDTNIDEIAARDPRKDVSVIEAVVWNTKERHWEYLILIKAAERQLYFEDTYKVTPWCIFRANVAAGETMGRGNAMTALATMRTLNKLESQLIYNNDMAINPPLIMDTNMSLLDPSNVRLAPKRILPVNYNFDGQASAFRFLESSGTKFNVGENMKLGYQN…	.
Vibriophage_1.181.O._10N.286.46.C9	7	7	>Vibriophage_1.181.O._10N.286.46.C9_7 MFDKIKNLFASAPKTPVIGVDQLPSAAAGNYDAPYEYAQLNGDKFVGGFGATQLQLIDYWSLRNRSIQLYNENIYAEGLINRFITNIINTGLTLEAKPVASILGVEQETLNKWTDDVEARFTMYCNNPQLVDYYGEKTLSQLQTQRELQALVEGDVLVVHHFDTKTNLPKIQLISSNCIQSPLDGDGGVADGHYLEHGVEFDAKGREIAYHVLKEDGEYVRYPRVGARSGRRVANLYRPGKRIMGQARGMPLIGNVLQSLREIDRYRDSVQRKALATSFLALAVEKDADTIGAKPLASAATRSANISSNDGSYKLNLKNFNPGVFIDDMPAGHKIKMMGSDGTDLSFGDFEAAIINSICWS…	.
Vibriophage_1.182.O._10N.286.46.E1	4	4	>Vibriophage_1.182.O._10N.286.46.E1_4 MDYKQLTSSLTKYRGNWDVFWQQVAERCITDQADFNVTRAPGTQRGQRIYDSTTAMAINRSAAAIVGLITPKSERWHALKTDNDAVNDSQNVKRYFEDVTNILFSLRYSARSGFSPSNYQTIRSLMGFGTGALTANESPTGRGIIYQSLFLGDMYFGVDNFGVIDTAMREFQFTKAQAIQQWGEDKLPRKIMQDKGDTKFTFCHVVHANPDYDEFSMNPDKRKFKFVYIFKDDMDNTLDQGGYYTFPYAVAREQTSPNEIYGRSPAMQILPEIKGLNEMRKTNIMAGHMSVTPPLLAPSAAQGAGVLGAGPMSINFKPGGVTHGGVNAQGQQMIQPMNTGARPDIGQGMIEESRRMINDSF…	.
Vibriophage_1.183.O._10N.286.48.B7	5	5	>Vibriophage_1.183.O._10N.286.48.B7_5 MAKSKIEQLYAKPVKQKKGDKSDDSLLCTARKRARDGATYWKENWEAAEDDLKFLAGEQWPSQVRTERELEQRPCLVNNVLPTFVDQVLGDQRQNRPAIKVSATDVVRVPDSETGEDTTLRISNTTGKTDYELAEVFTGLIKNIEYNCDAETSYDIAFQSAVESGMGYLRVRSDYLADDSFEQDLIIDHIENQFAVTMDPNAKERDRSDMNWCLIDDTMEKEAFKELYPDANADPVNSDSVDDMGTWYSDNSVKISEYFTREPCVKEVALLSDGRSVYMDELEPVVDELLAKGVSIVRTRKVKTYKVFWRKITGLDVLEGPVELPCSTIPVVPVWGKALVIKNKIIFRSIIRHSKDAQRMA…	.
Vibriophage_1.184.A._10N.286.49.A5	7	7	>Vibriophage_1.184.A._10N.286.49.A5_7 MSKSKIEKLYDKPVKPQKKKGDKSDDGLLQTARKRSRDGATYWKDNWEAAEDDLMFLAGEQWPSQVRTERELEQRPCLVNNVLPTFVDQVLGDQRQNRPAIKVSATDVVRVPDSETGEDTTLRISNTTGKTDYELAEVFTGLIKNIEYNCDAETSYDIAFQSAVESGMGYLRVRSDYLADETFEQDLIIDHIENQFAVTMDPNAKERDRSDMNWCLIDDTMEKEAFKEHYPDANADPVNSDSVDDMGTWYSDNSVKISEYFTREPCVKEVALLSDGRSVYMDELEPVVDELLAKGVSIVRTRKVKTYKVFWRKITGLDVLEGPVELPCSTIPVVPVWGKALVIKKKVIFRSIIRHSKDAQR…	.
Vibriophage_1.185.O._10N.286.49.C2	6	6	>Vibriophage_1.185.O._10N.286.49.C2_6 MPTIIQFNKRLEALRSERSTFIPLYRELSDYHLAHRGRFLTSDRNKGYKRNTKQINNTSRMSARTLASGMMSGITSPARPWFRLGTGESSLDDVQAVKVWLHEVQQIMYKVFSHSNVYNSLHQLYAELGVFGTAAMGVFHDFENVIWCKPYTVGSYMIGLNAQNISDTFYREYEISVAQCIKQFGIENVSESVKQQWEKGNSEAWVKIIHAVEPNDDRDGISPLARDKAWRSVYYEKSAGTKEGQSKFLRESGFDDFPILTPRWDVTAEDVYATDCPGITTLGDTKALQLAERRKYQAIDKMVNPPLQGPSSLKNKLNGGSVGPNDIIWHEQNSEGLRSIYDFRPDLGALSNEIMTVEQRI…	.
Vibriophage_1.186.O._10N.286.49.E3	6	6	>Vibriophage_1.186.O._10N.286.49.E3_6 MKYKQLDSGILVQCDKKTHLADGLMNVASGLGTSKAKRSHNMWQYEAVNNWQQLDAIFNSNWIARAIVEEWARAMVREWRTIKCNDAELIEAEEARLCVKQEVEEAICWARLYGGGGIVMITNQDLEKPLRLDKIKKGGLEKLLTFDRWDLTPSGETNTYDMLSDNYLRPEYFTLANGSQRIHHSHIAFFNGGKLPKRQARVNFGWGDSELRRCMEEIGDTVAAKGGISELMQEANIDVITRQGLTDELTTDQDDSIIKRYELFSQMKSIVQMALLDGDEKLDRQTLNLSGVANVLEVLMTWVCGASRMPATELFGTSETGLNSTGDGSRKQYHNAIRSQQNGTLMKSMRQLDEVLVRSAV…	.
Vibriophage_1.187.O._10N.286.49.F1	141	141	>Vibriophage_1.187.O._10N.286.49.F1_141 MPKNSKQASRVNARKQKRLEKAAQSSTTEQRASKRQLSTAGISLIKSLVEVCKPYELSSSQRFKTYALMMMDDAVWSGFDSRATAIERAQASGRIKYKKSSPKSKAAKDFLEYCIKSMYNQTTRSVGRSSAEMVKNGGAPHEMVLWKQQGEFSDHWSLKRLAYIDPATLDTAKPFITTANGDEILSLRQRAAAFTDLNGVANINITKSLSGYQDIDWRKIAMSAYSATSSTPMGNSPLDAAYTPWREKQFLQETMLIGVTRDFSGVPVLRLPSEVIEAAEGDANSPEADQVRALTNNMEMMHTADATYVILPSDSQSESGTGLRDYDMEFKGIEGSGKNFAIEDIIEQKKRAIYNVLSA…	.
Vibriophage_1.188.A._10N.286.51.A6	45	45	>Vibriophage_1.188.A._10N.286.51.A6_45 MDMKPARFKSTEAEKMKEMFLAAQAGASDHHTAIAHWENLISPPKVVDSNEVEQTRSEITLKHIRKLLEWRYPVLEQAFLAKEDLYAPKGRDEYDGQLAQFHRTLLNYQLNNEMDKTTIITRAVRAYMNQATAIGYLGWNMKKEKALQIDAIFGYGFVAKSSPMYEVLEKEYIEINKILSEHPNRKTSIPLHMVEGASHYAKYSSVKDVTIKGFTQNMSKKDVLIANHPTINILNVYDVYGAPECKTNLQDSPYVFYKYPEYIYELQRNDDYDTKNIDWTTVEAITPAGNAGISYDAGDVRNQVEVIEFWGMYDLNNDGQVEPCRVLWVDGHILEAIPNPYPDKKHPFYSAAYLPAPKLD…	.
Vibriophage_1.188.B._10N.286.51.A6	45	45	>Vibriophage_1.188.B._10N.286.51.A6_45 MDMKPARFKSTEAEKMKEMFLAAQAGASDHHTAIAHWENLISPPKVVDSNEVEQTRSEITLKHIRKLLEWRYPVLEQAFLAKEDLYAPKGRDEYDGQLAQFHRTLLNYQLNNEMDKTTIITRAVRAYMNQATAIGYLGWNMKKEKALQIDAIFGYGFVAKSSPMYEVLEKEYIEINKILSEHPNRKTSIPLHMVEGASHYAKYSSVKDVTIKGFTQNMSKKDVLIANHPTINILNVYDVYGAPECKTNLQDSPYVFYKYPEYIYELQRNDDYDTKNIDWTTVEAITPAGNAGISYDAGDVRNQVEVIEFWGMYDLNNDGQVEPCRVLWVDGHILEAIPNPYPDKKHPFYSAAYLPAPKLD…	.
Vibriophage_1.188.C._10N.286.51.A6	45	45	>Vibriophage_1.188.C._10N.286.51.A6_45 MDMKPARFKSTEAEKMKEMFLAAQAGASDHHTAIAHWENLISPPKVVDSNEVEQTRSEITLKHIRKLLEWRYPVLEQAFLAKEDLYAPKGRDEYDGQLAQFHRTLLNYQLNNEMDKTTIITRAVRAYMNQATAIGYLGWNMKKEKALQIDAIFGYGFVAKSSPMYEVLEKEYIEINKILSEHPNRKTSIPLHMVEGASHYAKYSSVKDVTIKGFTQNMSKKDVLIANHPTINILNVYDVYGAPECKTNLQDSPYVFYKYPEYIYELQRNDDYDTKNIDWTTVEAITPAGNAGISYDAGDVRNQVEVIEFWGMYDLNNDGQVEPCRVLWVDGHILEAIPNPYPDKKHPFYSAAYLPAPKLD…	.
Vibriophage_1.189.B._10N.286.51.B5	3	3	>Vibriophage_1.189.B._10N.286.51.B5_3 MITKTTNPQYDENIKAWIRADDVYNDRIKQKGKEYLPGSNLPKGVDCELEQFLEQRYNNETLPLAVFYNFTNLTLMAAVGAIMRKPPNYQFVDGENESVLDYLTDNADGKCNGLTQVARHLLTSQYLKSRGGLLISNPQYTNLADLQSGEVAPRLIPYDADQITDWATEWINGKEVLTFLQLVERMNKRDYVQGAIQSDSGYCYNEQLRVIEFNLVEGKVFYSIEEDGEMVKTNEPVNKNGTQATSIPFHIASSVNNDWTVDPAPLRTMVDLNLQHYIMYNRDMQGRYDLAQLQLTIDVGSEPTSIDDFQSLNPSGVMSGSAVPILTRGGSVSFLQASESNLLAAAPERIESMAVKAGAQL…	.
Vibriophage_1.189.C._10N.286.51.B5	3	3	>Vibriophage_1.189.C._10N.286.51.B5_3 MITKTTNPQYDENIKAWIRADDVYNDRIKQKGKEYLPGSNLPKGVDCELEQFLEQRYNNETLPLAVFYNFTNLTLMAAVGAIMRKPPNYQFVDGENESVLDYLTDNADGKCNGLTQVARHLLTSQYLKSRGGLLISNPQYTNLADLQSGEVAPRLIPYDADQITDWATEWINGKEVLTFLQLVERMNKRDYVQGAIQSDSGYCYNEQLRVIEFNLVEGKVFYSIEEDGEMVKTNEPVNKNGTQATSIPFHIASSVNNDWTVDPAPLRTMVDLNLQHYIMYNRDMQGRYDLAQLQLTIDVGSEPTSIDDFQSLNPSGVMSGSAVPILTRGGSVSFLQASESNLLAAAPERIESMAVKAGAQL…	.
Vibriophage_1.189.O._10N.286.51.B5	3	3	>Vibriophage_1.189.O._10N.286.51.B5_3 MITKTTNPQYDENIKAWIRADDVYNDRIKQKGKEYLPGSNLPKGVDCELEQFLEQRYNNETLPLAVFYNFTNLTLMAAVGAIMRKPPNYQFVDGENESVLDYLTDNADGKCNGLTQVARHLLTSQYLKSRGGLLISNPQYTNLADLQSGEVAPRLIPYDADQITDWATEWINGKEVLTFLQLVERMNKRDYVQGAIQSDSGYCYNEQLRVIEFNLVEGKVFYSIEEDGEMVKTNEPVNKNGTQATSIPFHIASSVNNDWTVDPAPLRTMVDLNLQHYIMYNRDMQGRYDLAQLQLTIDVGSEPTSIDDFQSLNPSGVMSGSAVPILTRGGSVSFLQASESNLLAAAPERIESMAVKAGAQL…	.
Vibriophage_1.190.O._10N.286.51.F12	4	4	>Vibriophage_1.190.O._10N.286.51.F12_4 MKLSISLGERTVDIGSATKLDGFQVTTASESRTGDRYIFIRDMTKTIYARIFTSALNSLAMTESQQNSIKTSAFDKFTPYSEGFIKHIVKAAACKQSVKVWAVDLSTGEKRFTDTKPDNQKEEQALELDFSKFEEARMVASIVNMMFSALDGAAAGLKATKTLFMKIEKLADHLADKKIKAEVEAQIKAFDTAWREGSVAFTSSGSDAKFFEFDTTPAKDGMSFCFGLLSTITGYPAEFFDGLQSGTMSDTGASTEKAIYRANETYAMSVLIPFISEVFGEKLKMKPLLINLDQLAGMIAFVETTQALDLEEKQLVLSNFGLQGNGLKEMANKPEPEPTPNANESDQEQENQEAE*	.
Vibriophage_1.191.O._10N.286.52.B4	4	4	>Vibriophage_1.191.O._10N.286.52.B4_4 MFDKLKNLFASTTKTPVIGVDQLPSAATGNYDAPYEYAQLNGDKFVNGFGVTQLQMIDYWTLRNRSIQLYNENIYAEGLINRFITNIVNTGLTLEAKPVASILGVEQETLNKWTDDVEARFTMYCNNPQLVDYYGEKTLSQLQTQRELQALVEGDVLVVHHFDTKTNLPKIQLISSNCIQSPLDGDGGVADGHYLEHGVEFDAKGREIAYHVLKEDGEYVRYPRVGARSGRRVANLYRPGKRIMGQARGMPLIGNVLQSLREIDRYRDSVQRKALATSFLALAVEKDADTIGAKPLASAASRSANISSSDGSYKLNLKNFNPGVFIDDMPAGHKIKMMGSDGTDLSFGDFEAAIINSVAWS…	.
Vibriophage_1.193.O._10N.286.52.C6	130	130	>Vibriophage_1.193.O._10N.286.52.C6_130 MPKDSKQASRINARKQKRLDKAAQSSTTEQRASKRQVSTAGISLIKNLVEVCKPYELSSSQKYKTYALMMMDDAVWSGFDSRATAIERAQASGRIKYRKSSEKSKAAKDFLKYCIKNMYDQTTRSVGRSSAEMVKNGGAPHEMVLWKQQGEYADHWSLKKLAYIDPATLDIAKPFITTANGDEILSIRQTAAAFTDLNGVANINITKSLSGYQDIDWRKIAMSAYSATSSTPMGNSPLDAAYTPWREKQFLQETMLIGVTRDFSGVPVLRLPSEVIEAAEGDDNSPEAAQVRALTNNMEMMHTADATYVILPSDSQSESGTGLRDYDMEFKGIEGSGKNFAIEDIIEQKKRAIYNVLSA…	.
Vibriophage_1.194.O._10N.286.54.B1	10	10	>Vibriophage_1.194.O._10N.286.54.B1_10 MADQDQFEPVAVAGYERSGSYGKVDVIDEYQPELRGRRGRRTIRQMTNDETIGAMRFGIDAFFRGVTFYVDAPKDDELDPDEVERYRLWTENTLFNDLGDPSDRYQCLTWDDFILNALTCLDFGWSYFDVPVYKKADGTIGIADLMPVAQETLDGWQLDEKQRVTGLYQRTPAGMTGPWDRLVPRERALHFVASPYKSSPEGRSAYRHIYRPWYYKQKLIAIEAILAERGTGFPVIYAPGSLKQQANAGDAASKRICDFYEDLVQNIKRNSQSGAVIYADPYKTISENGSIGWSSTRGVELKLETPNVSNSGDIDRAIKRHDASIARGLLATFLMLGTDGKGGSLSLGQDQSNLFLKAIS…	.
Vibriophage_1.195.O._10N.286.54.C8	10	10	>Vibriophage_1.195.O._10N.286.54.C8_10 MADQDQFEPVAVAGYERSGSYGKVDVIDEYQPELRGRRGRRTIRQMTNDETIGAMRFGIDAFFRGVTFYVDAPKDDELDPDEVERYRLWTENTLFNDLGDPSDRYQCLTWDDFILNALTCLDFGWSYFDVPVYKKADGTIGIADLMPVAQETLDGWQLDEKQRVTGLYQRTPAGMTGPWDRLVPRERALHFVASPYKSSPEGRSAYRHIYRPWYYKQKLIAIEAILAERGTGFPVIYAPGSLKQQANAGDAASKRICDFYEDLVQNIKRNSQSGAVIYADPYKTISENGSIGWSSTRGVELKLETPNVSNSGDIDRAIKRHDASIARGLLATFLMLGTDGKGGSLSLGQDQSNLFLKAIS…	.
Vibriophage_1.196.O._10N.286.54.E12	10	10	>Vibriophage_1.196.O._10N.286.54.E12_10 MADQDQFEPVAVAGYERSGSYGKVDVIDEYQPELRGRRGRRTIRQMTNDETIGAMRFGIDAFFRGVTFYVDAPKDDELDPDEVERYRLWTENTLFNDLGDPSDRYQCLTWDDFILNALTCLDFGWSYFDVPVYKKADGTIGIADLMPVAQETLDGWQLDEKQRVTGLYQRTPAGMTGPWDRLVPRERALHFVASPYKSSPEGRSAYRHIYRPWYYKQKLIAIEAILAERGTGFPVIYAPGSLKQQANAGDAASKRICDFYEDLVQNIKRNSQSGAVIYADPYKTISENGSIGWSSTRGVELKLETPNVSNSGDIDRAIKRHDASIARGLLATFLMLGTDGKGGSLSLGQDQSNLFLKAI…	.
Vibriophage_1.197.A._10N.286.54.F2	3	3	>Vibriophage_1.197.A._10N.286.54.F2_3 MSVNNEHPLYTARKNLRGRIRDCMTGTDRVKSKTTRYLPLPDPVCNSANDDRYLSYLMGAYFINLPARTVRAFSGLVQRKEHDIELIKPLEYMYEDADGNGTSLQQMIGYALDECETLGNFGILTKMPIANEVNKSNESAFMPTLHIYDEEQIINWRVTNGKLSMVVLLEADEVPKPTDMFETQIVATYRVLYIGEDGKLHEDLYKGQEREAIINDFYADDYYSGIVSVGDSWEVTKSTYNERKEIPFTFCGAISNEPGLDQSPIENICDFALKMYQVSADEMLNVHNASGGVLTITSNYDMDSWKEMNGSTDINVNFGAVHLGEGGAMNYVQASEATMINSVMDRLMTLAIAQGAQVIMP…	.
Vibriophage_1.198.A._10N.286.54.F4	4	4	>Vibriophage_1.198.A._10N.286.54.F4_4 MSTLTPVYHPDYLENAPQWLRNWDCVMDSIKRKKQTYLPNLGAIPPEAKTDPEVTALAAKIDKDWEDLTWRLANYVNIVTPTMNAITGAIMRKEPQFDTMDNPVLDGLLSNIDGKGNGLDQESKQCINAVQWGSRAGWLVRSHPESATMADWGKGKKLPTAVFYDSLHIIDWDVDYVDGEEKLIYLSLLEDYQDRESGVYVSKQRLINHRLIDGLCEYQVVTDDEYNDEWIPVTVNNKQINQIPFFMASSQSNEWCIDSTPLTSLAEISLSIYVMNAYSNKAMILANEAKWHVDMGEMDDKMNNEMNPLGFTLAGRMPYYTKGGSVDVIQAQFSPETENKVEKLFTQAVRVGANLFEQQGN…	.
Vibriophage_1.198.B._10N.286.54.F4	4	4	>Vibriophage_1.198.B._10N.286.54.F4_4 MSTLTPVYHPDYLENAPQWLRNWDCVMDSIKRKKQTYLPNLGAIPPEAKTDPEVTALAAKIDKDWEDLTWRLANYVNIVTPTMNAITGAIMRKEPQFDTMDNPVLDGLLSNIDGKGNGLDQESKQCINAVQWGSRAGWLVRSHPESATMADWGKGKKLPTAVFYDSLHIIDWDVDYVDGEEKLIYLSLLEDYQDRESGVYVSKQRLINHRLIDGLCEYQVVTDDEYNDEWIPVTVNNKQINQIPFFMASSQSNEWCIDSTPLTSLAEISLSIYVMNAYSNKAMILANEAKWHVDMGEMDDKMNNEMNPLGFTLAGRMPYYTKGGSVDVIQAQFSPETENKVEKLFTQAVRVGANLFEQQGN…	.
Vibriophage_1.199.A._10N.286.55.C10	7	7	>Vibriophage_1.199.A._10N.286.55.C10_7 MKYRQLDSGILVQCDKKTHLADGLVNVASGLGTSKAKRSHNMWQYEAVNNWQQLDAIFNSNWIARAIVEEWARAMVREWRSIKCADAELIEAEEARLCVKQEVEEAICWARLYGGGGIVMITNQDLEKPLRLDRIKKGGLEKLLTFDRWDLTPSGETNTYDMLSDNYLRPEYFTLAGGSQRIHHSHIAFFNGGKLPKRQARVNFGWGDSELRRCMEEIGDAVAAKGGISELMQEANIDVITRQGLTDELTTDQDDSIIKRYELFSQMKSIVQMALLDGDEKLDRQTLNLSGVSNVLEVLMTWVCGASRMPATELFGTSETGLNSTGDGSRKQYHNAIRSQQNGTLMKSMRQLDEVLVRSA…	.
Vibriophage_1.199.B._10N.286.55.C10	7	7	>Vibriophage_1.199.B._10N.286.55.C10_7 MKYRQLDSGILVQCDKKTHLADGLVNVASGLGTSKAKRSHNMWQYEAVNNWQQLDAIFNSNWIARAIVEEWARAMVREWRSIKCADAELIEAEEARLCVKQEVEEAICWARLYGGGGIVMITNQDLEKPLRLDRIKKGGLEKLLTFDRWDLTPSGETNTYDMLSDNYLRPEYFTLAGGSQRIHHSHIAFFNGGKLPKRQARVNFGWGDSELRRCMEEIGDAVAAKGGISELMQEANIDVITRQGLTDELTTDQDDSIIKRYELFSQMKSIVQMALLDGDEKLDRQTLNLSGVSNVLEVLMTWVCGASRMPATELFGTSETGLNSTGDGSRKQYHNAIRSQQNGTLMKSMRQLDEVLVRSA…	.
Vibriophage_1.200.O._10N.286.55.E1	10	10	>Vibriophage_1.200.O._10N.286.55.E1_10 MADQDQFEPVAVAGYERSGSYGKVDVIDEYQPELRGRRGRRTIRQMTNDETIGAMRFGIDAFFRGVTFYVDAPKDDELDPDEVERYRLWTENTLFNDLGDPSDRYQCLTWDDFILNALTCLDFGWSYFDVPVYKKADGTIGIADLMPVAQETLDGWQLDEKQRVTGLYQRTPAGMTGPWDRLVPRERALHFVASPYKSSPEGRSAYRHIYRPWYYKQKLIAIEAILAERGTGFPVIYAPGSLKQQANAGDAASKRICDFYEDLVQNIKRNSQSGAVIYADPYKTISENGSIGWSSTRGVELKLETPNVSNSGDIDRAIKRHDASIARGLLATFLMLGTDGKGGSLSLGQDQSNLFLKAIS…	.
Vibriophage_1.201.B._10N.286.55.F1	6	6	>Vibriophage_1.201.B._10N.286.55.F1_6 MFDKLKNLFASAPKTPVIGVDQLPSAAAGNYEAPYEYAQLNGDKFVNGFGATQLLDIDYWTLRHRSKQLYAENLYAEGLINRFITNIVNTGLTLEAKPVASILGIEQETLNKWTDDVEARFTMYCNNPKMVDFYGEKTLSQLQTQRELQALVEGDVLIVYHFDNKTKMPKVQLISSDCVQSPIDAAKTVANGHRVDHGVEFDRENREVAYHAIKDDGTHVRFPRVGARSGRVVANLYRPGKRLIGQVRGMPLIGNVLQSLREIDRYRDSVQRKALATSFLALAVEKDADTMGAKPLASAASRSTNISSTDGAYKLKMKNFNPGVFIDDMPAGHKIKMMGSDGTDLSFGDFEAAIINSVCWS…	.
Vibriophage_1.202.O._10N.222.45.E8	19	19	>Vibriophage_1.202.O._10N.222.45.E8_19 MTEETQTLIKQDEHTPDSVYHIDSSPEAVDANSWMTSYSDLFYNDSENYWEPPISRQGLSETSRANAYHCSILKARANHVAARFTGGGGLTRRQVQFFGNNYFTFGDAAFLKIRNGFGVPVRLHPLAGMHMRRRKNGDFVMLGRDSSQRVYKQKDIIFLPQDDLQQQIYGVPDYLGSLQSSLLNKDATLFRRRYFKNGAHMGFIFYASDPNLSEEDEKKMKETIASSKGVGNFRSMFVNIPNGKEKGIQLIPVGDIATKDEFERIKNITAQDILVGHRYPAGKGGMMPQPGSTFPDPEKVGREYAKDEIIPVCELIMDEVNNDPEIRNLKHLHLKFDIVIGTEA*	.
Vibriophage_1.204.O._10N.222.46.F12	17	17	>Vibriophage_1.204.O._10N.222.46.F12_17 MSTVSQRWSALESEKQPYMNRGEQYSRWTLSHVFPPESYNGNISLDKDWDSVGAQSVNHLSNKLMLTLFAPARPFFRLDAEEAALTKMAQELGVDEAKVKLMLSRAEKAAVKRLNKKNARTALAHLLKLLVVTGNALFYLPENGKARTYSLRDYVVQRDSQGDLQELILREEFTLDQLTEDERSQVLSAKGARSSDKVKLYTWVIRQGDKFQVTQFADDITLSGNGEYTEKELPYIPVTWNLITGDHYGVGHVEEYQGEFHTIDVLQQSLVEGAAVAAQLKFLVNPNGSADVEELNNADNGDYVWGSPDDVTTVNIDKVQDWSVLQGIISQAEQRIGRGFLVNSAITRDAERVTAEEIR…	.
Vibriophage_1.205.O._10N.222.51.A7	3	3	>Vibriophage_1.205.O._10N.222.51.A7_3 MKKFSTRELSDLMGDIDAQPDWRTPANKCCQYYDSEQLPPDVKARLQDMGQPELVFNLIKPVVNGVLGMEARTRSDLIITADDPNEEIEDMVNALNEQYKDVRRLCDAEIAESDAYASMIKAGVGWMELYRNPYPMQSPYKMHFVHRDEIYWDSNCKQRDLSDCRWLLRRRWIDYDEAYTMFPDKKDILKRSINNDWDSFIGDVSTQAIEGNNPGYESAWAEYQKFTRKETEWLQPKRKRVLLQCVYYSVFEQKVFLEFENGRVEEYDNTNRIQNAFVATGKATVRVAPVRSIREAWFVGPTKVRDVPCKAPHGWFPLVPLWGYRRDANNMPYGMIADMISPQDSVNFRYIKLTAALNHKT…	.
Vibriophage_1.206.O._10N.222.51.B10	3	3	>Vibriophage_1.206.O._10N.222.51.B10_3 MATQKKSGVDQVHPEYEQNIDRWMQVDDVIEARVKCEGTKYLPKPNSQINECAPKAEYYTFHGQIDNDMYNAACMRHIGEVRTNDIRYEQYKQRAMFYNFTRRTKDGMVGAIFRKDPKVEVPEQLEYLIRDVDGAGTNLTQQSRMVLDQDLRKGRAFLLVDMPNSDSPASLADVNSGLMVPRIQKYEAQDVINWKTQRIGSTVKVCMVVLRERKDVAEDMFSHECEKQYRVLMINSEGYYEQRLYQDDESYEVYDVRVNGQRINYIPGYFVGSEENDSTVDGAPLYDLSEVNIAHYRNSADNEESSFIVGQPTLVIAPSADFGSPEQFAQANPNGVAVGSRSGINVGAGGSAQMLQASEN…	.
Vibriophage_1.207.B._10N.222.51.C2	22	22	>Vibriophage_1.207.B._10N.222.51.C2_22 MGSINVHPQYTAMLPLWKKGSDCFEGEDAIKAAGTDYLKPTEGMILDGYGSSDTESLGNKNYDAYKSRAIFPDIYADAVEASIGILHRNDPVIELPEKMKDLMDEITLQGESIPMLLRAINAAQLTTGRIGILGDLMVKEGKARPHIVRYAGDTIVNWNDTSIDFDANDTKLVVLDESRYVQQDDMSWEYQTMYRILALTVDGRLADQGQYSSILLQEQETYDLAALTYEKTPNMMGTTLKEIPFSFINSKDIATAPDQPPLNGLANLCLAIYRGEADYRQTLFMQGQETLVRIGANGGKDDESVRTGTGSRMDIPQGGDAKYIGISSSGLAEQRQALANDYSRAMNKSGQVTDASSRSA…	.
Vibriophage_1.208.B._10N.222.52.A7	6	6	>Vibriophage_1.208.B._10N.222.52.A7_6 MSSISVYQWGEPEQQASQIMFKYGEWQSYKEPAMAQWEEIESYLYATDTSNLNDAFDHTTHIPVLAEVKDDLEAIMYSTVLPHDDWLGWRPFDLDAAKLEKRDKALAYVNNRNNLNNFRHTMRKIIHDYIVYGNSFEMTVHVDETKEDSQGNLIAGYVGPKPKRISPYDICFDPTVDDFERTPKIIRSVMSIGDFMADAERHGWNTTAVDAVLERRNSVHTTSFEEQHKNQQYTPEGFNSIEAYMQSGQVEVLWFYGDIWDDTTNTLHAGRCIGVVDRFNVLFNDDCPNARIHKAGWGLRPDNLWAQSPLAQIVGLNYQINHRENAKSTAMDKFIYPDRVLAGDVEEVYDDETGQVRYLAT…	.
Vibriophage_1.209.O._10N.222.52.B2	11	11	>Vibriophage_1.209.O._10N.222.52.B2_11 MKAVLDMLTKYTKPEDKFTDELLVDYNTMLTARNGWEEECRELKEFLDATDTSTTSSSDNEFANTVTIPKLGQIRTNLITNYLGHLFPNREWAQWVGGNTKEETVEFKNVIQGYVRSKLEHSEAETVLETVLEDWVETGLCCTRTRYVTELKDNLDETQTTLYAGAKVRRIHPFNVVYDISADTLTEARKYIREVYSMGELQQMINEDKNSFLTQEQFDEIRTRRVELRNAFNSYKRQDSIKSKLAEDAGFGTLLNYYQGNTVEVILCYGNFYDLDTGELMQNYRITIVDQKEIVEKVALQNVDGGDDIALSVWQKRAGTLAPMSPLASIVGLQHKLDKLENTRADLFDNIANPDIIETG…	.
Vibriophage_1.210.O._10N.222.52.C2	12	12	>Vibriophage_1.210.O._10N.222.52.C2_12 MSKNNRNNRKKSKLTANSGNGNARNAPQRSSRIGSSNVGYELVGGYNGADRKRQVWDQAGYPELVLPEMLWNSSRRNGIARGILNLKAGESWQDDPIIYDGDEDPKRREANPTEFEVAIDKWAEEWELWERLAGADKRQMVMRYSGIIIFAREPEAAKPEDEMQVLAGPEAITKLMPVFETEIEVLEGIQDPMSPDYGQPKNFHFRSETTGSRNTWIERDFTLHPSRVVTFAEGADDGSIYGISEFESYYNALLDLEKIRMSGGEGFYKNASQKISINLDPKLTQGLSEDEQDAFDENIDDFNRDMNKALVLAGAEAKSLQATMSDPKEYAQLAYNEIAAGSGIPLTIIIGMQTGRLASD…	.
Vibriophage_1.211.A._10N.222.52.F11	4	4	>Vibriophage_1.211.A._10N.222.52.F11_4 MAKSKTAKSKIEQLYDKPVKPKKEDNDNGGLLATARKRAREGASYWKDNWEAAEDDLKFLAGEQWPSQVRTERELEQRPCLVNNVLPTFVDQVLGDQRQNRPSIKVSATNVTRVANPETGEQEDLQIANTSGKSSYDLAEVFTGLIKNIEYNCDAETSYDIAFQSAVESGMGYLRVRSDYLADDSFEQDLIIDHIENQFAVTFDPSAKERDRSDSNWCLIDDTMEKEAFTALYPEASTDPVNSDSVDDMGTWFADNTVRVSEYFTREPVTKEVALLSDGRAVYMDELEPIVDELLQQGVRIVRTRKVKTHKVFWRKITGLDVLEGPVEIPCSTIPVVPVWGKALVIKKKLIFRSIIRHSK…	.
Vibriophage_1.211.B._10N.222.52.F11	4	4	>Vibriophage_1.211.B._10N.222.52.F11_4 MAKSKTAKSKIEQLYDKPVKPKKEDNDNGGLLATARKRAREGASYWKDNWEAAEDDLKFLAGEQWPSQVRTERELEQRPCLVNNVLPTFVDQVLGDQRQNRPSIKVSATNVTRVANPETGEQEDLQIANTSGKSSYDLAEVFTGLIKNIEYNCDAETSYDIAFQSAVESGMGYLRVRSDYLADDSFEQDLIIDHIENQFAVTFDPSAKERDRSDSNWCLIDDTMEKEAFTALYPEASTDPVNSDSVDDMGTWFADNTVRVSEYFTREPVTKEVALLSDGRAVYMDELEPIVDELLQQGVRIVRTRKVKTHKVFWRKITGLDVLEGPVEIPCSTIPVVPVWGKALVIKKKLIFRSIIRHSK…	.
Vibriophage_1.213.O._10N.222.54.F10	4	4	>Vibriophage_1.213.O._10N.222.54.F10_4 MSTLTPVYHPDYLENAPQWCRNYDCVMDNIKRKKQTYLPNLGALPKEAQTNQQIVGLAAKIDKDWEDLTWRLANYVNIVTPTMNAVTGAIMRKEPTFPTDDNPVLIGLSENIDGKGNGLDQEAKQCISAIQWGSRAGWLVRSNPESATMADWGKGNKLPTAVFYDSLHIIDWEVDYVDGEEKLTFLSLLEDYQDREGGVYVSKQRLINHRLINGLCEHQEVTTDDYNDVWEPVTIGGKQVDQIPFFMASSQSNEWCIDSTPLTSLAEISLSIYVMNAYSNKAMILSNEAKWHVDMGEMDDSTNDTMNPLGFTLAGRMPYYTKKGKLEVVQPQFSPETENKVDKLFQQALMVGASLFQQQG…	.
Vibriophage_1.214.O._10N.222.54.F11	3	3	>Vibriophage_1.214.O._10N.222.54.F11_3 MKPNNPPAYGIKPARSRASYAVREAIVSGIKQNAHERSIAENVVSNRGSGNDRARDLTARSGALFNSSNYGYFLTGRSHNANLKRSVWDVAGYPEIVYFEDHWNMHRRNGVANACINLMVNKTWQDKPEITDGELSDDEKAKNKGKPRTKFEREVQYLIKKFKLFRVLKGFDRRQRVGRYGGIFIGVKEVVKQDRQYPIRAVGVKSITKLTPLFESQLSINPSHIETDLGSERYGDPTHFEYQSYVPGSMSPLEHSDDVIHWTRAFAWGEGADDGTIFGIPHLEAIFNTLLDMEKTAAAAAEGLYKNAKQRTVLNINNEVATNGLSDDELDAFEESVDDFSEGFDNMLTTHGMEVQTLNS…	.
Vibriophage_1.215.A._10N.222.54.F7	12	12	>Vibriophage_1.215.A._10N.222.54.F7_12 MADKTENNEANLNARLITGESFDVFDGLVSVDYAAKEEKADTRQKQEGITVSVQAAGGGTGSVIVPRFSPVALSLFAEDSPSLAPCISAMEINIDGTGFDIVPSDKMITEDASGKPIEYADDPLYKSLVDLFTNPYPGQTMITIRKNLRRDLEHTGNGYLEFLLNNENEILFFKYLDARYTRLMEYTDQDKTEVNVPVIRNGREFDARLSRNERRYLYQKGSTARYLKELGATRDLNAKTGVWSTKGSRIKLANRASAVIHFTVDKDHNNEYGLPRWISQVRSMSGEVQAENLNLNYFNNGGIPPVIVFLQNGTLDRDSKRALNSALQGSADSKNRGVVVETQSNGGSLDKAASVGIKVE…	.
Vibriophage_1.215.B._10N.222.54.F7	12	12	>Vibriophage_1.215.B._10N.222.54.F7_12 MADKTENNEANLNARLITGESFDVFDGLVSVDYAAKEEKADTRQKQEGITVSVQAAGGGTGSVIVPRFSPVALSLFAEDSPSLAPCISAMEINIDGTGFDIVPSDKMITEDASGKPIEYADDPLYKSLVDLFTNPYPGQTMITIRKNLRRDLEHTGNGYLEFLLNNENEILFFKYLDARYTRLMEYTDQDKTEVNVPVIRNGREFDARLSRNERRYLYQKGSTARYLKELGATRDLNAKTGVWSTKGSRIKLANRASAVIHFTVDKDHNNEYGLPRWISQVRSMSGEVQAENLNLNYFNNGGIPPVIVFLQNGTLDRDSKRALNSALQGSADSKNRGVVVETQSNGGSLDKAASVGIKVE…	.
Vibriophage_1.216.O._10N.222.55.C12	4	4	>Vibriophage_1.216.O._10N.222.55.C12_4 MSTLTPVYHPDYLENAPQWCRNYDCVMDNIKRKKQEYLPNLGALPKEAQTNQQIVGLAAKIDKDWEDLTWRLANYVNIVTPTMNAVTGAIMRKEPTFPTDDNPVLIGLSENIDGKGNGLDQEAKQCISAIQWGSRAGWLVRSNPESATMADWGKGNKLPTAVFYDSLHIIDWEVDYVDGEEKLTFLSLLEDYQDREGGVYVSKQRLINHRLINGLCEHQEVTTDDYNDVWEPVTIGGKQVDQIPFFMASSQSNEWCIDSTPLTSLAEISLSIYVMNAYSNKAMILSNEAKWHVDMGEMDDGTNDTMNPLGFTLAGRMPYYTKKGKLEVVQPQFSPETENKVDKLFQQALMVGASLFQQQG…	.
Vibriophage_1.217.O._10N.261.45.A1	28	28	>Vibriophage_1.217.O._10N.261.45.A1_28 MTQIVDVNGQPLKADKTLLSEDIAKAYTTSVRNPRPASVASTLNPLRLAGLLRSVVDGNNPQDYMTLAEEMEERDLHYAAQLRTRKLAVAAIEPTVEPASDEQVDLDMADRVRDIMAEDQIPELFFDLLDGLGKGLAVVQVLWDTKQTPWKPQDYKWVDPRYLRADQDTLEDILLISDSAPSGEPLEPYKFMVHTPRSKSGIVWRNGLARLVAVMYMLKSFTVRDWWAFAEVFGIPVRVGKYGPNASAEDINTLVNAIGRIASDAGAAIPESMKLELIETAKGNGGETLFENMARWCDEQTSKAVLGQTMTADNGSSQSQANVHNEVRMDIAKWDARQLEACVNEYLVKPYVILNWGVQE…	.
Vibriophage_1.219.O._10N.261.45.E2	28	28	>Vibriophage_1.219.O._10N.261.45.E2_28 MTQIVDVNGQPLKADKTLLSEDIAKAYTTSVRNPRPASVASTLNPLRLAGLLRSVVDGNNPQDYMTLAEEMEERDLHYAAQLRTRKLAVAAIEPTVEPASDEQVDLDMADRVRDIMAEDQIPELFFDLLDGLGKGLAVVQVLWDTKQTPWKPQDYKWVDPRYLRADQDTLEDILLISDSAPSGEPLEPYKFMVHTPRSKSGIVWRNGLARLVAVMYMLKSFTVRDWWAFAEVFGIPVRVGKYGPNASAEDINTLVNAIGRIASDAGAAIPESMKLELIETAKGNGGETLFENMARWCDEQTSKAVLGQTMTADNGSSQSQANVHNEVRMDIAKWDARQLEACVNEYLVKPYVILNWGVQE…	.
Vibriophage_1.223.O._10N.261.48.A9	5	5	>Vibriophage_1.223.O._10N.261.48.A9_5 MFEKLKNLFAGEAKTPIIGVDQLPSAAAGNYSPPFEYATLSGDKFVNGFGTTQLQMIDYWTLRNRSIQLYNENIYASGLINRFITNIVNTGLTLEAKPVASILGVEQETLNKWTDDVEARFTMYCNNPKLVDYYGEKTLSQLQVQRELQALVEGDVLRVHHFDTKTNLPKIQLISSNCVQSPLDGDGGVADGHYVDHGVEFDAQGREVAYHVLKEDGTYVRYPRTGAKSGRVVADLYRPGKRIMGQARGMPLLGNVLQSLREIDRYRDSVQRKALATSFLALAVEKDAGTIGAKPLASAASRSANISSNDGAYKLNLKNFNPGVFIDDMPAGHKIKMMGSDGTDLSFGDFEAAIINSVAWS…	.
Vibriophage_1.224.A._10N.261.48.B1	45	45	>Vibriophage_1.224.A._10N.261.48.B1_45 MDMKPARFKSTEAEKMKEMFLAAQAGASEHHTAIAHWENLISPPKVVDSNEVEQTRSEITLKHIRKLLEWRYPVLEQAFLAKEDLYAPKGRDEYDGQLAQFHRTLLNYQLNNEMDKTTIITRAVRAYMNQATAIGYLGWNMKKEKALQIDAIFGYGFVAKSSPMYEVLEKEYIEINKILSEHPNRKTSIPLHMVEGASHYAKYSSVKDVTIKGFTQNMSKKDVLIANHPTINILNVYDVYGAPECKTNLQDSPYVFYKYPEYIYELQRNEDYDTKDIDWTTVESITPAGNTGISYDAGDVRNQVEVIEFWGMYDLNEDGQVEPCRVLWVDGHILEAIPNPYPDKKHPFYSAAYLPAPKLD…	.
Vibriophage_1.225.O._10N.261.48.B7	6	6	>Vibriophage_1.225.O._10N.261.48.B7_6 MFDKLKNLFASAPKTPVIVVDQLPSAAAGNYDAPYEYAQLNGDKFVNGFGATQLLDIDYWTLRHRSKQLYAENLYAEGLINRFITNIVNTGLTLEAKPVASILGIEQETLNKWTDDVEARFTMYCNNPKMVDFYGEKTLSQLQTQRELQALVEGDVLIVYHFDNKTKMPKVQLISSDCVQSPIDAAKTVANGHRVDRGVEFDRENREVAYHAIKDDGTHVRFPRVGARSGRVVAKLYRPGKRLIGQVRGMPLIGNVLQSLREIDRYRDSVQRKALATSFLALAVEKDADTIGAKPLASAASRSANISSTDGAYKLKMKNFNPGVFIDDMPAGHKIKMMGSDGTDLSFGDFEAAIINSVCWS…	.
Vibriophage_1.226.O._10N.261.48.E5	3	3	>Vibriophage_1.226.O._10N.261.48.E5_3 MATQKKSGVDQVHPEYCKNIDRWMQVDDVIEARVKCEGTKYLPKPNSQINECAPKPEYYTFHGQLDNDMYNAACMRHMGEVRTNDIRYEQYKQRAMFYNFTRRTKDGMVGAIFRKDPKVEVPEQLEYLIRDVDGAGTNLTQQSRMVLDQDLRKGRAFLLVDMPSSDSPASLADVNSGLMVPRIQKYEAQDVINWKTQRIGSTVKVCMVVLRERKDIAEDMFSHECEKQYRVLMINSEGYYEQRLYQDDESYEVYDVRVNGQRINYIPGYFVGSEENDSTVDGAPLYDLSEVNIAHYRNSADNEESSFIVGQPTLVIAPSADFGSPEQFAQANPNGVAVGSRSGINVGSGGSAQMLQASENN…	.
Vibriophage_1.228.O._10N.261.49.C1	3	3	>Vibriophage_1.228.O._10N.261.49.C1_3 MATQKKSGVDQVHPEYCKNIDRWMQVDDVIEARVKCEGTTYLPKPNSQINECAPKTEYYTFHGQLDNDMYNAACMRHIGEVRTNDIRYEQYKQRAMFYNFTRRTKDGMVGAIFRKDPKVEVPEQLEYLIRDVDGAGTNLTQQSRMVLDQDLRKGRAFLLVDMPSSDSPASLADVNSGLMVPRIQKYEAQDVINWKTKRIGSTVKVCMVVLRERKDVAEDMFSHECEKQYRVLMINSEGYYEQRLYQDDESFEVYDVRVNGQRINYIPGYFVGSEENDSTVDGAPLYDLSEVNIAHYRNSADNEESSFIVGQPTLVIAPSEQLGSAQQFAEANPNGVAVGSRSGINVGAGGDAKMLQASENN…	.
Vibriophage_1.231.O._10N.261.49.F8	5	5	>Vibriophage_1.231.O._10N.261.49.F8_5 MSTLTPVYHPSYLENSPQWVRNFDCVMDSIKRKKQEYLPNLGALPKEAQTNPKIAGLAAKIDKDWEDLTWRLANYVNIVTPTMNAVTGAVMRKEPTFPTDDNPVLIGLESNIDGKGNGLDQEAKQCINAIQWGSRAGWLVRSNPESATMADWGKGKKLPTAVFYDSLHIIDWDVDYVDGEEKLTFLSLLEDYQDREGGVYVTKQRLINHRLNEGLCEYQTITDDDYNDIWEPVVVNGDWIDQIPFFMASSQSNEWCIDSTPLTSLAEISLSIYVMNAYSNKAMILSNEAKWHVDMGEMDDSTNDTMNPLGFTLAGRMPYYTKKGKLEVVQPQFSPETENKVDKLFQQALMVGASLFQQQGN…	.
Vibriophage_1.232.O._10N.261.51.E11	5	5	>Vibriophage_1.232.O._10N.261.51.E11_5 MTGEYREIPGQEIPDEHTDVDQSGFGLSLEDAETPNTLSKWLALSESIYETSQDFYEQSLQREWEVTARHWNNQHASSSKFNSESYKYRSRLFRPLTRTTERNSSASTAAAMFSNMDVIDIKATNPIDEYGVQGAAVVKSLLQYRLKHDVKWYLTAMGAWQDAFNYGPCVSYVHWDYLERPKDNIDEQQEAGQVLDLTDVDFDVNEYSGSTIELAGPGNADNDDEELEFDDQVETFGGMRDQEDAPLQYEESETEMEIVKDQLCIDLVPPEYFRADPACDWRDVINSSPYVIRIVPMYVTDVEDRMEAGDWMELGRAQILSAGDKNLEYDAVRRAREGDDRADSIDDTTRTEDTDFEVVF…	.
Vibriophage_1.233.A._10N.261.51.E6	3	3	>Vibriophage_1.233.A._10N.261.51.E6_3 MATQKKSGVDQVHPEYCKNIDRWMQVDDVIEARVKCEGTKYLPKPNSQINECAPKAEYYTFHGQLDNDMYNAACMRHIGEVRTNDIRYEQYKQRAMFYNFTRRTKDGMVGAIFRKDPKVEVPEQLEYLIRDVDGAGTNLTQQSRMVLDQDLRKGRAFLLVDMPSSDSPASLADVNSGLMVPRIQKYEAQDVINWKTQRIGSTVKVCMVVLRERKDIAEDMFSHECEKQYRVLMINSEGYYEQRLYQDDESYEVYDVRVNGQRINYIPGYFVGSEENDSTVDGAPLYDLSEVNIAHYRNSADNEESSFIVGQPTLVIAPSADFGSPEQFAQANPNGVAVGSRSGINVGSGGSAQMLQASENN…	.
Vibriophage_1.233.B._10N.261.51.E6	3	3	>Vibriophage_1.233.B._10N.261.51.E6_3 MATQKKSGVDQVHPEYCKNIDRWMQVDDVIEARVKCEGTKYLPKPNSQINECAPKAEYYTFHGQLDNDMYNAACMRHIGEVRTNDIRYEQYKQRAMFYNFTRRTKDGMVGAIFRKDPKVEVPEQLEYLIRDVDGAGTNLTQQSRMVLDQDLRKGRAFLLVDMPSSDSPASLADVNSGLMVPRIQKYEAQDVINWKTQRIGSTVKVCMVVLRERKDIAEDMFSHECEKQYRVLMINSEGYYEQRLYQDDESYEVYDVRVNGQRINYIPGYFVGSEENDSTVDGAPLYDLSEVNIAHYRNSADNEESSFIVGQPTLVIAPSADFGSPEQFAQANPNGVAVGSRSGINVGSGGSAQMLQASENN…	.
Vibriophage_1.235.O._10N.261.52.B2	8	8	>Vibriophage_1.235.O._10N.261.52.B2_8 MSTKVAELRKFLTQDEPSQWVSYLWDTYNNQRREKIEEWKEMRDYIFATDTSTTSNGALPWKNTTTLPKLCQIRDNLHSNYLSALFPNDSWLRWQGYSVEDSLIEKAANIEAYMANKTRVSDFRNVMSQTLLDYIDYGNAFAYPDFVSQMKEMPDGTVLPAFVGPVGRRISPLDIVFNPLANSFDETHKVVRSIKSLGEVKKLAETNPDQAFWKEALDSRLEKQSLMGSYSQEDFDKAVGYSADGFGNMYEYFMSDYMEVLEFYGDYHNTETGELKTDMIITVVDRCKTVREEKMPQWYAGSPIVHVSWRKRPDNLWGMGPLDNLVGLQYRLDHLENLKADAMDLIIHPPLKIIGEVEQFR…	.
Vibriophage_1.236.O._10N.261.52.C4	4	4	>Vibriophage_1.236.O._10N.261.52.C4_4 MSTLTPVYHPDYLENAPQWCRNYDCVMDSIKRKKQTYLPNLGAIPPEAKTDPKVTALAAKIDKDWEDLTWRLANYVNIVTPTMNAITGAIMRKEPTFPTEDNPVLEGLKSNIDGKGNGLDQESKQCINAVQWGSRAGWLVRSHPESATMADWGKGKKLPTAVFYDSLHIIDWDVDYVDGEEKLVYLSLLEDYQDRESGVYVSKQRLINHRLIDGLCEYQVVTDDEYNDEWISVTVNSKQINQIPFFMASSQSNEWCIDSTPLTSLAEISLSIYVMNAYSNKAMILANEAKWHVDMGDMDETMNGNMNPLGFTLAGRMPYYTKGGSVDVIQAQFSPETENKVEKLFTQAVRVGANLFEQQGN…	.
Vibriophage_1.237.A._10N.261.52.C5	11	11	>Vibriophage_1.237.A._10N.261.52.C5_11 MADQDQFEPIAVAGYERSGSYGKVDVIDEYQPELRGRKGRRTIRQMTNDETIGAMRFGIDAFFRGVTFYVDKAPDEELNADEAEKYRLWAENTLFNDLGDPSDRYQCLTWDDFILNALSCLDFGWSYFDVPVYKKADGTIGIADLMLVTQETLDGWQLDDKQRVTGLYQRTPAGMTGPWDRLVPRERAIHFVASPYKSSPEGRSAFRHIYRPWYYKQKLIAIEAILAERGTGFPVIYAPGSLKQQANAGDAKAAEICAFYEDLVQNIKRNSQSGAVIYADPYKTVSADGAIGWSSTRGVELKLETPSVSNSGDIDRAIKRHDAAIARGLLATFLMLGTDGKGGSLSLGQDQSNLFLKAIS…	.
Vibriophage_1.237.B._10N.261.52.C5	11	11	>Vibriophage_1.237.B._10N.261.52.C5_11 MADQDQFEPIAVAGYERSGSYGKVDVIDEYQPELRGRKGRRTIRQMTNDETIGAMRFGIDAFFRGVTFYVDKAPDEELNADEAEKYRLWAENTLFNDLGDPSDRYQCLTWDDFILNALSCLDFGWSYFDVPVYKKADGTIGIADLMLVTQETLDGWQLDDKQRVTGLYQRTPAGMTGPWDRLVPRERAIHFVASPYKSSPEGRSAFRHIYRPWYYKQKLIAIEAILAERGTGFPVIYAPGSLKQQANAGDAKAAEICAFYEDLVQNIKRNSQSGAVIYADPYKTVSADGAIGWSSTRGVELKLETPSVSNSGDIDRAIKRHDAAIARGLLATFLMLGTDGKGGSLSLGQDQSNLFLKAIS…	.
Vibriophage_1.238.A._10N.261.52.F10	30	30	>Vibriophage_1.238.A._10N.261.52.F10_30 MATTSNIPEGWSKAPTLAELNQNFEDSKGSHDIAMNERRVSLDILNATGSARKKTRKGFSDVHPQVARKHAEWRYAALSEAFLANQDVYRLKPRTAQDKESAHQNEVLLNYQWNNQIDKVGFVDELVRTGVDEGTAFIRVGWETVAGGMEPKNIYDYFPATSQAQVEELQKAAVVQQSDPYAYKAHVPEHIQEALRLTVQLQKPVYPVFKETIEVEALPLVNQPTLEVCNSANLYIDPLCQGDLDKANFAIYSFETSKADLNLHEHYFDVDKIKVDTGSILNAPDHEVSGDESFNFKDDSRVKFVAYEYWGFWDVDGSGVTTPFVATWVNDTLIRMEENPYPDKKIPFESVQYLPRRKQ…	.
Vibriophage_1.238.B._10N.261.52.F10	31	31	>Vibriophage_1.238.B._10N.261.52.F10_31 MATTSNIPEGWSKAPTLAELNQNFEDSKGSHDIAMNERRVSLDILNATGSARKKTRKGFSDVHPQVARKHAEWRYAALSEAFLANQDVYRLKPRTAQDKESAHQNEVLLNYQWNNQIDKVGFVDELVRTGVDEGTAFIRVGWETVAGGMEPKNIYDYFPATSQAQVEELQKAAVVQQSDPYAYKAHVPEHIQEALRLTVQLQKPVYPVFKETIEVEALPLVNQPTLEVCNSANLYIDPLCQGDLDKANFAIYSFETSKADLNLHEHYFDVDKIKVDTGSILNAPDHEVSGDESFNFKDDSRVKFVAYEYWGFWDVDGSGVTTPFVATWVNDTLIRMEENPYPDKKIPFESVQYLPRRKQ…	.
Vibriophage_1.239.O._10N.261.52.F6	3	3	>Vibriophage_1.239.O._10N.261.52.F6_3 MITKTTNPQYDENIKAWIRADDVYNDRIKQKGKKYLPGSNLPKGVDCELEQFLEQRYNNETLPLAVFYNFTNLTLMAAVGAIMRKPPNYQFVDGENESVLDYLADNADGKGNGLTQVARHLLTSQYLKSRGGLLISNPQYTNLADLQSGEVAPRLIPYDADQITDWATEWINGKEVLTFLQLVEKMNKRDYVAGANQSDGGYCYNEQLRVIEFNLVGGKVFYSIEEDGEMIVTDEPVNKNGTQATTIPFHIASSVNNDWTVDPSPLRTMVDLNLQHYIMYNRDMQGRYDLAQLQLSIDVGTEPTAIEDFKNLNPNGAMSGSAVPILTRGGSVSFLQANESNLLSAAPERIESMAVKAGAQL…	.
Vibriophage_1.240.O._10N.261.52.F8	3	3	>Vibriophage_1.240.O._10N.261.52.F8_3 MATQKKSGVDQLHPEYCKNIDRWVQVDDVIEARVKCEGTTYLPKPNSQISECAPKAEYYTFHGQLDNDMYNAACMRHMGEVRTNDIRYEQYKQRAMFYNFTRRTKDGMVGAIFRKDPKVEVPEQLEYLIRDADGAGTNLTQQSRMVLDQDLRKGRAFLLVDMPSSDSPASLADVNSGLMVPRIQKYEAQDVINWKTQRIGSTVSISMVVLRERKDVAEDMFSHECEKQYRVLMINSEGYYEQRLYQDDESFEVYDVRVNGQRINYIPGYFVGSEENDSTVDGAPLYDLSEVNIAHYRNSADNEESSFIVGQPTLVIAPSADFGSPEQFAQANPNGVAVGSRSGINVGSGGSAQMLQASENN…	.
Vibriophage_1.242.O._10N.261.54.B2	3	3	>Vibriophage_1.242.O._10N.261.54.B2_3 MATQKKSGVDQVHPEYCKNIDRWMQVDDVIEARVKCEGTKYLPKPNSQINECAPKAEYYTFHGQLDNDMYNAACMRHIGEVRTNDIRYEQYKQRAMFYNFTRRTKDGMVGAIFRKDPKVEVPEQLEYLIRDVDGAGTNLTQQSRMVLDQDLRKGRAFLLVDMPSSDSPASLADVNSGLMVPRIQKYEAQDLVNWKTQRIGSTVRTSMVVLRERKDIAEDMFSHECEKQYRVLMINSEGYYEQRLYQDDESYEVYDVRVNGQRINYIPGYFVGSEENDSTVDGAPLYDLSEVNIAHYRNSADNEESSFIVGQPTLVIAPSADFGSPEQFAQANPNGVAVGSRSGINVGSGGSAQMLQASENN…	.
Vibriophage_1.243.O._10N.261.54.B5	8	8	>Vibriophage_1.243.O._10N.261.54.B5_8 MKYRQLDSGILVQCDKKTHLADGLVNVASGLGTSKAKRSHNMWQYEAVNNWQQLDAIFNSNWIARAIVEEWARAMVREWRSIKCADAELIEAEEARLCVKQEVEEAICWARLYGGGGIVMITNQDLEKPLRLDKIKKGGLEKLLTFDRWDLTPSGETNTYDMLSDNYLRPEYFTLAGGSQRIHHSHIAFFNGGKLPKRQARVNFGWGDSELRRCMEEIGDAVAAKGGISELMQEANIDVITRTGLTDELTTDQDDAIIKRYELFSQMKSIVQMALLDGDEKLDRQTLNLSGVANVLEVLMTWVCGASRMPATELFGTSETGLNSTGDGSRKQYHNAIRSQQNGTLMKSMRQLDEVLVRSAV…	.
Vibriophage_1.244.A._10N.261.54.C3	6	6	>Vibriophage_1.244.A._10N.261.54.C3_6 MKKTLRENVFGGFNNFGAIFSAPEVNKKTRKDEEKLLQDTDIVSLENDGVDTIVSVGGHASYTDHSVSADLTSQRDKIDEYMALSKHPEVEEAIDNIINDMVTVADDDDPVSVSLDKVDISDELKEQVRDEFRVVLGLMDFYERGYDRVKNWYITGRQACHMVVNDAKKSEGIQKIVILDPRAVRKMRSIKQERVGGIDKITSYEDFYLYDPNVIRQPEGGSRNFQVQKQALKIPTDAMAYVDSGEPQLIDGFVPSLLDNAIRAVNNLVTLEDATVIYAITRAPEKRAFYLDVGSLPKKSAEEYMNLMMGKFKTSVTYDRNTGKIDSGTSHMGIVQDYWLPRREGASATEIAPLQGGSALT…	.
Vibriophage_1.245.O._10N.261.54.C7	34	34	>Vibriophage_1.245.O._10N.261.54.C7_34 MATTSNIPEGWSKAPTLAELNQNFEDSKGSHDIAMNERRVSLDILNATGSARKKTRKGFSDVHPQVARKHAEWRYAALSEAFLANQDVYRLKPRTAQDKESAHQNEVLLNYQWNNQIDKVGFVDELVRTGVDEGTAFIRVGWETVAGGMEPKNIYDYFPATSQAQVEELQKAAVVQQSDPYAYKAHVPEHIQEALRLTVQLQKPIYPVFKETIEVEALPLVNQPTLEVCNSANLYIDPLCQGDLDKANFAIYSFETSKADLNLHEHYFDVDKIKVDTGSILNAPDHEVSGDESFNFKDDSRVKFVAYEYWGFWDVDGSGVTTPFVATWVNDTLIRMEENPYPDKKIPFESVQYLPRRKQV…	.
Vibriophage_1.246.O._10N.261.54.E10	5	5	>Vibriophage_1.246.O._10N.261.54.E10_5 MFDFIGKLNPFKAKDTGTPIIGVDQLPSAAAGNYDAPYEYAQLNGDKFVNGFGATQLQLIDYWTLRNRSIQLYNENIYAEGLINRFITNIVNTGLTLEAKPVASILGVEQETLNKWTDDVEARFTMYCNNPQLVDYYGEKTLSQLQTQRELQALVEGDVLVVHHFDTKTNLPKIQLISSNCIQSPLDGDGGVADGHYLEHGVEFDAKGREIAYHVLKDDGEYARYPRVGARSGRRVANLYRPGKRIMGQARGMPLIGNVLQSLREIDRYRDSVQRKALATSFLALAVEKDADTIGAKPLASAASRSANISSNDGAYKLNLKNFNPGVFIDDMPAGHKIKMMGSDGTDLSFGDFEAAIINS…	.
Vibriophage_1.247.A._10N.261.54.E12	3	3	>Vibriophage_1.247.A._10N.261.54.E12_3 MKPNNPPAYGIKPARSRASYAVREAIVNDIKQNAHERSIAQNVVSNRGSGNDRARDLTARSGALFNSSNYGYFLTGRSHNANLKRSVWDVAGYPEIVYFEDHWNMHRRNGVANACINLMVNKTWQDKPEITDGELSDDEKAKTKGKPRTKFEREVQYLIKKFKLFRVLKGFDRRQRVGRYGGIFIGVKELVKQDRQFPIQAVGVKSITKLTPLFESQLSINPSHIETDLGSERYGDPTHFEYQSYVPGSMSPLEHSDDVIHWTRAFAWGEGADDGTIFGIPHLEAIFNTLLDMEKTSAAAAEGLYKNAKQRTVLNINNEVATNGLSDDELDAFEESVDDFSEGFDNMLTTHGMEVQTLNS…	.
Vibriophage_1.247.B._10N.261.54.E12	3	3	>Vibriophage_1.247.B._10N.261.54.E12_3 MKPNNPPAYGIKPARSRASYAVREAIVNDIKQNAHERSIAQNVVSNRGSGNDRARDLTARSGALFNSSNYGYFLTGRSHNANLKRSVWDVAGYPEIVYFEDHWNMHRRNGVANACINLMVNKTWQDKPEITDGELSDDEKAKTKGKPRTKFEREVQYLIKKFKLFRVLKGFDRRQRVGRYGGIFIGVKELVKQDRQFPIQAVGVKSITKLTPLFESQLSINPSHIETDLGSERYGDPTHFEYQSYVPGSMSPLEHSDDVIHWTRAFAWGEGADDGTIFGIPHLEAIFNTLLDMEKTSAAAAEGLYKNAKQRTVLNINNEVATNGLSDDELDAFEESVDDFSEGFDNMLTTHGMEVQTLNS…	.
Vibriophage_1.248.O._10N.261.54.F1	9	9	>Vibriophage_1.248.O._10N.261.54.F1_9 MKYRQLDSGILVQCDKKTHLADGLVNVASGLGTSKAKRSHNMWQYEAVNNWQQLDAIFNSNWIARAIVEEWARAMVREWRSIKCADAELIEAEEARLCVKQEVEEAICWARLYGGGGIVMITNQDLEKPLRLDKIKKGGLEKLLTFDRWDLTPSGETNTYDMLSDNYLRPEYFTLANGSQRIHHSHIAFFNGGKLPKRQARVNFGWGDSELRRCMEEIGDAVAAKGGISELMQEANIDVITRQGLTDELTTDQDDSIIKRYEIFSQMKSIVQMALLDGDEKLDRQTLNLSGVSNVLEVLMTWVCGASRMPATELFGTSETGMNSTGDGSRKQYHNAIRSQQNGTLMKSMRQLDEVLVRSAV…	.
Vibriophage_1.249.A._10N.261.55.B9	.	.	.	.
Vibriophage_1.249.B._10N.261.55.B9	.	.	.	.
Vibriophage_1.250.O._10N.261.55.E11	7	7	>Vibriophage_1.250.O._10N.261.55.E11_7 MADQDQFEPIAVAGYERSGSYGKVDVIDEYQPELRGRKGRRTIRQMTNDETIGAMRFGIDAFFRGVTFYVDKAPDDSLNPDEAEKYREWAENTLFNDLGDPSDRYQCLTWDDFILNALSCLDFGWSYFDVPVYKKADGTIGIADLMLVTQETLDGWQLDDKQRVTGLYQRTPAGMTGPWDRLVPRERAIHFVASPYKSSPEGRSAFRHIYRPWYYKQKLIAIEAILAERGTGFPVIYAPGSLKQQANAGDAKAAEICAFYEDLVQNIKRNSQSGAVIYADPYKTVSADGAIGWSSTRGVELKLETPSVSNSGDIDRAIKRHDAAIARGLLATFLMLGTDGKGGSLSLGQDQSNLFLKAIS…	.
Vibriophage_1.251.O._10N.261.55.E5	12	12	>Vibriophage_1.251.O._10N.261.55.E5_12 MADQDQFEPIAVAGYERSGSYGKVDVIDEYQPELRGRKGRRTIRQMTNDETIGAMRFGIDAFFRGVTFYVDKAPDEELNEEEAEKYREWAENTLFNDLGDPSDRYQCLTWDDFILNALSCLDFGWSYFDVPVYKKADGTIGIADLMLVTQETLDGWQLDDKQRVTGLYQRTPAGMTGPWDRLVPRERAIHFVASPYKSSPEGRSAFRHIYRPWYYKQKLIAIEAILAERGTGFPVIYAPGSLKQQANSGDAKAAEICQFYEDLVQNIKRNSQSGAVIYADPYKTVSADGAIGWSSTRGVELKLETPSVSNSGDIDRAIKRHDAAIARGLLATFLMLGTDGKGGSLSLGQDQSNLFLKAIS…	.
Vibriophage_1.253.O._10N.286.45.B12	8	8	>Vibriophage_1.253.O._10N.286.45.B12_8 MSTKVAELRKFLTQDEPSQWVSYLWDTYNNQRREKIEEWKEMRDYIFATDTSTTSNGALPWKNTTTLPKLCQIRDNLHSNYLSALFPNDSWLRWQGYSVEDSLIEKAANIEAYMANKTRVSDFRNVMSQTLLDYIDYGNAFAYPDFVSQMKEMPDGTVLPAFVGPVGRRISPLDIVFNPLANSFDETHKVVRSIKSLGEVKKLAETNPDQAFWKEALDSRLEKQSLMGSYSQEDFDKAVGYSADGFGNMYEYFMSDYMEVLEFYGDYHNTETGELKTDMIITVVDRCKTVREEKMPQWYAGSPIVHVSWRKRPDNLWGMGPLDNLVGLQYRLDHLENLKADAMDLIIHPPLKIIGEVEQF…	.
Vibriophage_1.254.O._10N.286.45.C8	5	5	>Vibriophage_1.254.O._10N.286.45.C8_5 MDMTDRAATFMQRFKKAKKDRAMWDSTLEEAYDLFLPNRQTERVQTRGNQRFTRLFDSTGVESLQEWADVIKQGLMPSNQNWANAVPSGRIEAEVELGNADKSKRDELARQLEIITSVIFKYIHASNFDQAVHESLQDAGISTGALLVLDNDDVDDPIRFVSVPSSQVILEGDDKGGIAGVYREHQLKAESIKAMFPKAKPDTNIDEMAVRDPRKDVSVIEAVVWNTKERHWEYLILIKAAERQLYFEDTYKVTPWCIFRANVAAGEVMGRGNAMTALATMRTLNKLESQLIYNNDMAINPPLIMDTNMSLLDPSNVRLAPKRILPVNYNFDGQASAFRFLESSGTRFNVGENMKLGYQNK…	.
Vibriophage_1.255.O._10N.286.45.F1	6	6	>Vibriophage_1.255.O._10N.286.45.F1_6 MKKTLRENVFGGFNNFGAIFSAPEVNKKTRKDEEKLLQDTDIVSLENDGVDTIVSVGGHASYTDHSVSADLTSQRDKIDEYMALSKHPEVEEAIDNIINDMVTVADDDDPVSVSLDKVDISDELKEQVRDEFRVVLGLMDFYERGYDRVKNWYITGRQACHMVVNDAKKSEGIQKIVILDPRAVRKMRSIKQERVGGIDKITSYEDFYLYDPNVIRQPEGGSRNFQVQKQALKIPTDAMAYVDSGEPQLIDGFVPSLLDNAIRAVNNLVTLEDATVIYAITRAPEKRAFYLDVGSLPKKSAEEYMNLMMGKFKTSVTYDRNTGKIDSGTSHMGIVQDYWLPRREGASATEIAPLQGGSALT…	.
Vibriophage_1.256.O._10N.286.45.F8	7	7	>Vibriophage_1.256.O._10N.286.45.F8_7 MKYKQLDSGILVQCDKKTHLMDGLVNVASGLGTSKAKRSHNMWQYEAVNNWQQLDAIFNSNWIARAIVEEWARAMVREWRSIKCADAELIEAEEARLCVKQEVEEAICWARLYGGGGIVMITNQDLEKPLRLDKIKKGGLEKLLTFDRWDLTPSGETNTYDMLSDNYLRPEYFTLAGGSQRIHHSHIAFFNGGKLPKRQARVNFGWGDSELRRCMEEIGDAVAAKGGISELMQEANIDVITRQGLTDELTTDQDDSIIKRYELFSQMKSIVQMALLDGDEKLDRQTLNLSGVSNVLEVLMTWVCGASRMPATELFGTSETGLNSTGDGSRKQYHNAIRSQQNGTLMKSMRQLDEVLVRSAV…	.
Vibriophage_1.257.O._10N.286.46.A4	5	5	>Vibriophage_1.257.O._10N.286.46.A4_5 MDMTDRAATFMQRFKKAKKDRAMWDSVLEEAYDLFLPNRQTERVQTRGNQRFTRLFDSTGVESLQEWADVIKQGLMPSNQNWANAVPSGRIEAEVELGNADKSERDELARQLEIITSVIFKYIHASNFDQAVHESLQDAGISTGALLVLDNDDVDDPIRFVSVPSSQVILEGDDKGGIAGVYREHQLKAESIKAMFPKAKPDTNIDEMAARDPRKDVSVIEAVVWNTKERHWEYLILIKAAERQLYFEDTYKVTPWCIFRANVAAGETMGRGNAMTALATMRTLNKLESQLIYNNDMAINPPLIMDTNMSLLDPSNVRLAPKRILPVNYNFDGQASAFRFLESSGTRFNVGENMKMGYQNK…	.
Vibriophage_1.259.O._10N.286.48.F4	3	3	>Vibriophage_1.259.O._10N.286.48.F4_3 MTFFGEKTVNWARTELDGLDLGRDKFAEKMLMHTYEKMLFMPVGAIAGDEKETNAVFSSASDRYSPKSHGFVYWTAYAMAKKSNVVLIKEKQQDGSYLFKKDNQSGDEITSNHLVLDFQDYESTDLLKCYFLMMHDALEAAAKGVKTSQGLIIYLEGLKESLADSKAKEIIEGQIKALGEALKGGETGYASGNSKIEFISFDIAPTQAAIDFCYSQVAGHLGLPLSMVNGQGGSSMSDTGESDRKQARKATEFYFLSIIRPILMNIFLKSDFELESELENIEQLSEIVFLIETSQALTTEGKKKLAAQFGLTDDDLSLG*	.
Vibriophage_1.261.O._10N.286.51.A7	42	42	>Vibriophage_1.261.O._10N.286.51.A7_42 MDMKPARFKSTEAEKMKEMFLAAQAGASEHHTAIAHWENLISPPKVVDSNEVEQTRSEITLKHIRKLLEWRYPVLEQAFLAKEDLYAPKGRDEYDSQLAQFHRTLLNYQLNNEMDKTTIVTRAVRAYMNQATAIGYLGWNMKKEKALQIDAIFGYGFVAKSSPMYEVLEKEYIEINKILSEHPNRKTSIPLHMVEGASHYAKYSSVKDVTIKGFTQNMSKKDVLIANHPTINILNVYDVYGAPECKTNLQDSPYVFYKYPEYIYELQRNDDYDTKNIDWTTVESITPAGNAGISYDAGDVRNQVEVIEFWGMYDLNNDGQVEPCRVLWVDGHILEAIPNPYPDKKHPFYSAAYLPAPKLD…	.
Vibriophage_1.262.O._10N.286.51.A9	9	9	>Vibriophage_1.262.O._10N.286.51.A9_9 MSKDKIEKMDEDKFIGYLNEMTRNAKDHRETKLESKWTQAQKYYFGEKMGNEVKGKSQVISRDVSDSVDWMMPALMEIFASGKRAVMYQPTASVSAEIARQRTDYANHVFFNKNEGFMLMHDWFKDALLFNNGIIKHYWEESTEVTTELYEGLQEDELIALLSSDGVEVIERTYYEDTGLTDIRITKSRNTSQIRLKNIKPERFLVDEDAECVNSARFIGERKQVTISDLREMGYSEEQIDEVRNSNDDEGYGNLAYIRENYNGSSQYNEDERNGGDANLFVELIEAYTRIDFDGDGITELRRVVFANNTLLENDAWDAIPYSVLTPNPIQHEFYGQSIFDEVKDIQEIKTAILRNQLDNM…	.
Vibriophage_1.263.A._10N.286.51.B1	7	7	>Vibriophage_1.263.A._10N.286.51.B1_7 MKYRQLDSGILVQCDKKTHLADGLVNVASGLGTSKAKRSHNMWQYEAVNNWQQLDAIFNSNWIARAIVEEWARAMVREWRTIKCNDAELIEAEEARLCVKQEVEEAICWARLYGGGGIVMITNQDLEKPLRLDKIKKGGLEKLLTFDRWDLTPSGETNTYDMLSDNYLRPEYFTLAGGSQRIHHSHIAFFNGGKLPKRQARVNFGWGDSELRRCMEEIGDAVAAKGGISELMQEANIDVITRQGLTDELTTDQDDSIIKRYELFSQMKSIVQMALLDGDEKLDRQTLNLSGVSNVLEVLMTWVCGASRMPATELFGTSETGLNSTGDGSRKQYHNAIRSQQNGTLMKSMRQLDEVLVRSAV…	.
Vibriophage_1.263.B._10N.286.51.B1	7	7	>Vibriophage_1.263.B._10N.286.51.B1_7 MKYRQLDSGILVQCDKKTHLADGLVNVASGLGTSKAKRSHNMWQYEAVNNWQQLDAIFNSNWIARAIVEEWARAMVREWRTIKCNDAELIEAEEARLCVKQEVEEAICWARLYGGGGIVMITNQDLEKPLRLDKIKKGGLEKLLTFDRWDLTPSGETNTYDMLSDNYLRPEYFTLAGGSQRIHHSHIAFFNGGKLPKRQARVNFGWGDSELRRCMEEIGDAVAAKGGISELMQEANIDVITRQGLTDELTTDQDDSIIKRYELFSQMKSIVQMALLDGDEKLDRQTLNLSGVSNVLEVLMTWVCGASRMPATELFGTSETGLNSTGDGSRKQYHNAIRSQQNGTLMKSMRQLDEVLVRSAV…	.
Vibriophage_1.264.O._10N.286.51.F2	13	13	>Vibriophage_1.264.O._10N.286.51.F2_13 MAGDKVAELAAFMTQDEPSQWVSYMWDTYNNQRREKIEEWKETRDYLFATDTSTTTNASLPWKNSTTLPKLCQIRDNLHSNYLQALFPNDNWLEWQGYSLEDSVIQKAKSIEAYMSNKTRISDFRNTVSQLLLDYIDYGNAFAYADFESRMKEFPDGTVVPAYVGPVGGRISPLDIVFNPLADSFKNTHKIVRSVRTMGELKKRSQTHPQEAFWAEAIQRRSEIRNRLSAYSHEDFDKAVGYSADGFGNMYEYYQSDYMEVLEFYGDFYNNETGELMCDQIITIVDRNMTVRQETMPSWYEGSPIVHVGWRKRPDNMWAMGPLDNLVGLQYRLDHLENLKADAMDLIIHPPLKIIGEVEE…	.
Vibriophage_1.265.O._10N.286.52.F6	4	4	>Vibriophage_1.265.O._10N.286.52.F6_4 MSTLTPVYHPDYLENAPQWLRNWDCVMDSIKRKKQTYLPNLGAIPPEAKTDPKVTALAAKIDKDWEDLTWRLANYVNIVTPTMNAITGAITRKEAQFDTMDNPVLEGLQSNLDGKGNGLDQESKQCINAVQWGSRAGWLVRSHPESATMADWGRGKKLPTAVFYDSLHIIDWDVDYVDGEEKLIYLSLLEDYQDREDGVYVSKQRLINHRLNDGLCEYQVVTDDEYNDEWIPVTVNNKQINQIPFFMASSQSNEWCIDSTPLTSLAEISLSIYVMNAYSNKAMILANEAKWHVDMGEMDETMNGNMNPLGFTLAGRMPYYTKGGSVDVIQAQFSPETENKVEKLFTQAVRVGANLFEQQGN…	.
Vibriophage_1.266.O._10N.286.52.F9	3	3	>Vibriophage_1.266.O._10N.286.52.F9_3 MATQKKSGVDQVHPEYCKNVDRWMQVDDVIEARVKCEGTKYLPKPNSQINECEPRAEYYTFHGQLDNDMYNAACMRHIGEVRTNDIRYEQYKQRAMFYNFTRRTKDGMVGAIFRKDPKVEVPEQLEYLIRDVDGAGTNLTQQSRMVLDQDLRKGRAFLLVDMPSSDSPASLADVNSGLMVPRIQKYEAQDVINWKTQRIGSTVKVCMVVLRERKDIAEDMFSHECEKQYRVLMINSEGYYEQRLYQDDESFEVYDVRVNGQRINYIPGYFVGSEENDSTVDGAPLYDLSEVNIAHYRNSADNEESSFIVGQPTLVIAPSADFGSPEQFAQANPNGVAVGSRSGINVGAGGSAQMLQASENN…	.
Vibriophage_1.267.O._10N.286.54.A1	10	10	>Vibriophage_1.267.O._10N.286.54.A1_10 MADQDQFEPVAVAGYERSGSYGKVDVIDEYQPELRGRRGRRTIRQMTNDETIGAMRFGIDAFFRGVTFYVDAPKDDELDPDEVERYRLWTENTLFNDLGDPSDRYQCLTWDDFILNALTCLDFGWSYFDVPVYKKADGTIGIADLMPVAQETLDGWQLDEKQRVTGLYQRTPAGMTGPWDRLVPRERALHFVASPYKSSPEGRSAYRHIYRPWYYKQKLIAIEAILAERGTGFPVIYAPGSLKQQANAGDAASKRICDFYEDLVQNIKRNSQSGAVIYADPYKTISENGSIGWSSTRGVELKLETPNVSNSGDIDRAIKRHDASIARGLLATFLMLGTDGKGGSLSLGQDQSNLFLKAIS…	.
Vibriophage_1.268.A._10N.286.54.A11	10	10	>Vibriophage_1.268.A._10N.286.54.A11_10 MADQDQFEPVAVAGYERSGSYGKVDVIDEYQPELRGRRGRRTIRQMTNDETIGAMRFGIDAFFRGVTFYVDAPKDDELDPDEVERYRLWTENTLFNDLGDPSDRYQCLTWDDFILNALTCLDFGWSYFDVPVYKKADGTIGIADLMPVAQETLDGWQLDEKQRVTGLYQRTPAGMTGPWDRLVPRERALHFVASPYKSSPEGRSAYRHIYRPWYYKQKLIAIEAILAERGTGFPVIYAPGSLKQQANAGDAASKRICDFYEDLVQNIKRNSQSGAVIYADPYKTISENGSIGWSSTRGVELKLETPNVSNSGDIDRAIKRHDASIARGLLATFLMLGTDGKGGSLSLGQDQSNLFLKAI…	.
Vibriophage_1.268.B._10N.286.54.A11	10	10	>Vibriophage_1.268.B._10N.286.54.A11_10 MADQDQFEPVAVAGYERSGSYGKVDVIDEYQPELRGRRGRRTIRQMTNDETIGAMRFGIDAFFRGVTFYVDAPKDDELDPDEVERYRLWTENTLFNDLGDPSDRYQCLTWDDFILNALTCLDFGWSYFDVPVYKKADGTIGIADLMPVAQETLDGWQLDEKQRVTGLYQRTPAGMTGPWDRLVPRERALHFVASPYKSSPEGRSAYRHIYRPWYYKQKLIAIEAILAERGTGFPVIYAPGSLKQQANAGDAASKRICDFYEDLVQNIKRNSQSGAVIYADPYKTISENGSIGWSSTRGVELKLETPNVSNSGDIDRAIKRHDASIARGLLATFLMLGTDGKGGSLSLGQDQSNLFLKAI…	.
Vibriophage_1.269.O._10N.286.54.A6	10	10	>Vibriophage_1.269.O._10N.286.54.A6_10 MADQDQFEPVAVAGYERSGSYGKVDVIDEYQPELRGRRGRRTIRQMTNDETIGAMRFGIDAFFRGVTFYVDAPKDDELDPDEVERYRLWTENTLFNDLGDPSDRYQCLTWDDFILNALTCLDFGWSYFDVPVYKKADGTIGIADLMPVAQETLDGWQLDEKQRVTGLYQRTPAGMTGPWDRLVPRERALHFVASPYKSSPEGRSAYRHIYRPWYYKQKLIAIEAILAERGTGFPVIYAPGSLKQQANAGDAASKRICDFYEDLVQNIKRNSQSGAVIYADPYKTISENGSIGWSSTRGVELKLETPNVSNSGDIDRAIKRHDASIARGLLATFLMLGTDGKGGSLSLGQDQSNLFLKAIS…	.
Vibriophage_1.270.A._10N.286.54.A8	10	10	>Vibriophage_1.270.A._10N.286.54.A8_10 MADQDQFEPVAVAGYERSGSYGKVDVIDEYQPELRGRRGRRTIRQMTNDETIGAMRFGIDAFFRGVTFYVDAPKDDELDPDEVERYRLWTENTLFNDLGDPSDRYQCLTWDDFILNALTCLDFGWSYFDVPVYKKADGTIGIADLMPVAQETLDGWQLDEKQRVTGLYQRTPAGMTGPWDRLVPRERALHFVASPYKSSPEGRSAYRHIYRPWYYKQKLIAIEAILAERGTGFPVIYAPGSLKQQANAGDAASKRICDFYEDLVQNIKRNSQSGAVIYADPYKTISENGSIGWSSTRGVELKLETPNVSNSGDIDRAIKRHDASIARGLLATFLMLGTDGKGGSLSLGQDQSNLFLKAIS…	.
Vibriophage_1.270.B._10N.286.54.A8	10	10	>Vibriophage_1.270.B._10N.286.54.A8_10 MADQDQFEPVAVAGYERSGSYGKVDVIDEYQPELRGRRGRRTIRQMTNDETIGAMRFGIDAFFRGVTFYVDAPKDDELDPDEVERYRLWTENTLFNDLGDPSDRYQCLTWDDFILNALTCLDFGWSYFDVPVYKKADGTIGIADLMPVAQETLDGWQLDEKQRVTGLYQRTPAGMTGPWDRLVPRERALHFVASPYKSSPEGRSAYRHIYRPWYYKQKLIAIEAILAERGTGFPVIYAPGSLKQQANAGDAASKRICDFYEDLVQNIKRNSQSGAVIYADPYKTISENGSIGWSSTRGVELKLETPNVSNSGDIDRAIKRHDASIARGLLATFLMLGTDGKGGSLSLGQDQSNLFLKAIS…	.
Vibriophage_1.271.A._10N.286.54.B4	10	10	>Vibriophage_1.271.A._10N.286.54.B4_10 MADQDQFEPVAVAGYERSGSYGKVDVIDEYQPELRGRRGRRTIRQMTNDETIGAMRFGIDAFFRGVTFYVDAPKDDELDPDEVERYRLWTENTLFNDLGDPSDRYQCLTWDDFILNALTCLDFGWSYFDVPVYKKADGTIGIADLMPVAQETLDGWQLDEKQRVTGLYQRTPAGMTGPWDRLVPRERALHFVASPYKSSPEGRSAYRHIYRPWYYKQKLIAIEAILAERGTGFPVIYAPGSLKQQANAGDAASKRICDFYEDLVQNIKRNSQSGAVIYADPYKTISENGSIGWSSTRGVELKLETPNVSNSGDIDRAIKRHDASIARGLLATFLMLGTDGKGGSLSLGQDQSNLFLKAIS…	.
Vibriophage_1.271.B._10N.286.54.B4	10	10	>Vibriophage_1.271.B._10N.286.54.B4_10 MADQDQFEPVAVAGYERSGSYGKVDVIDEYQPELRGRRGRRTIRQMTNDETIGAMRFGIDAFFRGVTFYVDAPKDDELDPDEVERYRLWTENTLFNDLGDPSDRYQCLTWDDFILNALTCLDFGWSYFDVPVYKKADGTIGIADLMPVAQETLDGWQLDEKQRVTGLYQRTPAGMTGPWDRLVPRERALHFVASPYKSSPEGRSAYRHIYRPWYYKQKLIAIEAILAERGTGFPVIYAPGSLKQQANAGDAASKRICDFYEDLVQNIKRNSQSGAVIYADPYKTISENGSIGWSSTRGVELKLETPNVSNSGDIDRAIKRHDASIARGLLATFLMLGTDGKGGSLSLGQDQSNLFLKAIS…	.
Vibriophage_1.272.O._10N.286.54.C4	10	10	>Vibriophage_1.272.O._10N.286.54.C4_10 MADQDQFEPVAVAGYERSGSYGKVDVIDEYQPELRGRRGRRTIRQMTNDETIGAMRFGIDAFFRGVTFYVDAPKDDELDPDEVERYRLWTENTLFNDLGDPSDRYQCLTWDDFILNALTCLDFGWSYFDVPVYKKADGTIGIADLMPVAQETLDGWQLDEKQRVTGLYQRTPAGMTGPWDRLVPRERALHFVASPYKSSPEGRSAYRHIYRPWYYKQKLIAIEAILAERGTGFPVIYAPGSLKQQANAGDAASKRICDFYEDLVQNIKRNSQSGAVIYADPYKTISENGSIGWSSTRGVELKLETPNVSNSGDIDRAIKRHDASIARGLLATFLMLGTDGKGGSLSLGQDQSNLFLKAIS…	.
Vibriophage_1.273.O._10N.286.54.C7	7	7	>Vibriophage_1.273.O._10N.286.54.C7_7 MKYRQLDSGILVQCDKKTHLADGLVNVASGLGTSKAKRSHNMWQYEAVNNWQQLDAIFNSNWIARAIVEEWARAMVREWRSIKCADAELIEAEEARLCVKQEVEEAICWARLYGGGGIVMITNQDLEKPLRLDKIKKGGLEKLLTFDRWDLTPSGETNTYDMLSDNYLRPEYFTLAGGSQRIHHSHIAFFNGGKLPKRQARVNFGWGDSELRRCMEEIGDTVAAKGGISELMQEANIDVITRQGLTDELTTDQDDSIIKRYELFSQMKSIVQMALLDGDEKLDRQTLNLSGVANVLEVLMTWVCGASRMPATELFGTSETGLNSTGDGSRKQYHNAIRSQQNGTLMKSMRQLDEVLVRSAV…	.
Vibriophage_1.274.O._10N.286.54.E1	10	10	>Vibriophage_1.274.O._10N.286.54.E1_10 MADQDQFEPVAVAGYERSGSYGKVDVIDEYQPELRGRRGRRTIRQMTNDETIGAMRFGIDAFFRGVTFYVDAPKDDELDPDEVERYRLWTENTLFNDLGDPSDRYQCLTWDDFILNALTCLDFGWSYFDVPVYKKADGTIGIADLMPVAQETLDGWQLDEKQRVTGLYQRTPAGMTGPWDRLVPRERALHFVASPYKSSPEGRSAYRHIYRPWYYKQKLIAIEAILAERGTGFPVIYAPGSLKQQANAGDAASKRICDFYEDLVQNIKRNSQSGAVIYADPYKTISENGSIGWSSTRGVELKLETPNVSNSGDIDRAIKRHDASIARGLLATFLMLGTDGKGGSLSLGQDQSNLFLKAIS…	.
Vibriophage_1.275.O._10N.286.54.E11	3	3	>Vibriophage_1.275.O._10N.286.54.E11_3 MELIDLKRLHDKAYDHGEVTRERGADDLVFAWVTQWDDNLLGETQLQYRGEFDILRKAIRQIVSQMQANPVQVDFKPKDTSRDDGADILDGIYRTEDSRNTSIEAYDNARQEQIVCGVGAWVLVNEYEMSAIGNTNQVIRRKPIYEANNKVFWDPNAKLLDKSDAMFVSVIYPYSEDAYKELVHKLTGQDIEEISLSSFKHPEESYVFPWISESSKIYVGEFYHRELVEGKVYFVMSPSGQEMVLRDKEVEEVMDDLIDEGYQIIDERKVERYQVTKYILSGSEILEETILPGQHIPVIPVYGERAFIEDEEHYEGITRKAKDPQRLRNFNMSYLADITSRSPREKPIFAPEQIQGFEFM…	.
Vibriophage_1.276.O._10N.286.54.E4	4	4	>Vibriophage_1.276.O._10N.286.54.E4_4 MSTLTPVYHPDYLENAPQWCRNYDCVMDSIKRKKQTYLPNLGAIPPEAKTDPKVTALAAKIDKDWEDLTWRLANYVNIVTPTMNAITGAITRKEAQFDTMDNPVLEGLQSNIDGKGNGLDQESKQCINAVQWGSRAGWLVRSHPESATMADWGKGKKLPTAVFYDSLHIIDWDVDYVDGEEKLIYLSLLEDYQDRESGVYVSKQRLINHRLIDGLCEYQVVTDDEYNDEWIPVTVNSKQIDQIPFFMASSQSNEWCIDSTPLTSLAEISLSIYVMNAYSNKAMILANEAKWHVDMGEMDETMNGNMNPLGFTLAGRMPYYTKGGSVDVIQAQFSPETENKVEKLFTQAVRVGANLFEQQGN…	.
Vibriophage_1.277.A._10N.286.54.E7	10	10	>Vibriophage_1.277.A._10N.286.54.E7_10 MADQDQFEPVAVAGYERSGSYGKVDVIDEYQPELRGRRGRRTIRQMTNDETIGAMRFGIDAFFRGVTFYVDAPKDDELDPDEVERYRLWTENTLFNDLGDPSDRYQCLTWDDFILNALTCLDFGWSYFDVPVYKKADGTIGIADLMPVAQETLDGWQLDEKQRVTGLYQRTPAGMTGPWDRLVPRERALHFVASPYKSSPEGRSAYRHIYRPWYYKQKLIAIEAILAERGTGFPVIYAPGSLKQQANAGDAASKRICDFYEDLVQNIKRNSQSGAVIYADPYKTISENGSIGWSSTRGVELKLETPNVSNSGDIDRAIKRHDASIARGLLATFLMLGTDGKGGSLSLGQDQSNLFLKAIS…	.
Vibriophage_1.277.B._10N.286.54.E7	10	10	>Vibriophage_1.277.B._10N.286.54.E7_10 MADQDQFEPVAVAGYERSGSYGKVDVIDEYQPELRGRRGRRTIRQMTNDETIGAMRFGIDAFFRGVTFYVDAPKDDELDPDEVERYRLWTENTLFNDLGDPSDRYQCLTWDDFILNALTCLDFGWSYFDVPVYKKADGTIGIADLMPVAQETLDGWQLDEKQRVTGLYQRTPAGMTGPWDRLVPRERALHFVASPYKSSPEGRSAYRHIYRPWYYKQKLIAIEAILAERGTGFPVIYAPGSLKQQANAGDAASKRICDFYEDLVQNIKRNSQSGAVIYADPYKTISENGSIGWSSTRGVELKLETPNVSNSGDIDRAIKRHDASIARGLLATFLMLGTDGKGGSLSLGQDQSNLFLKAIS…	.
Vibriophage_1.278.O._10N.286.54.E8	9	9	>Vibriophage_1.278.O._10N.286.54.E8_9 MKYKQLDSGILVQCDKKTHLTDGLVNVASGLGTSKAKRSHNMWQYEAVNNWQQLDAIFNSNWIARAIVEEWARAMVREWRTIKCNDAELIEAEEARLCVKQEVEEAICWARLYGGGGIVMITNQDLEKPLRLDKIKKGGLEKLLTFDRWDLTPSGETNTYDMLSDNYLRPEYFTLAGGSQRIHHSHIAFFNGGKLPKRQARVNFGWGDSELRRCMEEIGDAVAAKGGISELMQEANIDVITRQGLTGELTTDQDDAIIKRYELFSQMKSIVQMALLDGDEKLDRQTLNLSGVSNVLEVLMTWVCGASRMPATELFGTSETGLNSTGDGSRKQYHNAIRSQQNGTLMKSMRQLDEVLVRSAV…	.
Vibriophage_1.280.O._10N.286.54.F6	10	10	>Vibriophage_1.280.O._10N.286.54.F6_10 MADQDQFEPVAVAGYERSGSYGKVDVIDEYQPELRGRRGRRTIRQMTNDETIGAMRFGIDAFFRGVTFYVDAPKDDELDPDEVERYRLWTENTLFNDLGDPSDRYQCLTWDDFILNALTCLDFGWSYFDVPVYKKADGTIGIADLMPVAQETLDGWQLDEKQRVTGLYQRTPAGMTGPWDRLVPRERALHFVASPYKSSPEGRSAYRHIYRPWYYKQKLIAIEAILAERGTGFPVIYAPGSLKQQANAGDAASKRICDFYEDLVQNIKRNSQSGAVIYADPYKTISENGSIGWSSTRGVELKLETPNVSNSGDIDRAIKRHDASIARGLLATFLMLGTDGKGGSLSLGQDQSNLFLKAIS…	.
Vibriophage_1.281.O._10N.286.54.F7	10	10	>Vibriophage_1.281.O._10N.286.54.F7_10 MADQDQFEPVAVAGYERSGSYGKVDVIDEYQPELRGRRGRRTIRQMTNDETIGAMRFGIDAFFRGVTFYVDAPKDDELDPDEVERYRLWTENTLFNDLGDPSDRYQCLTWDDFILNALTCLDFGWSYFDVPVYKKADGTIGIADLMPVAQETLDGWQLDEKQRVTGLYQRTPAGMTGPWDRLVPRERALHFVASPYKSSPEGRSAYRHIYRPWYYKQKLIAIEAILAERGTGFPVIYAPGSLKQQANAGDAASKRICDFYEDLVQNIKRNSQSGAVIYADPYKTISENGSIGWSSTRGVELKLETPNVSNSGDIDRAIKRHDASIARGLLATFLMLGTDGKGGSLSLGQDQSNLFLKAIS…	.
Vibriophage_1.282.A._10N.286.54.F8	10	10	>Vibriophage_1.282.A._10N.286.54.F8_10 MADQDQFEPVAVAGYERSGSYGKVDVIDEYQPELRGRRGRRTIRQMTNDETIGAMRFGIDAFFRGVTFYVDAPKDDELDPDEVERYRLWTENTLFNDLGDPSDRYQCLTWDDFILNALTCLDFGWSYFDVPVYKKADGTIGIADLMPVAQETLDGWQLDEKQRVTGLYQRTPAGMTGPWDRLVPRERALHFVASPYKSSPEGRSAYRHIYRPWYYKQKLIAIEAILAERGTGFPVIYAPGSLKQQANAGDAASKRICDFYEDLVQNIKRNSQSGAVIYADPYKTISENGSIGWSSTRGVELKLETPNVSNSGDIDRAIKRHDASIARGLLATFLMLGTDGKGGSLSLGQDQSNLFLKAIS…	.
Vibriophage_1.283.A._10N.286.55.A1	9	9	>Vibriophage_1.283.A._10N.286.55.A1_9 MADQDQFEPIAVAGYERSGSYGKVDVIDEYQPELRGRKGRRTIRQMTNDETIGAMRFGIDAFFRGVTFFVDKAPDDSLNPDEAEKYREWAENTLFNDLGDPSDRYQCLTWDDFILNALSCLDFGWSYFDVPVYKKADGTIGIADLMLVTQETLDGWQLDEKQRVTGLYQRTPAGMTGPWDRLVPRERALHFVASPYKSSPEGRSAYRHIYRPWYYKQKLIAIEAILAERGTGFPVIYAPGSLKQQANAGDAASKRICDFYEDLVQNIKRNSQSGAVIYADPYKTISENGSIGWSSTRGVELKLETPNVSNSGDIDRAIKRHDASIARGLLATFLMLGTDGKGGSLSLGQDQSNLFLKAISG…	.
Vibriophage_1.283.B._10N.286.55.A1	9	9	>Vibriophage_1.283.B._10N.286.55.A1_9 MADQDQFEPIAVAGYERSGSYGKVDVIDEYQPELRGRKGRRTIRQMTNDETIGAMRFGIDAFFRGVTFFVDKAPDDSLNPDEAEKYREWAENTLFNDLGDPSDRYQCLTWDDFILNALSCLDFGWSYFDVPVYKKADGTIGIADLMLVTQETLDGWQLDEKQRVTGLYQRTPAGMTGPWDRLVPRERALHFVASPYKSSPEGRSAYRHIYRPWYYKQKLIAIEAILAERGTGFPVIYAPGSLKQQANAGDAASKRICDFYEDLVQNIKRNSQSGAVIYADPYKTISENGSIGWSSTRGVELKLETPNVSNSGDIDRAIKRHDASIARGLLATFLMLGTDGKGGSLSLGQDQSNLFLKAISG…	.
Vibriophage_1.283.C._10N.286.55.A1	9	9	>Vibriophage_1.283.C._10N.286.55.A1_9 MADQDQFEPIAVAGYERSGSYGKVDVIDEYQPELRGRKGRRTIRQMTNDETIGAMRFGIDAFFRGVTFFVDKAPDDSLNPDEAEKYREWAENTLFNDLGDPSDRYQCLTWDDFILNALSCLDFGWSYFDVPVYKKADGTIGIADLMLVTQETLDGWQLDEKQRVTGLYQRTPAGMTGPWDRLVPRERALHFVASPYKSSPEGRSAYRHIYRPWYYKQKLIAIEAILAERGTGFPVIYAPGSLKQQANAGDAASKRICDFYEDLVQNIKRNSQSGAVIYADPYKTISENGSIGWSSTRGVELKLETPNVSNSGDIDRAIKRHDASIARGLLATFLMLGTDGKGGSLSLGQDQSNLFLKAISG…	.
Vibriophage_1.284.A._10N.286.55.A5	4	4	>Vibriophage_1.284.A._10N.286.55.A5_4 MSVNNEHPLYKARKNLRGRIRDCMTGTDRVKSKTTRYLPLPDPVCNSANDERYLSYLMGAYFINLPARTVRAFSGLVQRKEHDIELITSLEYMYEDADGNGTSLQQMIGYALDECETLGNFGILTKMPIANEVNKSNEDAFMPTLHIYDEEQIINWRVTKGKLSMVVLLEADEVPKPTDMFETQVIATYRVLYIGEDGKLHEDLYKGQERDAIINDFYADDYYSGIVSVGDSWEVTKTTYNEREEIPFTFCGAISNEPGLDPSPIENICDFALKMYQVSADEMLNVHNASGGVLTITSNYGIDEWKEMNGSTDINVNFGAVHLGEGGSMSYVQASEATMINAVMTRLMELAIAQGAQVIMP…	.
Vibriophage_1.285.O._10N.286.55.C12	10	10	>Vibriophage_1.285.O._10N.286.55.C12_10 MADQDQFEPIAVAGYERSGSYGKVDVIDEYQPELRGRKGRRTIRQMTNDETIGAMRFGIDAFFRGVTFFVDKAPDEELNADEAEKYRLWAENTLFNDLGDPSDRYQCLTWDDFILNALSCLDFGWSYFDVPVYKKADGTIGIADLMLVTQETLDGWQLDDKQRVTGLYQRTPAGMTGPWDRLVPRERALHFVASPYKSSPEGRSAFRHIYRPWYYKQKLIAIEAILAERGTGFPVIYAPGSLKQQANAGDAKAAEICAFYEDLVQNIKRNSQSGAVIYADPYKTVSADGAIGWSGTRGVELKLETPGVSNSGDIDRAIKRHDAAIARGLLATFLMLGTDGKGGSLSLGQDQSNLFLKAI…	.
Vibriophage_1.286.O._10N.286.55.C4	6	6	>Vibriophage_1.286.O._10N.286.55.C4_6 MKYRQLDSGILVQCDKKTHLADGLMNVASGLGTSKAKRSHNMWQYEAVNNWQQLDAIFNSNWIARAIVEEWARAMVREWRSIKCNDAELIEAEEARLCVKQEVEEAICWARLYGGGGIVMITNQDLEKPLRLDKIKKGGLEKLLTFDRWDLTPSGETNTYDMLSDNYLRPEYFTLAGGSQRIHHSHIAFFNGGKLPKRQARVNFGWGDSELRRCMEEIGDAVAAKGGISELMQEANIDVITRQGLTDELTTDQDDSIIKRYELFSQMKSIVQMALLDGDEKLDRQTLNLSGVSNVLEVLMTWVCGASRMPATELFGTSETGLNSTGDGSRKQYHNAIRSQQNGTLMKSMRQLDEVLVRSAV…	.
Vibriophage_1.287.O._10N.286.55.C7	4	4	>Vibriophage_1.287.O._10N.286.55.C7_4 MSATVNNEHPLYKARKNLRGRIRDCMTGTDRVKSKTTRYLPLPDPVCNSANDDRYLSYLMGAYFINLPARTVRAFSGLVQRKEHEIELNSKLEYMLEDADGHGTSLQQMIGYGLDECETLGNFGILTKMPVANEVNKSNEDAFMPTLHIYDEEQIINWRVTDGKLSMVVLLEANEVPKDTDMFETMIVATYRALYIGEDGKLHEDLYKGQERDAIISAFYADDYYSGIVEYGDSWEVTQTTYTERTEIPFTFCGAISNEPGLDPSPIENICDFALKMYQVSADEMLNVHNASGGVLTISSSLMETEWKELNGSTDINVNFGAVHLGEGGAMSYVQASEATMINSVMERLMTLAVAQGAQVI…	.
Vibriophage_1.289.A._10N.286.55.E8	4	4	>Vibriophage_1.289.A._10N.286.55.E8_4 MSVNNEHPLYTARKNLRGRIRDCMTGTDRVKSKTTRYLPLPDPVCNSAEDGRYKSYLMGAYFINLPARTVRAFSGLVQRKEHDIELITPLEYMYEDADGNGTSLQQMIGYALDECETLGNFGILTKMPIANKVNKNNESAFMPTLHIYDEEQIINWRVTNGKLSMVVLLEADEVPKPTDMFETQIVATYRVLYIGEDDKLHEDLYKGQERDAIINDFYADDYYSGIVSVGDSWEVTKTTYNERKEIPFTFCGAISNEPGLDPSPIENICDFALKMYQVSADEMLNVHNASGGVLTITSNYGIDEWKEMNGSTDINVNFGAVHLGEGGAMSYVQAKEAVMINAVMDRLMTLAIAQGAQVIMP…	.
Vibriophage_1.291.O._10N.286.55.F6	5	5	>Vibriophage_1.291.O._10N.286.55.F6_5 MSVNNEHPLYTARKNLRGRIRDCMTGTDRVKSKTTRYLPLPDPVCNSANDERYLSYLMGAYFINLPARTVRAFSGLVQRKEHDIELITPLEYMYDDADGNGASLQQMIGYALDECETLGNFGILTKMPIANEVNKSNESAFMPTLHIYDEEQIINWRVTNGKLSMVVLLEADEVPKPTDMFETQVIATYRVLYIGEDGKLHEDLYKGQERDAIINDFYADDYYSGIVSVGDSWEVTKTTYNERKEIPFTFCGAISNEPGLDPSPIENICDFALKMYQVSADEMLNVHNASGGVLTISSKLMKEDWESLNGSTDINVNFGAVHLGESGAMSYVQASEATMINAVMDRLMTLAIAQGAQVIMP…	.
Vibriophage_1.293.O._10N.261.52.E4	6	6	>Vibriophage_1.293.O._10N.261.52.E4_6 MSSISFYDWGDPDWKATEIAGRYQEWQSYKEPAMSNWEEIEAYLYATDTTDLNDAFDHTTHIPILAEIKEDLEAILYSTILPHDDWLGWRPYDLGAATLEKRDKALAYINNRNNLNGFRHTMRKLIHDYIVYGNAFVMSHHVDENKIDDNGNLVSGYFGPKPKRISPYDISFDPTVEDFDKSPKIVRVMMSMGEFFEHAEAHGWNEDAVQQVLDRRGTGRNTSFEEQHKNQQYTPEGFNSIEAYLQSGQVEVLWFYGDIWDDHDQALAKGRCIAVVDRFNVLFDRQQLTTRIHKAGWGLRPDNLWAQSPLAKVVGMNYQINHRENAKSTAMDKFIYPDRVLAGDVEEVYDDETGQVRYLAN…	.
Vibriophage_2.044.O._10N.261.51.B8	5	5	>Vibriophage_2.044.O._10N.261.51.B8_5 MSWFNRKAAAPVVPKSDYPIVSYDYSSSVSLPQQSTSVGQKSYPVYTVDMLSQLSGGHVSEYDALGVEAFYSCILDQSGTIGSLPLKMYRQGVLDDRPIRVRSGQIHKVITERPNDYQSSQEFVEMLVASYHTNGAFYAVPFRDAKGRLVELVPFANQRAVRANMDLNGQVYYTYTMNDGKSTISARPEELFIVKGLTLDGYTPIRPLSAQAQLMGMAMNQEEGYANLQQNGITSQMALGTDNLFDDQNARQRLKEDFQKFRGPAGRKEIPILEQGLKPIPLNLTPQELDLLNQREFTVKRICAMTQTMPHRIGAETLKTSDKIFELDEAQFKKWNPLLVKIEHEMTRVAGRYISVSFNRK…	.
Vibriophage_2.058.O._10N.286.46.B8	5	5	>Vibriophage_2.058.O._10N.286.46.B8_5 MNWLKEKAVNLVKASLSNVYRDNEFFGSLLTSSEKHAGVNVNYTTAMKHSDVYAAVRIKAESIGQLPIRLYRNDNSVRRQIHSGREFDIFTVRPNAYQTWQEFVETYVTSIEILGNFYAEVKRNRFGNVYEIIPFRFQNNCRAEMDMHGQIYYTYSTNDGKGKITKVTYAAKDILHIKLNNTDGYNGLSPISQCAQTIGSAIAGSTHSAALFANGAQPMGVLATDQTFGDDDSAVARLRKQWNERHKGPQNRGKIAVLENGLKYQSIQMSSVDAQLLEHSKFSREQICAIFRIPSHMLAAPDGMKYSSIEHNNTGFFRDSLMPLVTKLENNIQPFLPKNHLIKLDQKQFVRGDHKTMVASV…	.
Vibriophage_2.092.O._10N.286.52.B7	.	.	.	.
Vibriophage_2.095.A._10N.286.46.E10	4	4	>Vibriophage_2.095.A._10N.286.46.E10_4 MSTLTPVYHPDYLENAPQWMRNYDCVMDSIKRKKQTYLPNLGALPKEAQTNPKIAGLAAKIDKDWEDLTWRLANYVNIVTPTMNAVTGAIMRKEPTFPTEDNPVLIGLESNIDGKGNGLDQEAKQCINAIQWGSRAGWLVRSNPESASYDDWSKGKKLPTAVFYDSLHIIDWDVDYVDGEEKLTFLSLLEDYQDREGGVYVSKQRIINHRLNEGLCEHQTITDDDYDDAWEPVIVNDKQIDQIPFFMASSQSNEWCIDSTPLTSLAEISLSIYVMNAYSNKAMILSNEAKWHVDMGEMDDSTNDTMNPLGFTLAGRMPYYTKKGKLEVVQPQFSPETENKVDKLFQQALMVGASLFQQQG…	.
Vibriophage_2.095.B._10N.286.46.E10	4	4	>Vibriophage_2.095.B._10N.286.46.E10_4 MSTLTPVYHPDYLENAPQWMRNYDCVMDSIKRKKQTYLPNLGALPKEAQTNPKIAGLAAKIDKDWEDLTWRLANYVNIVTPTMNAVTGAIMRKEPTFPTEDNPVLIGLESNIDGKGNGLDQEAKQCINAIQWGSRAGWLVRSNPESASYDDWSKGKKLPTAVFYDSLHIIDWDVDYVDGEEKLTFLSLLEDYQDREGGVYVSKQRIINHRLNEGLCEHQTITDDDYDDAWEPVIVNDKQIDQIPFFMASSQSNEWCIDSTPLTSLAEISLSIYVMNAYSNKAMILSNEAKWHVDMGEMDDSTNDTMNPLGFTLAGRMPYYTKKGKLEVVQPQFSPETENKVDKLFQQALMVGASLFQQQG…	.
Vibriophage_2.096.O._10N.286.48.B5	17	17	>Vibriophage_2.096.O._10N.286.48.B5_17 MNLLDKVINYVSPEMGLARLKQRSLHGIIESRGYDANDKGRRNGGWFRPKSNAESEVVANYQGLADAGQELCRNNPLAHHAKMIWAANIVGAGVRAELSSSSKRNRERVNSDFDKWANSVDCDFEGQYNFYGLQWLVASTIVESGGAFIRQHINNDVAGVPMQLQVLEQSMLDSSKTTSGGSEIRNGIQYNDVGQIEGYWLYSESDASVKTVRVSKFYKRGTEVIHIFRKERAGQPLGVSWFTASANDLNNLSLLKEAKLTQAQILSCMAVIIEEATSPMGIGSEKDTSGMNVDSIEPAMIEYVKAGTKVHTVTPPSSNDNGLFASSVKDDIAIGIGLSSTQLTGDYSKLNFASGRMSKI…	.
Vibriophage_2.117.O._10N.261.45.E8	28	28	>Vibriophage_2.117.O._10N.261.45.E8_28 MGSINVHPQYTAMLPLWKKGSDCFEGEDAIKAAGTDYLKPTEGMILDGYGSSDTESLGNKNYDAYKSRAIFPDIYADAVEASIGILHRNDPVIELPEKMKDLMDEITLQGESIPMLLRAINAAQLTTGRIGILGDLMVKEGKARPHIVRYAGDTIVNWNDTSIDFDANDTKLVVLDESRYVQQDDMSWEYQTMYRILALTVDGRLADQGQYSSILLQEQETYDLAALTYEKTPNMMGTTLKEIPFSFINSKDIATAPDQPPLNGLANLCLAIYRGEADYRQTLFMQGQETLVRIGANGGKDDESVRTGTGSRMDIPQGGDAKYIGISSSGLAEQRQALANDYSRAMNKSGQVTDASSRSA…	.
Vibriophage_2.130.O._10N.222.46.C2	17	17	>Vibriophage_2.130.O._10N.222.46.C2_17 MSETQEMELGMYEVEIDTGWSNAPSVSDLKQDWLDAKPAKDMHTANVTRWLDNLNVTGNAKPNCNPNRSGIQPKVIRKNNEWRYPALSEPFLSTSDMFSLTPRTFEDSEAARQNELVLNYQFYSQLNKVQFIDEFVRTAVDEGTVFVRVGWESEEEEVETEVPVYEMRPAQTPEQMAALQHYTQLPPSHIPDEWREALQISQEFGVPTAAVQVDVRIETETKLVKNQPTIEVVDYNNLVVDPSCNGDLDQAKFAVYTFETSKAELEAAGVYENLDQVMTSSSSVLNAADSDYDSNDDSSFQFKDEPRKRIVAYEYWGYWDINGTGEVEPIVATWVGDTLIRLAENPYPDKKIPFVSAQYL…	.
Vibriophage_2.159.A._10N.261.46.F12	28	28	>Vibriophage_2.159.A._10N.261.46.F12_28 MTQIVDVNGQPLKADKTLLSEDIAKAYTTSVRNPRPASVASTLNPLRLAGLLRSVVDGNNPQDYMTLAEEMEERDLHYAAQLRTRKLAVAAIEPTVEPASDEQVDLDMADRVRDIMAEDQIPELFFDLLDGLGKGLAVVQVLWDTKQTPWKPQDYKWVDPRYLRADQDTLEDILLISDSAPSGEPLEPYKFMVHTPRSKSGIVWRNGLARLVAVMYMLKSFTVRDWWAFAEVFGIPVRVGKYGPNASAEDINTLVNAIGRIASDAGAAIPESMKLELIETAKGNGGETLFENMARWCDEQTSKAVLGQTMTADNGSSQSQANVHNEVRMDIAKWDARQLEACVNEYLVKPYVILNWGVQ…	.
Vibriophage_2.159.B._10N.261.46.F12	28	28	>Vibriophage_2.159.B._10N.261.46.F12_28 MTQIVDVNGQPLKADKTLLSEDIAKAYTTSVRNPRPASVASTLNPLRLAGLLRSVVDGNNPQDYMTLAEEMEERDLHYAAQLRTRKLAVAAIEPTVEPASDEQVDLDMADRVRDIMAEDQIPELFFDLLDGLGKGLAVVQVLWDTKQTPWKPQDYKWVDPRYLRADQDTLEDILLISDSAPSGEPLEPYKFMVHTPRSKSGIVWRNGLARLVAVMYMLKSFTVRDWWAFAEVFGIPVRVGKYGPNASAEDINTLVNAIGRIASDAGAAIPESMKLELIETAKGNGGETLFENMARWCDEQTSKAVLGQTMTADNGSSQSQANVHNEVRMDIAKWDARQLEACVNEYLVKPYVILNWGVQ…	.
Vibriophage_2.275.O._10N.286.54.E11	440	440	>Vibriophage_2.275.O._10N.286.54.E11_440 MATWKKHISAVKLRNKKTKKSRGGSGAKQSNYSSYLPTVYTGITNRTDRYQQYEQMIQDPEIGTGLDILADFCTQNDDDRTGPFEILYKDDNMGEIEVTTLETSLSSWIEKNDFKTRIWDIFRNTLVMGDQFFVRDPETYELIWCDPAHVEKVTVNESEGKEPTVYFMKDLSLNLRDKVMSNMQSQNDQVAYPGAMPNALGGGGGGGQFQSSGGYSGSAGGSSSSFPGDAENNVLPVDAKHVLHLSLSTGMDAFWPFGTSVLETIFKTYKQKELLEDSIIIYRVQRAPERRVFKIDVGDLPEHKAMQYVERIKNEIHQRRIPSNKGGSTSLLDSAYNPLSILEDFFFPQTADGRGSDV…	.
Vibriophage_3.058.O._10N.286.46.B8	4	4	>Vibriophage_3.058.O._10N.286.46.B8_4 MNWLKEKAVNLVKASLSNVYRDNEFFGSLLTSSEKHAGVNVNYTTAMKHSDVYAAVRIKAESIGQLPIRLYRNDNSVRRQIHSGREFDIFTVRPNAYQTWQEFVETYVTSIEILGNFYAEVKRNRFGNVYEIIPFRFQNNCRAEMDMHGQIYYTYSTNDGKGKITKVTYAAKDILHIKLNNTDGYNGLSPISQCAQTIGSAIAGSTHSAALFANGAQPMGVLATDQTFGDDDSAVARLRKQWNERHKGPQNRGKIAVLENGLKYQSIQMSSVDAQLLEHSKFSREQICAIFRIPSHMLAAPDGMKYSSIEHNNTGFFRDSLMPLVTKLENNIQPFLPKNHLIKLDQKQFVRGDHKTMVASV…	.
